# Supplementary material for: In Vitro Fertilization Accelerates Female Reproductive Aging Through Early Ovarian Failure
Source: bioRxiv. 2025 Oct 14:2025.10.13.682153. Preprint. [Version 1] doi: 10.1101/2025.10.13.682153 (PMC12632968; doi:10.1101/2025.10.13.682153)
Supplement: Supplement 1 [file media-1.csv]

Supplementary Table 1: Gene ontology analysis of temporal transcriptome analysis of ovaries
cluster	ID	Description	GeneRatio	Count	pvalue	p.adjust	qvalue	geneID
cluster1	GO:0007264	small GTPase-mediated signal transduction	66/1707	66	2.74210713437791e-12	1.54709684521602e-08	1.1280162822262e-08	Abl2/Adcyap1r1/Agtr1a/Als2/Arhgap28/Arhgap42/Cbl/Ccdc88a/Cdh2/Chml/Crkl/Csf1/Cul3/Dab2ip/Dennd3/Dennd4b/Dgkz/Dlc1/Dock1/Dock10/Dock2/Dock7/Dynlt1a/Dynlt1f/Gm14137/Gpr55/Iqsec2/Itsn1/Kbtbd7/Kitl/Ksr1/Lztr1/Mapkap1/Myo9b/Nf1/Ngfr/Nisch/Nkiras2/Notch1/Notch2/Ogt/Phactr4/Psd3/Rap1gap/Rapgef1/Rapgef2/Rapgef3/Rapgef5/Rasa4/Rasgrp1/Rasgrp4/Rasip1/Rdx/Rfxank/Rhoh/Rnd2/Scai/Sh2d3c/Shoc2/Sos1/Spry3/Srgap1/…
cluster1	GO:0040029	epigenetic regulation of gene expression	44/1707	44	1.33191664302216e-11	3.75733684996552e-08	2.73954223206874e-08	a/Arid4b/Ash2l/Atf2/Atf7ip2/Atrx/Bahd1/Ctcf/Ddb1/Ep300/Epc1/Gsk3b/Hdac4/Jpx/Kat7/Kdm2a/Kdm5a/Kmt2a/Kmt2b/Kmt2d/Lcor/Mettl4/Morc2a/Mtf2/Nrde2/Pcgf3/Pcgf5/Phf2/Pik3ca/Rbbp5/Rbm15/Rbm15b/Rnf2/Setd1a/Sin3a/Sirt1/Smarca4/Tet1/Tet3/Tpr/Trip12/Ubr5/Zfp335/Zfp445
cluster1	GO:0016358	dendrite development	52/1707	52	7.90458937207367e-11	1.48658977457465e-07	1.08389948301979e-07	Abl2/Arid1b/Asap1/Atp7a/Cdkl5/Crkl/Dab2ip/Dhx36/Dip2a/Dlg5/Dock10/Dynlt1a/Dynlt1f/Ephb1/Flrt1/Foxo6/Fzd4/Gpr37/Gsk3b/Itsn1/Lzts1/Mapk6/Mcf2/Mef2a/Mink1/Nedd4/Ngfr/Obsl1/Pafah1b1/Palm/Parp6/Pbrm1/Ppp1r9a/Ppp1r9b/Psen1/Rapgef2/Sarm1/Sdc2/Shank3/Slc12a5/Slc9a6/Ss18l1/Strn/Tbc1d24/Tet1/Tnik/Trpc5/Trpc6/Tsc2/Uba6/Ube3a/Wasl
cluster1	GO:0031331	positive regulation of cellular catabolic process	54/1707	54	1.21907514597959e-10	1.71950549340421e-07	1.25372254486532e-07	Ago2/Akt2/Ambra1/Atm/Bcl2l11/Ccny/Cnot1/Csde1/Dcp1b/Depdc5/Dhx36/Gigyf2/Gnai3/Gpsm1/Grsf1/Gsk3b/Gtpbp1/Htr2a/Irs1/Irs2/Itch/Kdr/Lrsam1/Map3k7/Nnt/Pabpc1/Parn/Pik3c2a/Pip4k2b/Psen1/Rab3gap2/Rc3h1/Rc3h2/Samd4b/Sesn3/Setd2/Sirt1/Snca/Snx18/Snx30/Snx4/Supt5/Tbk1/Tnrc6b/Trim23/Trim32/Tsc2/Ulk1/Upf1/Wac/Wdr24/Zfp36l1/Zfp36l2/Zswim8
cluster1	GO:0051056	regulation of small GTPase mediated signal transduction	42/1707	42	2.65226668828308e-10	2.99281773105863e-07	2.182117519539e-07	Abl2/Adcyap1r1/Arhgap28/Arhgap42/Cbl/Cdh2/Crkl/Csf1/Cul3/Dab2ip/Dennd3/Dennd4b/Dgkz/Dlc1/Dock2/Dynlt1a/Dynlt1f/Gpr55/Iqsec2/Kbtbd7/Kitl/Lztr1/Mapkap1/Myo9b/Nf1/Ngfr/Notch1/Notch2/Ogt/Psd3/Rap1gap/Rapgef1/Rasa4/Rasgrp1/Rasgrp4/Rasip1/Rdx/Scai/Shoc2/Sos1/Spry3/Tsc2
cluster1	GO:0031346	positive regulation of cell projection organization	64/1707	64	3.1850257916203e-10	2.99498591938696e-07	2.18369838485125e-07	Abl2/Acsl6/Adnp/Apc/Atmin/Atp7a/Braf/Cbfa2t2/Ccdc88a/Cdkl5/Cenpj/Cep135/Dab2ip/Def8/Dhx36/Dpysl3/Dynlt1a/Dynlt1f/Ep300/Fez1/Flna/Fzd4/Gm14137/Gsk3b/Hdac4/Hgf/Igf1r/Kif3c/Macf1/Magi2/Mark4/Nf1/Ngfr/Nin/Obsl1/Pafah1b1/Palm/Parp6/Pik3r1/Plppr5/Plxna2/Plxnb2/Plxnc1/Ppp1r9a/Pum2/Rab8b/Rapgef1/Rapgef2/Rnd2/Sema5a/Serpini1/Setx/Shoc2/Sirt1/Smurf1/Ss18l1/Stk24/Tbc1d24/Tnik/Tox/Trpc5/Tsc2/Wasf2/Wasl
cluster1	GO:0022604	regulation of cell morphogenesis	45/1707	45	5.8250168936434e-10	4.69496361627658e-07	3.42318286020427e-07	Ago4/Bcl9l/Brwd1/Brwd3/Camsap1/Cdkl5/Csf1r/Dhx36/Dlc1/Epb41/Epb42/Fam171a1/Fermt2/Fgd1/Fmnl2/Fzd4/Gm14137/Kdr/Limd1/Macf1/Myo9a/Obsl1/Pafah1b1/Palm/Palm3/Parp6/Parva/Parvb/Pdzd8/Plxna2/Plxnb2/Plxnc1/Prkdc/Prpf40a/Ptk2/Rdx/Sh3kbp1/Smurf1/Spry3/Spta1/Ss18l1/Strip2/Syt1/Tbc1d24/Tnik
cluster1	GO:0071560	cellular response to transforming growth factor beta stimulus	42/1707	42	8.49715979400539e-10	5.9926219447223e-07	4.36932900986488e-07	Acvrl1/Amhr2/Arid4b/Bcl9l/Bmp2/Bmpr1a/Cdh5/Col4a2/Crkl/Dab2/Emilin1/Ep300/Fermt2/Igf1r/Itgb8/Kmt2a/Ldlrad4/Lrrc32/Map3k7/Ogt/Peg10/Pml/Ptk2/Ryr1/Sap130/Sin3a/Sirt1/Smad2/Smad7/Smurf1/Smurf2/Spred1/Spred3/Tet1/Tgfbr2/Trim33/Usp9x/Zeb1/Zfp36l1/Zfp36l2/Zfp703/Zfyve9
cluster1	GO:0043491	phosphatidylinositol 3-kinase/protein kinase B signal transduction	49/1707	49	1.03423690744885e-09	6.48351625758488e-07	4.72724892901765e-07	Akt2/Ambra1/Atg14/Bank1/Cbl/Ccdc88a/Csf1r/Dab2ip/Egf/Epha2/Epha8/Fermt2/Fgf2/Gsk3b/Hgf/Htr2a/Igf1r/Inpp4b/Irs1/Irs2/Itsn1/Kdr/Magi2/Meis3/Nedd4/Nf1/Ngfr/Pear1/Phlpp1/Pik3c2b/Pik3ca/Pik3r1/Ppard/Ptk2/Ptpn13/Rapgef1/Rapgef3/Rasgrp1/Rictor/Sema5a/Sesn3/Setx/Sirt1/Specc1l/Tsc2/Ube3a/Unc5b/Vav2/Zfp36l1
cluster1	GO:0016055	Wnt signaling pathway	62/1707	62	1.39286532593913e-09	7.77148150083828e-07	5.66632767500812e-07	Abl2/Adnp/Amer2/Amotl2/Apc/Bcl9l/Bmp2/Btrc/Ccny/Cdh2/Chd8/Csnk1g1/Ctnnb1/Cul3/Daam2/Dab2/Dab2ip/Ddb1/Draxin/Egf/Fermt2/Fgf2/Fzd4/Gsk3b/Hbp1/Hic1/Invs/Jrk/Limd1/Macf1/Mapk14/Med12/Mitf/Nid1/Notch1/Nphp3/Pkd1/Prdm15/Psen1/Rapgef1/Rnf213/Scyl2/Sema5a/Sfrp1/Smarca4/Sox30/Stk4/Strn/Tcf7/Tle2/Tnik/Tpbgl/Tsc2/Ttc21b/Ubr5/Usp34/Wnk1/Wnt6/Wwtr1/Xiap/Zfp703/Znrf3
cluster1	GO:0071559	response to transforming growth factor beta	42/1707	42	1.57704780054116e-09	7.77148150083828e-07	5.66632767500812e-07	Acvrl1/Amhr2/Arid4b/Bcl9l/Bmp2/Bmpr1a/Cdh5/Col4a2/Crkl/Dab2/Emilin1/Ep300/Fermt2/Igf1r/Itgb8/Kmt2a/Ldlrad4/Lrrc32/Map3k7/Ogt/Peg10/Pml/Ptk2/Ryr1/Sap130/Sin3a/Sirt1/Smad2/Smad7/Smurf1/Smurf2/Spred1/Spred3/Tet1/Tgfbr2/Trim33/Usp9x/Zeb1/Zfp36l1/Zfp36l2/Zfp703/Zfyve9
cluster1	GO:0198738	cell-cell signaling by wnt	62/1707	62	1.65292056026337e-09	7.77148150083828e-07	5.66632767500812e-07	Abl2/Adnp/Amer2/Amotl2/Apc/Bcl9l/Bmp2/Btrc/Ccny/Cdh2/Chd8/Csnk1g1/Ctnnb1/Cul3/Daam2/Dab2/Dab2ip/Ddb1/Draxin/Egf/Fermt2/Fgf2/Fzd4/Gsk3b/Hbp1/Hic1/Invs/Jrk/Limd1/Macf1/Mapk14/Med12/Mitf/Nid1/Notch1/Nphp3/Pkd1/Prdm15/Psen1/Rapgef1/Rnf213/Scyl2/Sema5a/Sfrp1/Smarca4/Sox30/Stk4/Strn/Tcf7/Tle2/Tnik/Tpbgl/Tsc2/Ttc21b/Ubr5/Usp34/Wnk1/Wnt6/Wwtr1/Xiap/Zfp703/Znrf3
cluster1	GO:0006913	nucleocytoplasmic transport	52/1707	52	2.11647221200615e-09	8.52938301438477e-07	6.21892737181956e-07	Ahctf1/Akap8l/Atf2/Cpsf6/Cse1l/Ctdspl2/Dusp16/Ep300/Flna/Gsk3b/Hnf4a/Inpp4b/Ipo11/Ipo8/Ipo9/Iws1/Kcnq3/Kpna4/Mapk14/Mcm3ap/Med1/Nedd4/Nf1/Notch1/Nrde2/Nup153/Nup155/Nup98/Nxf2/Pcid2/Pik3r1/Pkd1/Pml/Psen1/Ptpn14/Ranbp2/Rapgef3/Rbm15b/Rbm33/Setd2/Smurf1/Spg11/Stk4/Stradb/Thoc2/Tpr/Tsc2/Ubr5/Wnk1/Xpo5/Xpo6/Xpo7
cluster1	GO:0051169	nuclear transport	52/1707	52	2.11647221200615e-09	8.52938301438477e-07	6.21892737181956e-07	Ahctf1/Akap8l/Atf2/Cpsf6/Cse1l/Ctdspl2/Dusp16/Ep300/Flna/Gsk3b/Hnf4a/Inpp4b/Ipo11/Ipo8/Ipo9/Iws1/Kcnq3/Kpna4/Mapk14/Mcm3ap/Med1/Nedd4/Nf1/Notch1/Nrde2/Nup153/Nup155/Nup98/Nxf2/Pcid2/Pik3r1/Pkd1/Pml/Psen1/Ptpn14/Ranbp2/Rapgef3/Rbm15b/Rbm33/Setd2/Smurf1/Spg11/Stk4/Stradb/Thoc2/Tpr/Tsc2/Ubr5/Wnk1/Xpo5/Xpo6/Xpo7
cluster1	GO:0043087	regulation of GTPase activity	47/1707	47	2.53666332729908e-09	9.54123632841426e-07	6.95668791795424e-07	Akt2/Als2/Arap3/Arhgap22/Arhgap42/Asap1/Crkl/Dab2ip/Dock10/Dock7/Epha2/Evi5/Fermt2/Fgd1/Gapvd1/Gmip/Gpsm1/Gsk3b/Myo9a/Myo9b/Nf1/Pafah1b1/Plxna2/Plxnb2/Plxnc1/Rab3gap2/Rap1gap/Rapgef1/Rapgef2/Rapgef3/Rapgef5/Rasa4/Rasgrp1/Rasgrp4/Rasip1/Rdx/Ric1/Rictor/Sgsm2/Slc27a4/Snx18/Sos1/Tbc1d15/Tbck/Tsc2/Vav2/Wnk1
cluster1	GO:0006302	double-strand break repair	46/1707	46	2.87790636390833e-09	9.55126335598283e-07	6.96399880504877e-07	Actr5/Arid1b/Arid2/Atm/Atrip/Brd8/Chd4/Dclre1a/Dpf3/Ep400/Epc1/Epc2/Exd2/Eya3/Fan1/Fancm/Gins4/Hus1/Iffo1/Ino80/Kdm2a/Kdm4d/Lig3/Mcm9/Nipbl/Pbrm1/Pml/Prdm9/Prkdc/Rfwd3/Samhd1/Setd2/Setx/Sfpq/Sirt1/Smarca4/Smarcad1/Smarcal1/Smarcc2/Smc5/Top3a/Trp53bp1/Trrap/Wdr48/Yy1/Zfyve26
cluster1	GO:0010506	regulation of autophagy	46/1707	46	2.87790636390833e-09	9.55126335598283e-07	6.96399880504877e-07	Ambra1/Atg14/Atm/Atp13a2/Bcl2l11/Ccny/Cln3/Depdc5/Eif4g1/Ep300/Fez1/Foxk1/Gnai3/Gpsm1/Gsk3b/Herc1/Kdm4a/Kdr/Lrsam1/Lzts1/Map3k7/Mtcl1/Mtmr3/Mtmr9/Pik3c2a/Pip4k2b/Ptk2/Rab3gap2/Rasip1/Sesn3/Setd2/Sirt1/Snca/Snx18/Snx30/Snx4/Supt5/Tbk1/Trim23/Trim32/Tsc2/Ulk1/Wac/Wdr24/Wdr6/Wnk1
cluster1	GO:0030099	myeloid cell differentiation	64/1707	64	5.07306910896525e-09	1.59012532848788e-06	1.15938912735884e-06	Add1/Adgrf5/Alas2/Ap3b1/Apc/Bap1/Bmp2/Brd1/Clpb/Csf1/Csf1r/Ctnnb1/Dab2/Ep300/Epb42/Epha2/Ets1/Fli1/Flna/Gabpa/Gata1/Gp1ba/Gpr183/Gpr55/Gsk3b/Hba-a1/Hba-a2/Ikzf1/Inpp4b/Inpp5d/Ireb2/Itgb8/Kat6a/Kat7/Kitl/Klf1/Lmo2/Mapk14/Med1/Mitf/Ncoa6/Nf1/Notch2/Pafah1b1/Pik3r1/Pml/Prkca/Prkdc/Psen1/Rassf2/Rbm15/Rcor1/Setd1a/Sfrp1/Sirt1/Slc4a1/Smarca4/Sp1/Sp3/Tal1/Tet2/Tgfbr2/Wasf2/Zfp36l1
cluster1	GO:1903706	regulation of hemopoiesis	60/1707	60	5.89262817992598e-09	1.6736140558276e-06	1.22026226798527e-06	Ambra1/Ap3b1/Ap3d1/Apc/Arid1b/Arid2/Atp11c/Braf/Brd1/Brpf1/Csf1/Csf1r/Ctnnb1/Cyp26b1/Ets1/Gabpa/Gata1/Gpr55/Gsk3b/Ikzf1/Inpp4b/Inpp5d/Kat6a/Kat6b/Kat7/Kitl/Lmo2/Mapk14/Med1/Mitf/Mysm1/Nf1/Notch2/Pbrm1/Pcid2/Pik3r1/Prkca/Prkdc/Rasgrp1/Rassf2/Rbm15/Rc3h1/Rc3h2/Rcor1/Rhoh/Setd1a/Sfrp1/Smad7/Smarca4/Smarcc2/Sos1/Tal1/Tcf7/Tgfbr2/Tox/Zeb1/Zfp35/Zfp36l1/Zfp36l2/Zfp609
cluster1	GO:0007179	transforming growth factor beta receptor signaling pathway	36/1707	36	5.93269782285571e-09	1.6736140558276e-06	1.22026226798527e-06	Acvrl1/Amhr2/Arid4b/Bcl9l/Bmp2/Bmpr1a/Cdh5/Dab2/Emilin1/Ep300/Fermt2/Itgb8/Ldlrad4/Lrrc32/Map3k7/Ogt/Peg10/Pml/Ptk2/Ryr1/Sap130/Sin3a/Sirt1/Smad2/Smad7/Smurf1/Smurf2/Spred1/Spred3/Tet1/Tgfbr2/Trim33/Usp9x/Zeb1/Zfp703/Zfyve9
cluster1	GO:0033044	regulation of chromosome organization	40/1707	40	6.30470662829455e-09	1.69386451413514e-06	1.23502724327695e-06	Actr5/Anapc1/Anapc15/Anapc7/Apc/Arid1b/Arid2/Atf7ip2/Atm/Atrx/Cdc27/Cdk5rap2/Ctnnb1/Cul3/Dhx36/Dpf3/Dync1li1/Hmbox1/Ino80/Ino80d/Morc2a/Nat10/Parn/Pbrm1/Pcid2/Pml/Sfpq/Sirt1/Smarca4/Smarcc2/Smc5/Smg1/Smg5/Smg6/Tal1/Tpr/Trappc12/Upf1/Ylpm1/Yy1
cluster1	GO:0001667	ameboidal-type cell migration	61/1707	61	6.84490410868848e-09	1.75540677187366e-06	1.27989881611266e-06	2610005L07Rik/Actn4/Acvrl1/Adamts9/Ago2/Amotl2/Apc/Arid5b/Bcar1/Bcas3/Braf/Cdh2/Cdh5/Cln3/Daam2/Dab2ip/Dock1/Edn3/Egf/Epha2/Ets1/Fgf2/Has1/Irs1/Irs2/Itga4/Kdr/Kitl/Macf1/Map2k5/Mta2/Nf1/Notch1/Nr2f2/Pafah1b1/Pdpk1/Phactr4/Pik3c2a/Plcg1/Plcg2/Pml/Ppard/Ppm1f/Prkca/Prkd2/Ptk2/Ptprg/Radil/Robo4/Sash1/Sema3d/Sema5a/Sema6d/Sirt1/Smurf2/Sp1/Spred1/Tesk1/Tgfbr2/Tsc2/Wasf2
cluster1	GO:0030111	regulation of Wnt signaling pathway	47/1707	47	1.18227619048691e-08	2.90017489857702e-06	2.11456995534227e-06	Abl2/Adnp/Amer2/Apc/Bmp2/Btrc/Ccny/Cdh2/Chd8/Csnk1g1/Ctnnb1/Daam2/Dab2/Dab2ip/Draxin/Egf/Fgf2/Gsk3b/Hic1/Invs/Jrk/Limd1/Macf1/Mapk14/Notch1/Nphp3/Prdm15/Psen1/Rapgef1/Rnf213/Scyl2/Sema5a/Sfrp1/Smarca4/Sox30/Stk4/Tle2/Tpbgl/Tsc2/Ttc21b/Ubr5/Usp34/Wnk1/Wwtr1/Xiap/Zfp703/Znrf3
cluster1	GO:0060828	regulation of canonical Wnt signaling pathway	40/1707	40	1.26601554738953e-08	2.91327108087507e-06	2.1241186186421e-06	Adnp/Amer2/Apc/Bmp2/Btrc/Ccny/Cdh2/Chd8/Csnk1g1/Ctnnb1/Daam2/Dab2/Dab2ip/Draxin/Egf/Fgf2/Gsk3b/Invs/Jrk/Limd1/Mapk14/Notch1/Nphp3/Prdm15/Psen1/Rapgef1/Scyl2/Sema5a/Sfrp1/Stk4/Tle2/Tpbgl/Ttc21b/Ubr5/Usp34/Wnk1/Wwtr1/Xiap/Zfp703/Znrf3
cluster1	GO:0046831	regulation of RNA export from nucleus	9/1707	9	1.30712384858283e-08	2.91327108087507e-06	2.1241186186421e-06	Akap8l/Cpsf6/Iws1/Nrde2/Nup153/Setd2/Thoc2/Tpr/Wnk1
cluster1	GO:0002244	hematopoietic progenitor cell differentiation	33/1707	33	1.3425212354263e-08	2.91327108087507e-06	2.1241186186421e-06	Ap3b1/Atf2/Atf7/Braf/Dhtkd1/Dhx36/Dock1/Dock7/Eef2/Fnip1/Foxc1/Kdr/Kitl/Med1/Notch1/Pcid2/Prkdc/Prrc2c/Psen1/Rest/Setd1a/Sfrp1/Sin3a/Sos1/Sp1/Sp3/Srsf4/Tal1/Tet2/Tmem190/Trex1/Zbtb24/Zfat
cluster1	GO:0031929	TOR signaling	31/1707	31	1.41124987825097e-08	2.94898956040444e-06	2.15016160787712e-06	Atm/Bmt2/Ccdc88a/Ctns/Cul3/Depdc5/Ep300/Fnip1/Gsk3b/Kdr/Kptn/Mapkap1/Mios/Ogt/Pik3ca/Prkacb/Rictor/Rps6kb1/Sesn3/Sirt1/Szt2/Tbck/Tbk1/Tsc2/Tti1/Ube3a/Usp32/Usp4/Usp9x/Wac/Wdr24
cluster1	GO:0060070	canonical Wnt signaling pathway	45/1707	45	1.92857375528444e-08	3.88607611689814e-06	2.83340835926752e-06	Adnp/Amer2/Apc/Bcl9l/Bmp2/Btrc/Ccny/Cdh2/Chd8/Csnk1g1/Ctnnb1/Daam2/Dab2/Dab2ip/Draxin/Egf/Fgf2/Fzd4/Gsk3b/Invs/Jrk/Limd1/Mapk14/Nid1/Notch1/Nphp3/Prdm15/Psen1/Rapgef1/Scyl2/Sema5a/Sfrp1/Stk4/Tcf7/Tle2/Tpbgl/Ttc21b/Ubr5/Usp34/Wnk1/Wnt6/Wwtr1/Xiap/Zfp703/Znrf3
cluster1	GO:0032006	regulation of TOR signaling	28/1707	28	2.14675536198485e-08	4.05526771996971e-06	2.95676901614613e-06	Atm/Bmt2/Ctns/Cul3/Depdc5/Ep300/Fnip1/Gsk3b/Kdr/Kptn/Mios/Ogt/Prkacb/Rictor/Rps6kb1/Sesn3/Sirt1/Szt2/Tbck/Tbk1/Tsc2/Tti1/Ube3a/Usp32/Usp4/Usp9x/Wac/Wdr24
cluster1	GO:0060562	epithelial tube morphogenesis	53/1707	53	2.15629265507074e-08	4.05526771996971e-06	2.95676901614613e-06	Abl2/Acvrl1/Adamts12/Agtr1a/Bmp2/Brpf1/Btrc/C2cd3/Csf1/Ctnnb1/Ctns/Dlc1/Dlg5/Egf/Epha2/Etv5/Fgf2/Gatad2a/Hs2st1/Irx3/Kdm2a/Kdm6a/Kdr/Map3k7/Med1/Med12/Mib1/Mtss1/Ncoa3/Notch1/Notch2/Notch4/Nphp3/Phactr4/Pkd1/Plxnb2/Pml/Prkacb/Psen1/Rasip1/Rbm15/Ryr2/Sema5a/Setd2/Sfrp1/Shank3/Specc1l/Stk4/Sufu/Tgfbr2/Tmtc3/Tsc2/Wnt6
cluster1	GO:0048872	homeostasis of number of cells	54/1707	54	2.54916362364517e-08	4.6394777950342e-06	3.38272714472167e-06	Add1/Adgrf5/Alas2/Ap3b1/Asxl1/Atxn2/Bap1/Bcl2l11/Brd1/Cdh2/Csf1/Csf1r/Dock10/Epb42/Ets1/Gata1/Gigyf2/Gpr183/Hba-a1/Hba-a2/Ikzf1/Inpp5d/Ireb2/Kat7/Kitl/Klf1/Klhl10/Kmt2a/Lmo2/Mapk14/Med1/Nf1/Notch1/Prkdc/Rassf2/Rc3h1/Rc3h2/Rcor1/Setd1a/Slc4a1/Smarca4/Sos1/Sp1/Sp3/Spta1/Stat4/Tal1/Tet2/Wdr48/Xiap/Xkr8/Zfp251/Zfp36l1/Zfx
cluster1	GO:0003007	heart morphogenesis	43/1707	43	3.83521279640114e-08	6.76195956165477e-06	4.93026697642621e-06	Abcc9/Acvrl1/Arid2/Asxl1/Atf2/Bmp2/Bmpr1a/C2cd3/Col11a1/Crkl/Ctnnb1/Dlc1/Flna/Foxc1/Gata6/Kat6a/Kdm2a/Kdm6a/Med1/Mib1/Myh7/Nedd4/Nipbl/Notch1/Notch2/Nphp3/Parva/Pbrm1/Pds5a/Psen1/Rbm15/Ryr1/Ryr2/S1pr1/Smad2/Smad7/Smarca4/Sos1/Sufu/Tgfbr2/Tnnc1/Trex1/Zfpm2
cluster1	GO:0090287	regulation of cellular response to growth factor stimulus	46/1707	46	4.35695332571392e-08	7.44906989808422e-06	5.43125154605741e-06	Acvrl1/Adamts12/Apln/Arid4b/Bcl9l/Bmp2/Cdh5/Creb3l1/Ctdspl2/Ctnnb1/Dab2ip/Emilin1/Ep300/Fgf2/Fzd4/Gata6/Kdr/Ldlrad4/Nedd4/Ngfr/Notch1/Notch2/Ogt/Peg10/Prkd2/Ryr1/Sap130/Sfrp1/Sin3a/Sirt1/Slc9a6/Smad2/Smad7/Smurf1/Smurf2/Spred1/Spred3/Spry3/Tcf4/Tet1/Trim33/Ulk1/Zeb1/Zfp423/Zfp703/Zfyve9
cluster1	GO:0032259	methylation	38/1707	38	4.8866882713576e-08	8.10902800794106e-06	5.91243893636703e-06	Alkbh8/Arid4b/Bmt2/Cmtr1/Ctcf/Gnmt/Kmt2a/Kmt2b/Kmt2c/Kmt2d/Mettl25/Mettl4/Mettl8/Mta2/Mtr/Nsd1/Nsun6/Nsun7/Prdm10/Prdm11/Prdm15/Prdm5/Prdm9/Prmt6/Rbm15/Rbm15b/Setd1a/Setd1b/Setd2/Setd3/Smyd4/Tgs1/Thada/Thumpd2/Trmt13/Wdr6/Wtap/Zcchc4
cluster1	GO:0007178	transmembrane receptor protein serine/threonine kinase signaling pathway	52/1707	52	5.04386808153004e-08	8.13071534742643e-06	5.92825156770509e-06	Acvrl1/Amhr2/Arid4b/Atf2/Bcl9l/Bmp2/Bmpr1a/Cdh5/Ctdspl2/Dab2/Emilin1/Ep300/Fermt2/Gata6/Glce/Itgb8/Kdr/Ldlrad4/Lrrc32/Magi2/Map3k7/Mapk14/Notch1/Notch2/Ogt/Peg10/Pml/Ptk2/Ryr1/Sap130/Sfrp1/Sh2b1/Sin3a/Sirt1/Smad2/Smad7/Smurf1/Smurf2/Spred1/Spred3/Tet1/Tgfbr2/Trim33/Trps1/Usp9x/Wwtr1/Zc3h3/Zeb1/Zfp128/Zfp423/Zfp703/Zfyve9
cluster1	GO:0031345	negative regulation of cell projection organization	36/1707	36	5.46758631792588e-08	8.56892277937161e-06	6.24775652937261e-06	Cep97/Cspg4/Dab2/Dpysl3/Draxin/Fignl2/Flna/Glce/Grin2b/Gsk3b/Map4/Mphosph9/Ngfr/Pafah1b1/Paqr3/Psen1/Ptk2/Ptpn9/Ptprg/Rap1gap/Rapgef2/Sema3d/Sema5a/Sema6d/Slit1/Spry3/Tesk1/Thoc2/Trim32/Trpc5/Trpc6/Tsc2/Ube3a/Ulk1/Vim/Xylt1
cluster1	GO:0050807	regulation of synapse organization	44/1707	44	5.94212612239888e-08	9.06093934664175e-06	6.60649470450493e-06	Adgrl1/Adnp/Arhgap22/Asap1/Cdh2/Cdkl5/Chd4/Cln3/Ctnnb1/Dab2ip/Dgkb/Dhx36/Dlg5/Eif4g1/Ephb1/Etv5/Flrt1/Grid1/Grin2b/Gsk3b/Il1rap/Itsn1/Lrrn1/Lzts1/Magi2/Mapk14/Mycbp2/Nedd4/Nf1/Ogt/Pafah1b1/Pik3r1/Plxnc1/Ppp1r9a/Prkca/Psen1/Ptk2/Ptpn13/Rps6ka5/Shank3/Snca/Tsc2/Ube3a/Wasl
cluster1	GO:1903432	regulation of TORC1 signaling	21/1707	21	6.9439563182667e-08	1.03099477757002e-05	7.51716933290479e-06	Atm/Bmt2/Ctns/Cul3/Depdc5/Ep300/Fnip1/Kptn/Mios/Ogt/Prkacb/Rps6kb1/Sesn3/Szt2/Tbk1/Tsc2/Ube3a/Usp32/Usp4/Wac/Wdr24
cluster1	GO:0031589	cell-substrate adhesion	49/1707	49	1.00383185722943e-07	1.4522100867919e-05	1.05883263105333e-05	Actn4/Acvrl1/Adamts12/Adamts9/Bcar1/Bcl2l11/Braf/Coro2b/Crkl/Csf1/Ctnnb1/Dab2/Dlc1/Dock1/Efemp2/Emilin1/Ephb1/Fermt2/Flna/Fzd4/Gpm6b/Gsk3b/Itga4/Itgb8/Kdr/Macf1/Mia/Mink1/Nf1/Nid1/Notch1/Parva/Parvb/Pdpk1/Pik3r1/Ppard/Ppm1f/Ptk2/Radil/Rell2/Rpl29/Sfrp1/Slk/Sned1/Stk4/Tesk1/Trpm7/Vtn/Vwf
cluster1	GO:0035264	multicellular organism growth	36/1707	36	1.20249378007928e-07	1.69611747680182e-05	1.23666991909205e-05	Abl2/Add1/Afg3l2/Ankrd11/Arid5b/Atm/Atn1/Atrn/Atrx/Atxn2/Cacna2d2/Csf1/Ep300/Gigyf2/Ikzf1/Kdm2a/Kdm6a/Kmt2c/Ncoa3/Nipbl/Notch2/Pcnt/Pik3ca/Pkdcc/Rai1/Rasal2/Rc3h2/Rpl29/Slc12a5/Sos1/Tns2/Wdr48/Wwtr1/Zfp36l1/Zfp950/Zfx
cluster1	GO:0050803	regulation of synapse structure or activity	44/1707	44	1.25467973086695e-07	1.72281595493854e-05	1.256136262225e-05	Adgrl1/Adnp/Arhgap22/Asap1/Cdh2/Cdkl5/Chd4/Cln3/Ctnnb1/Dab2ip/Dgkb/Dhx36/Dlg5/Eif4g1/Ephb1/Etv5/Flrt1/Grid1/Grin2b/Gsk3b/Il1rap/Itsn1/Lrrn1/Lzts1/Magi2/Mapk14/Mycbp2/Nedd4/Nf1/Ogt/Pafah1b1/Pik3r1/Plxnc1/Ppp1r9a/Prkca/Psen1/Ptk2/Ptpn13/Rps6ka5/Shank3/Snca/Tsc2/Ube3a/Wasl
cluster1	GO:0035162	embryonic hemopoiesis	12/1707	12	1.2910876385967e-07	1.72281595493854e-05	1.256136262225e-05	Gata1/Kat6a/Kdr/Kitl/Klf1/Kmt2a/Lmo2/Med1/Smarca4/Stk4/Tal1/Tgfbr2
cluster1	GO:0016236	macroautophagy	40/1707	40	1.31302882067276e-07	1.72281595493854e-05	1.256136262225e-05	Ambra1/Atg14/Atg4b/Atm/Atp13a2/Chmp7/Cln3/Fez1/Gnai3/Gpsm1/Huwe1/Kdr/Lrsam1/Lzts1/Map3k7/Mtmr3/Ogt/Pik3c2a/Pik3c2b/Pip4k2b/Psen1/Rab3gap2/Rnf213/Sesn3/Sirt1/Smurf1/Snx18/Snx30/Snx4/Spg11/Stx17/Supt5/Tbk1/Tsc2/Ulk1/Vps41/Wac/Wdfy3/Wdr24/Zfyve26
cluster1	GO:0032239	regulation of nucleobase-containing compound transport	9/1707	9	1.34921756330842e-07	1.73006488458775e-05	1.26142158789697e-05	Akap8l/Cpsf6/Iws1/Nrde2/Nup153/Setd2/Thoc2/Tpr/Wnk1
cluster1	GO:0099173	postsynapse organization	38/1707	38	1.4224759326374e-07	1.76162570680548e-05	1.28443315401329e-05	Abl2/Arhgap22/Asap1/Cdh2/Cdkl5/Crkl/Dgkb/Dgkz/Dhx36/Dip2a/Dlg5/Dock10/Dock7/Ephb1/Etv5/Grid1/Grin2b/Igf1r/Il1rap/Itsn1/Lzts1/Magi2/Mtmr2/Myo9a/Nf1/Nos1ap/Pafah1b1/Ppp1r9a/Psen1/Rps6ka5/Sh3gl2/Shank3/Shisa7/Tsc2/Ube3a/Wasf2/Wasl/Zdhhc2
cluster1	GO:0016239	positive regulation of macroautophagy	19/1707	19	1.47917680095209e-07	1.76162570680548e-05	1.28443315401329e-05	Ambra1/Gnai3/Gpsm1/Kdr/Lrsam1/Map3k7/Pip4k2b/Rab3gap2/Sesn3/Sirt1/Snx18/Snx30/Snx4/Supt5/Tbk1/Tsc2/Ulk1/Wac/Wdr24
cluster1	GO:0006403	RNA localization	30/1707	30	1.5114955766554e-07	1.76162570680548e-05	1.28443315401329e-05	Ahctf1/Akap8l/Atm/Cpsf6/Dhx36/Fubp3/Iws1/Mcm3ap/Nrde2/Nup153/Nup155/Nup98/Nxf2/Parn/Pcid2/Peg10/Pum2/Ranbp2/Rbm15b/Rbm33/Setd2/Stau1/Tgfbr2/Thoc2/Tpr/Wnk1/Xpo5/Yy1/Zc3h3/Zfp36l1
cluster1	GO:0090092	regulation of transmembrane receptor protein serine/threonine kinase signaling pathway	39/1707	39	1.51675732391183e-07	1.76162570680548e-05	1.28443315401329e-05	Acvrl1/Arid4b/Bcl9l/Bmp2/Bmpr1a/Cdh5/Ctdspl2/Dab2/Emilin1/Ep300/Gata6/Glce/Kdr/Ldlrad4/Magi2/Notch1/Notch2/Ogt/Peg10/Ryr1/Sap130/Sfrp1/Sh2b1/Sin3a/Sirt1/Smad2/Smad7/Smurf1/Smurf2/Spred1/Spred3/Tet1/Tgfbr2/Trim33/Zc3h3/Zeb1/Zfp423/Zfp703/Zfyve9
cluster1	GO:0046578	regulation of Ras protein signal transduction	16/1707	16	1.52994788432238e-07	1.76162570680548e-05	1.28443315401329e-05	Csf1/Dab2ip/Dgkz/Kitl/Lztr1/Mapkap1/Nf1/Notch1/Notch2/Rapgef1/Rasa4/Rasgrp1/Rasgrp4/Shoc2/Sos1/Spry3
cluster1	GO:0045765	regulation of angiogenesis	43/1707	43	1.76952627735076e-07	1.9967334513626e-05	1.45585446144985e-05	Acvrl1/Adamts9/Add1/Ago1/Ago2/Agtr1a/Alox5/Atf2/Camp/Cdh5/Col4a2/Creb3l1/Ctnnb1/Dab2ip/Emilin1/Epha2/Ets1/Fgf2/Foxc1/Gab1/Gata6/Gtf2i/Hgf/Itgb8/Kdr/Nf1/Ngfr/Notch4/Plcg1/Pml/Prkca/Prkd2/Rapgef3/Sash1/Sema5a/Shc1/Sirt1/Sp1/Spred1/Tcf4/Tgfbr2/Tjp1/Wnk1
cluster1	GO:0031507	heterochromatin formation	23/1707	23	1.89120866290921e-07	2.09219593649681e-05	1.52545788537651e-05	Atf7ip2/Atrx/Bahd1/Ctcf/Jpx/Kdm5a/Kmt2a/Kmt2b/Kmt2d/Morc2a/Nrde2/Pcgf3/Pcgf5/Phf2/Rbm15/Rbm15b/Sin3a/Sirt1/Smarca4/Tet1/Tpr/Trip12/Ubr5
cluster1	GO:0006352	DNA-templated transcription initiation	30/1707	30	1.95144598530784e-07	2.117318894059e-05	1.54377548797227e-05	Ash2l/Atf2/Bclaf1/Bdp1/Cand1/Dhx36/Dr1/Ep300/Ercc3/Gtf2e1/Gtf3c4/Ikzf1/Kat7/Kdm2a/Kmt2a/Lcor/Med1/Med12/Med13/Med15/Mitf/Ncoa6/Pcid2/Phf2/Rbbp5/Rsf1/Setd1a/Setx/Smarca4/Taf1
cluster1	GO:0008360	regulation of cell shape	26/1707	26	2.36481583159783e-07	2.51741338148585e-05	1.83549161268805e-05	Brwd1/Brwd3/Csf1r/Dlc1/Epb41/Epb42/Fam171a1/Fermt2/Fgd1/Fmnl2/Gm14137/Kdr/Limd1/Palm/Palm3/Parva/Parvb/Plxna2/Plxnb2/Plxnc1/Prpf40a/Ptk2/Rdx/Sh3kbp1/Spta1/Strip2
cluster1	GO:0038202	TORC1 signaling	21/1707	21	2.62864159480708e-07	2.74644368109288e-05	2.00248174512789e-05	Atm/Bmt2/Ctns/Cul3/Depdc5/Ep300/Fnip1/Kptn/Mios/Ogt/Prkacb/Rps6kb1/Sesn3/Szt2/Tbk1/Tsc2/Ube3a/Usp32/Usp4/Wac/Wdr24
cluster1	GO:0141091	transforming growth factor beta receptor superfamily signaling pathway	47/1707	47	2.77054118600753e-07	2.84207152208264e-05	2.07220573299855e-05	Acvrl1/Amhr2/Arid4b/Atf2/Bcl9l/Bmp2/Bmpr1a/Cdh5/Ctdspl2/Dab2/Emilin1/Ep300/Fermt2/Gata6/Itgb8/Kdr/Ldlrad4/Lrrc32/Magi2/Map3k7/Notch1/Notch2/Ogt/Peg10/Pml/Ptk2/Ryr1/Sap130/Sfrp1/Sin3a/Sirt1/Smad2/Smad7/Smurf1/Smurf2/Spred1/Spred3/Tet1/Tgfbr2/Trim33/Usp9x/Zc3h3/Zeb1/Zfp128/Zfp423/Zfp703/Zfyve9
cluster1	GO:0016241	regulation of macroautophagy	24/1707	24	3.18813079740988e-07	3.21204177839045e-05	2.34195773614245e-05	Ambra1/Atg14/Atp13a2/Cln3/Fez1/Gnai3/Gpsm1/Kdr/Lrsam1/Lzts1/Map3k7/Pip4k2b/Rab3gap2/Sesn3/Sirt1/Snx18/Snx30/Snx4/Supt5/Tbk1/Tsc2/Ulk1/Wac/Wdr24
cluster1	GO:1901342	regulation of vasculature development	43/1707	43	3.31103101448599e-07	3.27733982170701e-05	2.38956772014981e-05	Acvrl1/Adamts9/Add1/Ago1/Ago2/Agtr1a/Alox5/Atf2/Camp/Cdh5/Col4a2/Creb3l1/Ctnnb1/Dab2ip/Emilin1/Epha2/Ets1/Fgf2/Foxc1/Gab1/Gata6/Gtf2i/Hgf/Itgb8/Kdr/Nf1/Ngfr/Notch4/Plcg1/Pml/Prkca/Prkd2/Rapgef3/Sash1/Sema5a/Shc1/Sirt1/Sp1/Spred1/Tcf4/Tgfbr2/Tjp1/Wnk1
cluster1	GO:0044772	mitotic cell cycle phase transition	54/1707	54	3.59881456418379e-07	3.50077789157327e-05	2.552480456775e-05	Ambra1/Anapc1/Anapc15/Anapc7/Ankrd17/Apc/Arid1b/Arid2/Atm/Cacul1/Ccdc57/Ccny/Cdc27/Cdk5rap2/Cenpj/Chmp7/Cpsf3/Creb3l1/Crlf3/Ctdp1/Cul3/Ddb1/Dgkz/Dpf3/Dync1li1/Eif4g1/Ercc3/Foxn3/Gigyf2/Gjc2/Hus1/Ino80/Mbtps1/Pbrm1/Pcid2/Pkd1/Pml/Ppp2r5c/Prkdc/Ptprv/Rdx/Rfwd3/Rps6kb1/Sin3a/Smarca4/Smarcc2/Smc5/Tpr/Trex1/Wac/Xpc/Zfp36l1/Zfp36l2/Zfp655
cluster1	GO:0030336	negative regulation of cell migration	43/1707	43	3.94244965846445e-07	3.67725771868062e-05	2.68115508957329e-05	Acvrl1/Adamts9/Arid2/Arid4b/Bmpr1a/Braf/Cd200r1/Dab2ip/Dlc1/Dlg5/Dpysl3/Emilin1/Fgf2/Fignl2/Gsk3b/Has1/Hnf4a/Ldlrad4/Magi2/Map2k5/Mitf/Nf1/Ngfr/Nisch/Notch1/Nr2f2/Ogt/Ppard/Ptk2/Ptprg/Robo4/S1pr2/Sap130/Scai/Sema6d/Sfrp1/Sin3a/Spred1/Srgap1/Srgap3/Stk24/Tet1/Wasl
cluster1	GO:0008380	RNA splicing	55/1707	55	3.96985318619871e-07	3.67725771868062e-05	2.68115508957329e-05	Akt2/Aqr/Cdk13/Celf3/Crnkl1/Cwc22/Cwc25/Cwf19l2/Dbr1/Ddx17/Ddx41/Dhx15/Dhx38/Dhx8/Gemin5/Grsf1/Hnrnpul1/Iws1/Mettl4/Nova2/Nrde2/Nup98/Pabpc1/Pik3r1/Polr2a/Prpf39/Prpf40a/Rbm15/Rbm15b/Rbm39/Rbm41/Rest/Scaf1/Scaf11/Setx/Sf3b1/Sfpq/Slu7/Snrnp200/Son/Srek1/Srpk2/Srsf4/Sugp1/Sugp2/Tfip11/Thoc2/Tia1/Trrap/Upf1/Usp22/Usp4/Wtap/Zfp638/Zfp64
cluster1	GO:0045814	negative regulation of gene expression, epigenetic	27/1707	27	3.97576605529099e-07	3.67725771868062e-05	2.68115508957329e-05	Atf7ip2/Atrx/Bahd1/Ctcf/Epc1/Hdac4/Jpx/Kdm5a/Kmt2a/Kmt2b/Kmt2d/Mettl4/Morc2a/Nrde2/Pcgf3/Pcgf5/Phf2/Rbm15/Rbm15b/Sin3a/Sirt1/Smarca4/Tet1/Tpr/Trip12/Ubr5/Zfp445
cluster1	GO:0010586	miRNA metabolic process	22/1707	22	4.06455356456209e-07	3.6987437437515e-05	2.69682093893186e-05	Ago1/Ago2/Ago4/Apln/Bmp2/Bmpr1a/Ctcf/Ddx17/Ep300/Ets1/Gata6/Hdac4/Ngfr/Notch2/Parn/Ppard/Rc3h1/Rc3h2/Rest/Smarca4/Yy1/Zswim8
cluster1	GO:0006417	regulation of translation	47/1707	47	4.15891273803624e-07	3.72453740761912e-05	2.71562756562166e-05	Ago1/Ago2/Ago4/Akt2/Bank1/Bc1/Cdk5rap1/Cnot1/Csde1/Dhx36/Eef2/Eif2a/Eif4g1/Ep300/Gemin5/Gigyf2/Ireb2/Jmjd4/Larp6/Limd1/Malsu1/Mettl8/Nat10/Ogt/Pdik1l/Pld1/Plxnb2/Pml/Prkca/Prkdc/Pstk/Ptcd3/Pum2/Rmnd1/Rps6kb1/Samd4b/Sepsecs/Stk35/Tia1/Tnrc6b/Tpr/Trub2/Upf1/Xrn1/Zcchc4/Zfp36l1/Zfp598
cluster1	GO:0051168	nuclear export	29/1707	29	4.47050687796154e-07	3.94103121960297e-05	2.8734771182687e-05	Akap8l/Cpsf6/Cse1l/Ctdspl2/Dusp16/Gsk3b/Iws1/Mcm3ap/Nrde2/Nup153/Nup155/Nup98/Nxf2/Pcid2/Pkd1/Ptpn14/Ranbp2/Rapgef3/Rbm15b/Rbm33/Setd2/Smurf1/Stradb/Thoc2/Tpr/Wnk1/Xpo5/Xpo6/Xpo7
cluster1	GO:0018105	peptidyl-serine phosphorylation	42/1707	42	4.66559352775297e-07	4.04973518208958e-05	2.95273514274634e-05	Akt2/Atm/Braf/Csnk1g1/Dock7/Dyrk1b/Eif4g1/Fnip1/Gsk3b/Hgf/Hipk4/Mapk14/Mapk9/Mapkap1/Mark3/Mast3/Nsd1/Ogt/Paqr3/Pdpk1/Pkd1/Ppm1f/Prkacb/Prkca/Prkd2/Prkdc/Rassf2/Rictor/Rps6ka3/Rps6ka5/Rps6kb1/Sh2d3c/Smad7/Smg1/Snca/Srpk2/Stk4/Tbk1/Tssk6/Ttbk1/Ulk1/Wnk1
cluster1	GO:0051896	regulation of phosphatidylinositol 3-kinase/protein kinase B signal transduction	39/1707	39	4.84602597010454e-07	4.14261795808028e-05	3.02045765409387e-05	Ambra1/Bank1/Cbl/Ccdc88a/Csf1r/Dab2ip/Egf/Epha2/Epha8/Fermt2/Fgf2/Hgf/Igf1r/Inpp4b/Irs1/Irs2/Itsn1/Kdr/Magi2/Meis3/Nedd4/Ngfr/Phlpp1/Pik3ca/Ppard/Ptk2/Ptpn13/Rapgef1/Rapgef3/Rasgrp1/Rictor/Sema5a/Sesn3/Sirt1/Specc1l/Tsc2/Ube3a/Unc5b/Vav2
cluster1	GO:0051017	actin filament bundle assembly	29/1707	29	5.05425740679066e-07	4.25613735658402e-05	3.10322670003738e-05	Abl2/Actn4/Add1/Add2/Arhgap28/Braf/Ccdc88a/Coro2b/Cul3/Dlc1/Dpysl3/Fam171a1/Fermt2/Fhod1/Flna/Kank3/Lcp1/Lima1/Mtss1/Pik3r1/Ppm1f/Ppp1r9a/Rapgef3/Rdx/S1pr1/Shank3/Tesk1/Tjp1/Wasf2
cluster1	GO:0007265	Ras protein signal transduction	22/1707	22	5.63030069520126e-07	4.67149360622434e-05	3.40607045152423e-05	Csf1/Dab2ip/Dgkz/Kitl/Ksr1/Lztr1/Mapkap1/Nf1/Notch1/Notch2/Rapgef1/Rapgef2/Rapgef3/Rapgef5/Rasa4/Rasgrp1/Rasgrp4/Rfxank/Shoc2/Sos1/Spry3/Ulk1
cluster1	GO:0032535	regulation of cellular component size	51/1707	51	6.30336295134069e-07	5.11525642874067e-05	3.72962594890176e-05	Add1/Add2/Adnp/Als2/Ano6/Arhgap28/Atp13a2/Atp7a/Bin1/Capza1/Cdkl5/Cln3/Cotl1/Daam2/Draxin/Ep300/Gm14137/Gsk3b/Kank3/Kdm6a/Lima1/Lrrc8a/Macf1/Map3k7/Ogt/Pafah1b1/Pfn4/Pik3ca/Ppp1r9a/Pum2/Rapgef3/Rdx/Rictor/Rnd2/Sema3d/Sema5a/Sema6d/Shank3/Sin3a/Slc12a5/Slc12a6/Slit1/Smurf1/Specc1l/Spta1/Sptan1/Ssh2/Trpc5/Tsc2/Ulk1/Wnk1
cluster1	GO:0033002	muscle cell proliferation	39/1707	39	6.3926331727378e-07	5.11525642874067e-05	3.72962594890176e-05	Agtr1a/Apc/Apln/Arid2/Bmp2/Bmpr1a/Calcrl/Ctnnb1/Efemp2/Ephb1/Fgf2/Foxc1/Gata6/Gnai3/Gsk3b/Hdac4/Hgf/Igf1r/Map3k7/Mapk14/Mmp2/Nf1/Notch1/Npr3/Pik3ca/Pik3r1/Ppard/Prkca/Prkdc/Ptgir/Ptk2/Rps6kb1/S1pr1/S1pr2/Shc1/Sirt1/Tgfbr2/Zfp143/Zfpm2
cluster1	GO:1901990	regulation of mitotic cell cycle phase transition	45/1707	45	6.43713588161268e-07	5.11525642874067e-05	3.72962594890176e-05	Ambra1/Anapc15/Anapc7/Ankrd17/Apc/Arid1b/Arid2/Atm/Cdk5rap2/Cenpj/Cpsf3/Creb3l1/Crlf3/Cul3/Ddb1/Dgkz/Dpf3/Dync1li1/Eif4g1/Ercc3/Foxn3/Gigyf2/Gjc2/Hus1/Ino80/Mbtps1/Pbrm1/Pcid2/Pkd1/Pml/Ppp2r5c/Prkdc/Ptprv/Rdx/Rfwd3/Sin3a/Smarca4/Smarcc2/Tpr/Trex1/Wac/Xpc/Zfp36l1/Zfp36l2/Zfp655
cluster1	GO:0048638	regulation of developmental growth	50/1707	50	6.5527665408712e-07	5.1348206699438e-05	3.74389059089542e-05	Adnp/Afg3l2/Apc/Atrn/Atxn2/Bcl2l11/Bmpr1a/Cacna2d2/Cdkl5/Csf1/Ctdp1/Draxin/Ep300/Fgf2/Foxc1/Gata6/Gsk3b/Igf1r/Ikzf1/Macf1/Mapk14/Mycbp2/Nipbl/Notch1/Pafah1b1/Pik3ca/Ppard/Prkdc/Ptk2/Pum2/Rai1/Rnd2/Rps6kb1/Sema3d/Sema5a/Sema6d/Sin3a/Sirt1/Slit1/Smad7/Smurf1/Stk4/Syt1/Tgfbr2/Tomm70a/Trpc5/Ulk1/Wwc2/Yy1/Zfpm2
cluster1	GO:0007163	establishment or maintenance of cell polarity	35/1707	35	7.33789017064748e-07	5.6712844305196e-05	4.1350360182971e-05	Abl2/Amotl2/Apc/Atn1/BC034090/Cdh5/Cdk5rap2/Crkl/Cyp26b1/Dlg5/Dock2/Dock7/Ephb1/Exoc4/Fez1/Frmd4a/Gbf1/Gpsm1/Gsk3b/Igf1r/Lin7a/Macf1/Map4/Mtcl1/Myo9a/Myo9b/Nphp3/Pafah1b1/Parva/Parvb/Pkd1/Prickle2/Rictor/Slc9a6/Tsc2
cluster1	GO:0010508	positive regulation of autophagy	27/1707	27	7.62358466069374e-07	5.81246819670731e-05	4.23797565490628e-05	Ambra1/Bcl2l11/Ccny/Depdc5/Gnai3/Gpsm1/Gsk3b/Kdr/Lrsam1/Map3k7/Pik3c2a/Pip4k2b/Rab3gap2/Sesn3/Setd2/Sirt1/Snx18/Snx30/Snx4/Supt5/Tbk1/Trim23/Trim32/Tsc2/Ulk1/Wac/Wdr24
cluster1	GO:0061572	actin filament bundle organization	29/1707	29	8.16777718047826e-07	6.14434651363445e-05	4.47995413632408e-05	Abl2/Actn4/Add1/Add2/Arhgap28/Braf/Ccdc88a/Coro2b/Cul3/Dlc1/Dpysl3/Fam171a1/Fermt2/Fhod1/Flna/Kank3/Lcp1/Lima1/Mtss1/Pik3r1/Ppm1f/Ppp1r9a/Rapgef3/Rdx/S1pr1/Shank3/Tesk1/Tjp1/Wasf2
cluster1	GO:0002262	myeloid cell homeostasis	33/1707	33	8.77953811863025e-07	6.51765185069893e-05	4.75213780714779e-05	Add1/Adgrf5/Alas2/Bap1/Bcl2l11/Brd1/Csf1/Csf1r/Epb42/Ets1/Gata1/Hba-a1/Hba-a2/Ikzf1/Inpp5d/Ireb2/Kat7/Kitl/Klf1/Lmo2/Mapk14/Med1/Nf1/Prkdc/Rcor1/Setd1a/Slc4a1/Smarca4/Sp1/Sp3/Tal1/Xkr8/Zfp36l1
cluster1	GO:0048732	gland development	57/1707	57	9.22445424197742e-07	6.75900919912164e-05	4.92811581375909e-05	Aldh1a3/Apc/Arid5b/Asxl1/Atf2/Atf7/Atm/Bcl2l11/Bmp2/Bmpr1a/Braf/Btbd7/Btrc/Crkl/Csf1/Ctnnb1/Ctns/Cul3/Egf/Elk1/Epha2/Etv5/Fgf2/Foxc1/Gata6/Hgf/Igf1r/Ikzf1/Irs1/Irs2/Klf1/Med1/Mmp2/Ncoa3/Nf1/Notch1/Notch2/Notch4/Nphp3/Nr0b1/Pik3ca/Pkd1/Pml/Prkdc/Psen1/Rap1gap/Sfrp1/Smad2/Smarca4/Sp1/Sp3/Tet2/Tgfbr2/Ube3a/Vtn/Vwf/Zfp703
cluster1	GO:0017145	stem cell division	13/1707	13	9.38781353597691e-07	6.79051845768997e-05	4.95108978388634e-05	Cntrl/Cul3/Etv5/Fut10/Ncoa3/Notch1/Pafah1b1/Prdm15/Tdrd12/Thoc2/Tial1/Wwtr1/Zfp36l2
cluster1	GO:0040013	negative regulation of locomotion	46/1707	46	1.01123657477533e-06	7.22202120871194e-05	5.26570624146836e-05	Acvrl1/Adamts9/Arid2/Arid4b/Bmpr1a/Braf/Cd200r1/Dab2ip/Dlc1/Dlg5/Dpysl3/Emilin1/Fgf2/Fignl2/Gsk3b/Has1/Hnf4a/Ldlrad4/Magi2/Map2k5/Mitf/Nf1/Ngfr/Nisch/Notch1/Nr2f2/Ogt/Ppard/Ptk2/Ptprg/Robo4/S1pr2/Sap130/Scai/Sema3d/Sema5a/Sema6d/Sfrp1/Sin3a/Slit1/Spred1/Srgap1/Srgap3/Stk24/Tet1/Wasl
cluster1	GO:0060996	dendritic spine development	24/1707	24	1.02756233166222e-06	7.24688334404779e-05	5.28383367386308e-05	Arid1b/Asap1/Cdkl5/Dhx36/Dip2a/Dlg5/Dock10/Ephb1/Foxo6/Itsn1/Mapk6/Ngfr/Pafah1b1/Palm/Pbrm1/Ppp1r9a/Psen1/Shank3/Slc12a5/Slc9a6/Tsc2/Uba6/Ube3a/Wasl
cluster1	GO:2000146	negative regulation of cell motility	43/1707	43	1.17076602845144e-06	8.15489127471977e-05	5.945878673409e-05	Acvrl1/Adamts9/Arid2/Arid4b/Bmpr1a/Braf/Cd200r1/Dab2ip/Dlc1/Dlg5/Dpysl3/Emilin1/Fgf2/Fignl2/Gsk3b/Has1/Hnf4a/Ldlrad4/Magi2/Map2k5/Mitf/Nf1/Ngfr/Nisch/Notch1/Nr2f2/Ogt/Ppard/Ptk2/Ptprg/Robo4/S1pr2/Sap130/Scai/Sema6d/Sfrp1/Sin3a/Spred1/Srgap1/Srgap3/Stk24/Tet1/Wasl
cluster1	GO:0018209	peptidyl-serine modification	42/1707	42	1.18721742523932e-06	8.16863501609785e-05	5.95589948374231e-05	Akt2/Atm/Braf/Csnk1g1/Dock7/Dyrk1b/Eif4g1/Fnip1/Gsk3b/Hgf/Hipk4/Mapk14/Mapk9/Mapkap1/Mark3/Mast3/Nsd1/Ogt/Paqr3/Pdpk1/Pkd1/Ppm1f/Prkacb/Prkca/Prkd2/Prkdc/Rassf2/Rictor/Rps6ka3/Rps6ka5/Rps6kb1/Sh2d3c/Smad7/Smg1/Snca/Srpk2/Stk4/Tbk1/Tssk6/Ttbk1/Ulk1/Wnk1
cluster1	GO:0045786	negative regulation of cell cycle	49/1707	49	1.22490234002708e-06	8.32638434028043e-05	6.07091736820014e-05	Anapc15/Apc/Atf2/Atm/Atrip/Atrx/Bmp2/Cdk5rap1/Cdk5rap2/Creb3l1/Crlf3/Ctnnb1/Dab2ip/Dgkz/Dot1l/Dync1li1/Ets1/Foxc1/Foxk1/Foxn3/Gigyf2/Gjc2/Heca/Hnf4a/Hus1/Inca1/Mapk14/Mbtps1/Nr2f2/Nudt6/Pcid2/Pml/Ppp2r5c/Prkacb/Prkdc/Ptprv/Rfwd3/Sirt1/Tpr/Trex1/Trp53bp1/Trrap/Tsc22d2/Wac/Xpc/Ythdc2/Zfp36l1/Zfp36l2/Zfp655
cluster1	GO:0016311	dephosphorylation	42/1707	42	1.28874257243703e-06	8.65605427820202e-05	6.31128568055626e-05	Ambra1/Ankle2/Bmp2/Btrc/Cdh5/Ctdp1/Ctdspl2/Dlc1/Dusp11/Dusp16/Dusp26/Eya3/Inpp4b/Inpp5b/Inpp5d/Lhpp/Magi2/Mtmr2/Mtmr3/Mtmr9/Phlpp1/Phlpp2/Plppr2/Plppr4/Plppr5/Ppm1f/Ppp2r5c/Ppp4r4/Ppp6r1/Ppp6r2/Ppp6r3/Ptpn12/Ptpn13/Ptpn14/Ptpn4/Ptpn9/Ptprg/Ptprv/Smg5/Ssh2/Tns2/Uri1
cluster1	GO:0060485	mesenchyme development	41/1707	41	1.66874092438104e-06	0.000110765	8.07608610833571e-05	Acvrl1/Bcl9l/Bmp2/Bmpr1a/Bnc2/Cdh2/Ctnnb1/Dab2/Dab2ip/Ddx17/Dlg5/Edn3/Exoc4/Fermt2/Flna/Foxc1/Gsk3b/Itga4/Kitl/Ldlrad4/Nedd4/Notch1/Notch4/Phactr4/Ptk2/Radil/Sema3d/Sema5a/Sema6d/Sfrp1/Smad2/Smad7/Spred1/Spred3/Tgfbr2/Trim62/Tsc2/Wwtr1/Zfp36l1/Zfp64/Zfp703
cluster1	GO:0043161	proteasome-mediated ubiquitin-dependent protein catabolic process	48/1707	48	1.70642798742236e-06	0.000111489	8.12886696039277e-05	Ambra1/Amn1/Anapc1/Apc/Btrc/Cdc27/Ctnnb1/Cul3/Cul5/Dab2/Ddb1/Faf2/Fbxl18/Fbxl21/Fbxo48/Fem1c/Gsk3b/Hectd3/Itch/Kbtbd7/Klhl20/Klhl40/Klhl42/Mapk9/Ogt/Pcbp2/Pml/Ppp2r5c/Psen1/Psma8/Rad23b/Rybp/Rybp-ps/Sirt1/Smurf1/Smurf2/Spopl/Sumo2/Trip12/Ube3a/Ubxn7/Usp38/Usp9x/Wac/Wwtr1/Zer1/Zfp598/Zswim8
cluster1	GO:0043254	regulation of protein-containing complex assembly	53/1707	53	1.73892855140439e-06	0.000111489	8.12886696039277e-05	Abca3/Add1/Add2/Aida/Ambra1/Apc/Arhgap28/Atm/Bbs10/Bcl2l11/Bin1/Camsap1/Cand1/Capza1/Cdh5/Cdk5rap2/Cotl1/Daam2/Dab2ip/Dhx33/Eif4g1/Ep300/Fermt2/Fnip1/Gm14137/Gsk3b/Hcfc1/Ice1/Ikzf1/Kank3/Lcp1/Map3k7/Mapk9/Mark4/Ncln/Pfn4/Plcg2/Ppp1r9a/Rasip1/Rdx/Rictor/Snca/Spta1/Sptan1/Ssh2/Stxbp5/Tal1/Tfip11/Tmc8/Trappc12/Trim11/Ttbk1/Ulk1
cluster1	GO:1901987	regulation of cell cycle phase transition	53/1707	53	1.73892855140439e-06	0.000111489	8.12886696039277e-05	Ambra1/Anapc15/Anapc7/Ankrd17/Apc/Arid1b/Arid2/Atf2/Atm/Atrip/Cdk5rap2/Cenpj/Cpsf3/Creb3l1/Crlf3/Csf1r/Cul3/Ddb1/Dgkz/Dot1l/Dpf3/Dync1li1/Eif4g1/Ercc3/Foxn3/Gigyf2/Gjc2/Hus1/Ino80/Mapk14/Mbtps1/Pbrm1/Pcid2/Pkd1/Plcg2/Pml/Ppp2r5c/Prkdc/Ptprv/Rdx/Rfwd3/Sin3a/Smarca4/Smarcc2/Tpr/Trex1/Trp53bp1/Trrap/Wac/Xpc/Zfp36l1/Zfp36l2/Zfp655
cluster1	GO:0000724	double-strand break repair via homologous recombination	27/1707	27	1.80015045967975e-06	0.000112849	8.22805613617365e-05	Arid2/Atm/Brd8/Chd4/Ep400/Epc1/Epc2/Exd2/Fan1/Fancm/Gins4/Hus1/Ino80/Kdm4d/Mcm9/Nipbl/Rfwd3/Samhd1/Setd2/Sfpq/Smc5/Top3a/Trp53bp1/Trrap/Wdr48/Yy1/Zfyve26
cluster1	GO:0051147	regulation of muscle cell differentiation	27/1707	27	1.80015045967975e-06	0.000112849	8.22805613617365e-05	Ankrd17/Bhlhe41/Bmp2/Bmpr1a/Ccnt2/Csf1r/Ctdp1/Cyp26b1/Efemp2/Ep300/Epc1/Gsk3b/Hdac4/Lama2/Maml1/Mapk14/Nid1/Notch1/Notch2/Notch4/Setd3/Sirt1/Tomm70a/Trim32/Yy1/Zbed6/Zeb1
cluster1	GO:0032386	regulation of intracellular transport	39/1707	39	1.84137293065822e-06	0.000114165	8.32398544015304e-05	Akap8l/Arv1/Atp13a2/Cpsf6/Ctdspl2/Dab2/Dnajc13/Ehd2/Ep300/Fez1/Flna/Gcc2/Gsk3b/Hnf4a/Ice1/Inpp4b/Iws1/Lcp1/Mapk14/Mtmr2/Nedd4/Nefh/Nf1/Nrde2/Nup153/Pcnt/Pik3r1/Psen1/Ptpn14/Rapgef3/Rdx/Setd2/Thoc2/Tnnc1/Tpr/Ttc21b/Ubr5/Wnk1/Zdhhc2
cluster1	GO:0010717	regulation of epithelial to mesenchymal transition	20/1707	20	1.86881976805394e-06	0.000114607	8.3562330132206e-05	Bcl9l/Bmp2/Ctnnb1/Dab2/Dab2ip/Fermt2/Foxc1/Ldlrad4/Notch1/Ptk2/Sfrp1/Smad2/Smad7/Spred1/Spred3/Tgfbr2/Trim62/Tsc2/Wwtr1/Zfp703
cluster1	GO:0010632	regulation of epithelial cell migration	35/1707	35	1.92243446136442e-06	0.000116628	8.50353579514674e-05	Acvrl1/Adamts9/Apc/Bcar1/Bcas3/Dab2ip/Dock1/Egf/Epha2/Ets1/Fgf2/Irs1/Irs2/Kdr/Macf1/Map2k5/Nf1/Notch1/Nr2f2/Pdpk1/Pik3c2a/Plcg1/Plcg2/Ppm1f/Prkca/Prkd2/Ptk2/Ptprg/Robo4/Sash1/Sema5a/Sirt1/Sp1/Spred1/Tgfbr2
cluster1	GO:0051648	vesicle localization	32/1707	32	2.06304390491408e-06	0.00012372	9.02064127250138e-05	5730455P16Rik/a/Actn4/Ap3b1/Ap3d1/Atp13a2/Ccdc186/Cdh2/Cln3/Ctnnb1/Cul3/Exoc3/Exoc4/Exoc6b/Exoc7/Fam91a1/Gbf1/Itga4/Lin7a/Magi2/Map4k2/Myo19/Myo1a/Pafah1b1/Psen1/Rasgrp1/Snca/Spg11/Tesk1/Trappc11/Trappc12/Wasl
cluster1	GO:0034248	regulation of amide metabolic process	51/1707	51	2.08319568793053e-06	0.00012372	9.02064127250138e-05	Ago1/Ago2/Ago4/Akt2/Bank1/Bc1/Bin1/Cdk5rap1/Cnot1/Csde1/Dhx36/Eef2/Eif2a/Eif4g1/Ep300/Gemin5/Gigyf2/Ireb2/Jmjd4/Larp6/Limd1/Malsu1/Mettl8/Nat10/Nsmaf/Ogt/Pdik1l/Pld1/Plxnb2/Pml/Prkca/Prkdc/Pstk/Ptcd3/Pum2/Rmnd1/Rps6kb1/Samd4b/Sepsecs/Snca/Sp1/Stk35/Tia1/Tnrc6b/Tpr/Trub2/Upf1/Xrn1/Zcchc4/Zfp36l1/Zfp598
cluster1	GO:0061515	myeloid cell development	20/1707	20	2.19155701515851e-06	0.0001288	9.39101405179767e-05	Adgrf5/Alas2/Bap1/Brd1/Csf1r/Ep300/Epb42/Fli1/Flna/Gata1/Gp1ba/Hba-a1/Hba-a2/Klf1/Med1/Notch2/Pafah1b1/Slc4a1/Tal1/Wasf2
cluster1	GO:0010631	epithelial cell migration	42/1707	42	2.25984867701579e-06	0.00013109	9.55798413372677e-05	Actn4/Acvrl1/Adamts9/Apc/Bcar1/Bcas3/Cdh5/Cln3/Daam2/Dab2ip/Dock1/Egf/Epha2/Ets1/Fgf2/Irs1/Irs2/Kdr/Kitl/Macf1/Map2k5/Nf1/Notch1/Nr2f2/Pdpk1/Pik3c2a/Plcg1/Plcg2/Ppard/Ppm1f/Prkca/Prkd2/Ptk2/Ptprg/Robo4/Sash1/Sema5a/Sirt1/Sp1/Spred1/Tesk1/Tgfbr2
cluster1	GO:2000045	regulation of G1/S transition of mitotic cell cycle	27/1707	27	2.27699161425272e-06	0.00013109	9.55798413372677e-05	Ambra1/Ankrd17/Apc/Arid1b/Arid2/Cenpj/Cpsf3/Crlf3/Dgkz/Dpf3/Eif4g1/Gigyf2/Gjc2/Ino80/Pbrm1/Pkd1/Pml/Ppp2r5c/Prkdc/Ptprv/Rdx/Rfwd3/Smarca4/Smarcc2/Trex1/Wac/Zfp655
cluster1	GO:0050767	regulation of neurogenesis	56/1707	56	2.4042979395465e-06	0.000137021	9.9904267387004e-05	Adnp/Bhlhe41/Bin1/Bmp2/Bmpr1a/Braf/Cdkl5/Csf1r/Ctnnb1/Daam2/Dhx36/Dock7/Draxin/Ep300/Etv5/Fgf2/Fzd4/Gjc2/Gsk3b/Kdm4a/Kdr/Macf1/Nf1/Nin/Notch1/Notch2/Obsl1/Pafah1b1/Parp6/Plxna2/Plxnb2/Plxnc1/Psen1/Ptk2/Rapgef2/Rest/Rnd2/Sema3d/Sema5a/Sema6d/Shank3/Slit1/Smurf1/Spen/Ss18l1/Tbc1d24/Tnik/Trim11/Trim32/Trpc5/Trpc6/Tsc2/Ulk1/Vim/Zcchc24/Zfp335
cluster1	GO:0030902	hindbrain development	28/1707	28	2.55623200484125e-06	0.000142814	0.000104129	Abl2/Arcn1/Atf2/Atp7a/Atrn/Atxn2/Crkl/Ctnnb1/Cul5/Dlc1/Egf/Ephb1/Fgf2/Flna/Foxc1/Fzd4/Gabrb3/Herc1/Igf1r/Nr2c2/Pcnt/Plxna2/Samd4b/Smarca4/Ttc21b/Ulk1/Usp9x/Zfp423
cluster1	GO:0030178	negative regulation of Wnt signaling pathway	27/1707	27	2.55658671886721e-06	0.000142814	0.000104129	Amer2/Apc/Bmp2/Cdh2/Chd8/Ctnnb1/Dab2/Dab2ip/Draxin/Gsk3b/Hic1/Invs/Limd1/Mapk14/Notch1/Nphp3/Rapgef1/Rnf213/Scyl2/Sfrp1/Sox30/Stk4/Tle2/Tpbgl/Tsc2/Wwtr1/Znrf3
cluster1	GO:0090132	epithelium migration	42/1707	42	2.642577892737e-06	0.000146171	0.000106576	Actn4/Acvrl1/Adamts9/Apc/Bcar1/Bcas3/Cdh5/Cln3/Daam2/Dab2ip/Dock1/Egf/Epha2/Ets1/Fgf2/Irs1/Irs2/Kdr/Kitl/Macf1/Map2k5/Nf1/Notch1/Nr2f2/Pdpk1/Pik3c2a/Plcg1/Plcg2/Ppard/Ppm1f/Prkca/Prkd2/Ptk2/Ptprg/Robo4/Sash1/Sema5a/Sirt1/Sp1/Spred1/Tesk1/Tgfbr2
cluster1	GO:0048762	mesenchymal cell differentiation	35/1707	35	2.77450919729407e-06	0.000151978	0.00011081	Bcl9l/Bmp2/Bmpr1a/Cdh2/Ctnnb1/Dab2/Dab2ip/Ddx17/Dlg5/Edn3/Fermt2/Flna/Foxc1/Gsk3b/Kitl/Ldlrad4/Notch1/Notch4/Phactr4/Ptk2/Radil/Sema3d/Sema5a/Sema6d/Sfrp1/Smad2/Smad7/Spred1/Spred3/Tgfbr2/Trim62/Tsc2/Wwtr1/Zfp64/Zfp703
cluster1	GO:0051054	positive regulation of DNA metabolic process	41/1707	41	2.92911106719586e-06	0.000158904	0.00011586	Actr5/Arid1b/Arid2/Atm/Atrx/Brd8/Ctnnb1/Dhx36/Dpf3/Egf/Ep400/Epc1/Epc2/Eya3/Eya4/Fam168a/Fgf2/Gsk3b/Hgf/Hmbox1/Igf1r/Ino80/Ino80d/Kat7/Kdm4d/Parn/Pbrm1/Pml/Prdm9/Prkd2/Prkdc/Sirt1/Smarca4/Smarcc2/Tox/Trp53bp1/Trrap/Usp9x/Wdr48/Wiz/Yy1
cluster1	GO:1903311	regulation of mRNA metabolic process	40/1707	40	2.99043923420168e-06	0.000160686	0.000117159	Ago2/Celf3/Cnot1/Csde1/Dcp1b/Ddx17/Dhx34/Dhx36/Fastkd1/Gigyf2/Gtpbp1/Iws1/Nbas/Nova2/Nrde2/Nup98/Pabpc1/Parn/Pcid2/Pum2/Rbm15/Rbm15b/Rbm33/Rbm39/Rc3h1/Rc3h2/Rest/Rnasel/Samd4b/Son/Srpk2/Srsf4/Tia1/Tnrc6b/Upf1/Vim/Wtap/Zfp36l1/Zfp36l2/Zfp64
cluster1	GO:0008361	regulation of cell size	32/1707	32	3.06122417949838e-06	0.000161774	0.000117952	Add1/Adnp/Ano6/Atp7a/Cdkl5/Cln3/Draxin/Ep300/Gsk3b/Kdm6a/Lrrc8a/Macf1/Map3k7/Ogt/Pafah1b1/Pum2/Rapgef3/Rdx/Rnd2/Sema3d/Sema5a/Sema6d/Shank3/Sin3a/Slc12a5/Slc12a6/Slit1/Smurf1/Trpc5/Tsc2/Ulk1/Wnk1
cluster1	GO:0090130	tissue migration	42/1707	42	3.08475730282403e-06	0.000161774	0.000117952	Actn4/Acvrl1/Adamts9/Apc/Bcar1/Bcas3/Cdh5/Cln3/Daam2/Dab2ip/Dock1/Egf/Epha2/Ets1/Fgf2/Irs1/Irs2/Kdr/Kitl/Macf1/Map2k5/Nf1/Notch1/Nr2f2/Pdpk1/Pik3c2a/Plcg1/Plcg2/Ppard/Ppm1f/Prkca/Prkd2/Ptk2/Ptprg/Robo4/Sash1/Sema5a/Sirt1/Sp1/Spred1/Tesk1/Tgfbr2
cluster1	GO:0070914	UV-damage excision repair	7/1707	7	3.09670345360011e-06	0.000161774	0.000117952	Actr5/Ddb1/Ddb2/Ino80/Sirt1/Trex1/Xpc
cluster1	GO:0035148	tube formation	28/1707	28	3.18763926134071e-06	0.000161827	0.000117991	Abl2/Bcl2l11/Brpf1/Ctnnb1/Dab2ip/Dlc1/Egf/Fgf2/Gatad2a/Hs2st1/Irx3/Kdm2a/Kdm6a/Map3k7/Med12/Mib1/Notch1/Phactr4/Plxnb2/Prkacb/Setd2/Sfrp1/Shank3/Specc1l/Stk4/Sufu/Tsc2/Wnt6
cluster1	GO:0030218	erythrocyte differentiation	26/1707	26	3.19174486084741e-06	0.000161827	0.000117991	Add1/Adgrf5/Alas2/Bap1/Brd1/Epb42/Ets1/Gata1/Hba-a1/Hba-a2/Ikzf1/Inpp5d/Kat7/Klf1/Lmo2/Mapk14/Med1/Prkdc/Rcor1/Setd1a/Slc4a1/Smarca4/Sp1/Sp3/Tal1/Zfp36l1
cluster1	GO:2000736	regulation of stem cell differentiation	18/1707	18	3.20998727871778e-06	0.000161827	0.000117991	Bbs12/Cdk13/Chd3/Chd4/Dhx36/Fgf2/Foxc1/Gatad2a/Gatad2b/Gsk3b/Mta2/Ncoa3/Notch1/Prkdc/Rest/Setd1a/Tgfbr2/Zfp36l2
cluster1	GO:0000725	recombinational repair	27/1707	27	3.21244305273514e-06	0.000161827	0.000117991	Arid2/Atm/Brd8/Chd4/Ep400/Epc1/Epc2/Exd2/Fan1/Fancm/Gins4/Hus1/Ino80/Kdm4d/Mcm9/Nipbl/Rfwd3/Samhd1/Setd2/Sfpq/Smc5/Top3a/Trp53bp1/Trrap/Wdr48/Yy1/Zfyve26
cluster1	GO:0034329	cell junction assembly	55/1707	55	3.30059763825457e-06	0.000164796	0.000120156	Actn4/Acvrl1/Add2/Adgrl1/Adnp/Capza1/Cdh12/Cdh15/Cdh2/Cdh5/Chd4/Coro2b/Crkl/Ctnnb1/Dlc1/Dlg5/Dock7/Eif4g1/Epha2/Ephb1/Fermt2/Flrt1/Gabra3/Gabrb2/Gabrb3/Gpm6b/Gsk3b/Il1rap/Irx3/Kdr/Lrrn1/Lzts1/Macf1/Magi2/Mycbp2/Myo9a/Ogt/Pcdhb16/Pdpk1/Pik3r1/Plxnb2/Ppm1f/Ppp1r9a/Prkca/Ptk2/Ptpn13/Rapgef1/Rapgef2/Shank3/Slk/Smad7/Snca/Tjp1/Zdhhc2/Zfp703
cluster1	GO:1902105	regulation of leukocyte differentiation	45/1707	45	3.45808956332375e-06	0.000170371	0.000124221	Ambra1/Ap3b1/Ap3d1/Apc/Arid1b/Arid2/Atp11c/Braf/Csf1/Csf1r/Ctnnb1/Cyp26b1/Gpr55/Gsk3b/Ikzf1/Inpp4b/Inpp5d/Kitl/Mitf/Nf1/Notch2/Pbrm1/Pcid2/Pik3r1/Prkca/Prkdc/Rasgrp1/Rassf2/Rc3h1/Rc3h2/Rhoh/Sfrp1/Smad7/Smarca4/Smarcc2/Sos1/Tal1/Tcf7/Tgfbr2/Tox/Zeb1/Zfp35/Zfp36l1/Zfp36l2/Zfp609
cluster1	GO:0048813	dendrite morphogenesis	29/1707	29	3.47265346500499e-06	0.000170371	0.000124221	Abl2/Atp7a/Cdkl5/Dhx36/Dip2a/Dock10/Ephb1/Fzd4/Gsk3b/Lzts1/Mef2a/Mink1/Nedd4/Obsl1/Pafah1b1/Parp6/Ppp1r9a/Rapgef2/Sarm1/Sdc2/Shank3/Ss18l1/Tbc1d24/Tet1/Tnik/Trpc5/Trpc6/Ube3a/Wasl
cluster1	GO:0120032	regulation of plasma membrane bounded cell projection assembly	31/1707	31	3.55447744357318e-06	0.000172882	0.000126052	Apc/Atmin/Atp7a/Ccdc88a/Cdkl5/Cenpj/Cep135/Cep97/Cln3/Daam2/Def8/Dpysl3/Epha2/Gm14137/Gsk3b/Hdac4/Hnf4a/Map4/Mark4/Mphosph9/Palm/Pik3r1/Pld1/Plppr5/Ppp1r9a/Rap1gap/Rdx/Tesk1/Trim32/Wasf2/Wasl
cluster1	GO:0007015	actin filament organization	54/1707	54	3.76161233454229e-06	0.000181393	0.000132257	Abl2/Actn4/Add1/Add2/Arhgap28/Bcar1/Bin1/Braf/Capza1/Ccdc88a/Coro2b/Cotl1/Cul3/Daam2/Dlc1/Dpysl3/Fam171a1/Fermt2/Fhod1/Flna/Gm14137/Hip1/Kank3/Kptn/Lcp1/Lima1/Mtss1/Myo19/Myo1a/Pfn4/Pik3ca/Pik3r1/Ppm1f/Ppp1r9a/Ppp1r9b/Rapgef3/Rdx/Rhoh/Rictor/Rnd2/S1pr1/Sema5a/Sh3d21/Sh3kbp1/Shank3/Shroom4/Specc1l/Spta1/Sptan1/Ssh2/Tesk1/Tjp1/Wasf2/Wasl
cluster1	GO:0000956	nuclear-transcribed mRNA catabolic process	22/1707	22	3.84903491544964e-06	0.000182816	0.000133294	Ago1/Ago2/Atm/Cnot1/Csde1/Dcp1b/Dhx34/Dhx36/Nbas/Pabpc1/Parn/Rc3h1/Rc3h2/Samd4b/Smg1/Smg5/Smg6/Tnrc6b/Upf1/Xrn1/Zfp36l1/Zfp36l2
cluster1	GO:0048660	regulation of smooth muscle cell proliferation	29/1707	29	3.8559173117235e-06	0.000182816	0.000133294	Agtr1a/Apln/Bmp2/Bmpr1a/Calcrl/Ctnnb1/Efemp2/Fgf2/Gnai3/Gsk3b/Hdac4/Igf1r/Map3k7/Mmp2/Nf1/Npr3/Pik3ca/Pik3r1/Ppard/Prkca/Prkdc/Ptgir/Ptk2/Rps6kb1/S1pr1/S1pr2/Shc1/Tgfbr2/Zfp143
cluster1	GO:0030098	lymphocyte differentiation	55/1707	55	3.9686814481846e-06	0.000186594	0.000136049	Abl2/Ambra1/Ap3b1/Ap3d1/Apc/Arid1b/Arid2/Atf2/Atm/Atp11c/Atp7a/Braf/Ctnnb1/Cyp26b1/Dock10/Dock2/Ep300/Fnip1/Gon4l/Gpr183/Ikzf1/Inpp5d/Kat7/Kmt2a/Mfng/Mink1/Notch2/Pbrm1/Pcid2/Pik3r1/Plcg2/Prkdc/Rasgrp1/Rc3h1/Rc3h2/Rhoh/Rsad2/Satb1/Sfrp1/Smad7/Smarca4/Smarcc2/Sos1/Sp3/Stat4/Tcf7/Tgfbr2/Top2b/Tox/Yy1/Zeb1/Zfp35/Zfp36l1/Zfp36l2/Zfp609
cluster1	GO:0034101	erythrocyte homeostasis	27/1707	27	4.0193219081065e-06	0.000187413	0.000136646	Add1/Adgrf5/Alas2/Bap1/Brd1/Epb42/Ets1/Gata1/Hba-a1/Hba-a2/Ikzf1/Inpp5d/Ireb2/Kat7/Klf1/Lmo2/Mapk14/Med1/Prkdc/Rcor1/Setd1a/Slc4a1/Smarca4/Sp1/Sp3/Tal1/Zfp36l1
cluster1	GO:0043547	positive regulation of GTPase activity	32/1707	32	4.08353683181176e-06	0.000188847	0.000137692	Akt2/Als2/Arap3/Arhgap22/Arhgap42/Asap1/Crkl/Dock10/Dock7/Epha2/Evi5/Fermt2/Gmip/Gsk3b/Myo9a/Myo9b/Nf1/Rap1gap/Rapgef1/Rapgef2/Rapgef3/Rapgef5/Rasgrp1/Rasgrp4/Ric1/Sgsm2/Slc27a4/Snx18/Sos1/Tbc1d15/Tbck/Tsc2
cluster1	GO:0046822	regulation of nucleocytoplasmic transport	23/1707	23	4.14604568354878e-06	0.000190179	0.000138663	Akap8l/Cpsf6/Ctdspl2/Ep300/Flna/Gsk3b/Hnf4a/Inpp4b/Iws1/Mapk14/Nedd4/Nf1/Nrde2/Nup153/Pik3r1/Psen1/Ptpn14/Rapgef3/Setd2/Thoc2/Tpr/Ubr5/Wnk1
cluster1	GO:1902806	regulation of cell cycle G1/S phase transition	29/1707	29	4.27765015251334e-06	0.000194633	0.00014191	Ambra1/Ankrd17/Apc/Arid1b/Arid2/Cenpj/Cpsf3/Crlf3/Csf1r/Dgkz/Dpf3/Eif4g1/Gigyf2/Gjc2/Ino80/Pbrm1/Pkd1/Plcg2/Pml/Ppp2r5c/Prkdc/Ptprv/Rdx/Rfwd3/Smarca4/Smarcc2/Trex1/Wac/Zfp655
cluster1	GO:0032008	positive regulation of TOR signaling	16/1707	16	4.34889255982993e-06	0.000196292	0.00014312	Bmt2/Ctns/Cul3/Ep300/Fnip1/Kdr/Mios/Ogt/Rictor/Rps6kb1/Tbk1/Usp32/Usp4/Usp9x/Wac/Wdr24
cluster1	GO:0030198	extracellular matrix organization	41/1707	41	4.66131573532861e-06	0.000207667	0.000151414	Abl2/Adamts10/Adamts12/Adamts19/Adamts2/Adamts9/Atp7a/Atxn1l/Bmp2/Col11a1/Col4a2/Col4a5/Col4a6/Creb3l1/Efemp2/Emilin1/Ets1/Foxc1/Gpm6b/Has1/Has3/Lama2/Lcp1/Mia/Mmp2/Mmp23/Mmp25/Nf1/Nid1/Notch1/Nphp3/Prdm5/Ptk2/Ric1/Scara3/Sema5a/Serac1/Smarca4/Tfip11/Vipas39/Vtn
cluster1	GO:0001570	vasculogenesis	19/1707	19	4.67453247883125e-06	0.000207667	0.000151414	Brpf1/Ctnnb1/Epha2/Fzd4/Itgb8/Kdr/Myo18b/Notch1/Pbrm1/Ptk2/Rapgef2/Rasip1/Setd2/Smarca4/Spred1/Tgfbr2/Zfp36l1/Zfp950/Zfpm2
cluster1	GO:0060491	regulation of cell projection assembly	31/1707	31	4.76380913986262e-06	0.00020998	0.0001531	Apc/Atmin/Atp7a/Ccdc88a/Cdkl5/Cenpj/Cep135/Cep97/Cln3/Daam2/Def8/Dpysl3/Epha2/Gm14137/Gsk3b/Hdac4/Hnf4a/Map4/Mark4/Mphosph9/Palm/Pik3r1/Pld1/Plppr5/Ppp1r9a/Rap1gap/Rdx/Tesk1/Trim32/Wasf2/Wasl
cluster1	GO:0045229	external encapsulating structure organization	41/1707	41	5.02887160576691e-06	0.000219093	0.000159744	Abl2/Adamts10/Adamts12/Adamts19/Adamts2/Adamts9/Atp7a/Atxn1l/Bmp2/Col11a1/Col4a2/Col4a5/Col4a6/Creb3l1/Efemp2/Emilin1/Ets1/Foxc1/Gpm6b/Has1/Has3/Lama2/Lcp1/Mia/Mmp2/Mmp23/Mmp25/Nf1/Nid1/Notch1/Nphp3/Prdm5/Ptk2/Ric1/Scara3/Sema5a/Serac1/Smarca4/Tfip11/Vipas39/Vtn
cluster1	GO:0010976	positive regulation of neuron projection development	33/1707	33	5.04822022750079e-06	0.000219093	0.000159744	Abl2/Acsl6/Adnp/Braf/Cbfa2t2/Dab2ip/Dhx36/Dpysl3/Dynlt1a/Dynlt1f/Ep300/Fez1/Flna/Hgf/Igf1r/Kif3c/Magi2/Nf1/Ngfr/Pafah1b1/Plppr5/Plxnb2/Ppp1r9a/Pum2/Rapgef1/Rapgef2/Serpini1/Setx/Shoc2/Sirt1/Stk24/Tox/Tsc2
cluster1	GO:0000209	protein polyubiquitination	36/1707	36	5.13916058945037e-06	0.000220805	0.000160993	Ambra1/Anapc1/Anapc7/Arel1/Btrc/Cbl/Cdc27/Ctnnb1/Cul3/Ddb2/Huwe1/Irf2bp1/Itch/Kbtbd7/Klhl20/Klhl42/Lrsam1/Mkrn2/Mycbp2/Nedd4/Rc3h1/Rc3h2/Rnf213/Rnf26/Sash1/Shprh/Smurf1/Traf3/Trim32/Trim44/Trim62/Trip12/Ube3a/Ubr5/Wdr24/Zfp598
cluster1	GO:0034332	adherens junction organization	14/1707	14	5.16595085460113e-06	0.000220805	0.000160993	Add1/Cdh12/Cdh15/Cdh2/Cdh5/Ctnnb1/Dlg5/Fermt2/Mtss1/Rdx/Smad7/Specc1l/Tjp1/Zfp703
cluster1	GO:0051650	establishment of vesicle localization	29/1707	29	5.25063189871378e-06	0.000222737	0.000162402	5730455P16Rik/a/Actn4/Ap3b1/Ap3d1/Atp13a2/Ccdc186/Cln3/Ctnnb1/Cul3/Exoc3/Exoc4/Exoc6b/Exoc7/Fam91a1/Gbf1/Itga4/Lin7a/Map4k2/Myo19/Pafah1b1/Psen1/Rasgrp1/Snca/Spg11/Tesk1/Trappc11/Trappc12/Wasl
cluster1	GO:0090090	negative regulation of canonical Wnt signaling pathway	23/1707	23	5.35257303183788e-06	0.000225367	0.000164319	Amer2/Apc/Bmp2/Cdh2/Chd8/Ctnnb1/Dab2/Dab2ip/Draxin/Gsk3b/Invs/Limd1/Mapk14/Notch1/Nphp3/Rapgef1/Scyl2/Sfrp1/Stk4/Tle2/Tpbgl/Wwtr1/Znrf3
cluster1	GO:0043062	extracellular structure organization	41/1707	41	5.42307278659605e-06	0.000226644	0.00016525	Abl2/Adamts10/Adamts12/Adamts19/Adamts2/Adamts9/Atp7a/Atxn1l/Bmp2/Col11a1/Col4a2/Col4a5/Col4a6/Creb3l1/Efemp2/Emilin1/Ets1/Foxc1/Gpm6b/Has1/Has3/Lama2/Lcp1/Mia/Mmp2/Mmp23/Mmp25/Nf1/Nid1/Notch1/Nphp3/Prdm5/Ptk2/Ric1/Scara3/Sema5a/Serac1/Smarca4/Tfip11/Vipas39/Vtn
cluster1	GO:0030219	megakaryocyte differentiation	13/1707	13	5.84391878715545e-06	0.000242437	0.000176765	Ep300/Fli1/Flna/Gabpa/Gata1/Gp1ba/Med1/Rbm15/Rcor1/Sp1/Sp3/Tal1/Wasf2
cluster1	GO:0007416	synapse assembly	32/1707	32	6.50696563278449e-06	0.000267973	0.000195384	Add2/Adgrl1/Adnp/Cdh2/Chd4/Crkl/Ctnnb1/Dlg5/Dock7/Eif4g1/Ephb1/Flrt1/Gabra3/Gabrb2/Gabrb3/Gsk3b/Il1rap/Lrrn1/Lzts1/Magi2/Mycbp2/Ogt/Pcdhb16/Pik3r1/Plxnb2/Ppp1r9a/Prkca/Ptk2/Ptpn13/Shank3/Snca/Zdhhc2
cluster1	GO:0021953	central nervous system neuron differentiation	30/1707	30	6.73112242783939e-06	0.000275196	0.00020065	Atp7a/Atxn2/Bmpr1a/Chd5/Csf1r/Draxin/Dync2h1/Ephb1/Gigyf2/Herc1/Ighmbp2/Mycbp2/Nin/Nova2/Pafah1b1/Prkca/Psen1/Ptk2/Rapgef2/Scyl2/Shank3/Sin3a/Spg11/Sufu/Szt2/Tal1/Tox/Ttc21b/Ulk1/Zfp335
cluster1	GO:0007623	circadian rhythm	32/1707	32	7.12753552255588e-06	0.000289306	0.000210938	Ahcy/Bhlhe41/Btrc/Ddb1/Ep300/Fbxl21/Gabrb3/Gsk3b/Hnf4a/Huwe1/Kcnd2/Kdm2a/Kdm5a/Kmt2a/Mapk9/Mybbp1a/Mycbp2/Ncoa2/Ngfr/Ogt/Oprl1/Phlpp1/Pml/Prkdc/Rai1/Scn10a/Setx/Sfpq/Sin3a/Sirt1/Ube3a/Usp9x
cluster1	GO:0031571	mitotic G1 DNA damage checkpoint signaling	9/1707	9	7.36250368067856e-06	0.000296709	0.000216336	Dgkz/Gigyf2/Pml/Ppp2r5c/Prkdc/Ptprv/Rfwd3/Trex1/Wac
cluster1	GO:0051962	positive regulation of nervous system development	46/1707	46	7.56880839405969e-06	0.00030286	0.00022082	Adgrl1/Adnp/Bin1/Bmp2/Braf/Cdkl5/Csf1r/Ctnnb1/Dhx36/Dlg5/Ep300/Ephb1/Etv5/Fgf2/Flrt1/Fzd4/Gjc2/Gsk3b/Il1rap/Kdr/Lrrn1/Macf1/Nin/Notch1/Notch2/Obsl1/Pafah1b1/Parp6/Pik3r1/Plxna2/Plxnb2/Plxnc1/Prkca/Ptk2/Rnd2/Sema5a/Shank3/Smurf1/Spen/Ss18l1/Tbc1d24/Tnik/Trim32/Trpc5/Vim/Zfp335
cluster1	GO:0016197	endosomal transport	36/1707	36	7.77602505981151e-06	0.00030896	0.000225268	Als2/Ankfy1/Ankrd50/Ap3d1/Atg14/Ccdc22/Ccdc93/Chmp7/Dab2/Dnajc13/Ehd2/Eps15l1/Erc1/Evi5/Flna/Gbf1/Gcc2/Heatr5a/Itsn1/Lyst/Mtmr2/Rab8b/Rbsn/Rcsd1/Rdx/Ric1/Sgsm2/Snx18/Snx30/Snx4/Tmcc1/Vps13b/Vps26a/Vps51/Zdhhc2/Zfyve9
cluster1	GO:0045930	negative regulation of mitotic cell cycle	33/1707	33	7.88701877774445e-06	0.000309209	0.00022545	Anapc15/Apc/Atf2/Atm/Cdk5rap2/Creb3l1/Crlf3/Ctnnb1/Dgkz/Dync1li1/Foxc1/Foxn3/Gigyf2/Gjc2/Heca/Hnf4a/Hus1/Mbtps1/Pcid2/Pml/Ppp2r5c/Prkdc/Ptprv/Rfwd3/Tpr/Trex1/Trrap/Wac/Xpc/Ythdc2/Zfp36l1/Zfp36l2/Zfp655
cluster1	GO:0051236	establishment of RNA localization	24/1707	24	7.9331118979618e-06	0.000309209	0.00022545	Ahctf1/Akap8l/Atm/Cpsf6/Iws1/Mcm3ap/Nrde2/Nup153/Nup155/Nup98/Nxf2/Pcid2/Peg10/Ranbp2/Rbm15b/Rbm33/Setd2/Tgfbr2/Thoc2/Tpr/Wnk1/Xpo5/Zc3h3/Zfp36l1
cluster1	GO:1905037	autophagosome organization	21/1707	21	7.9467067103456e-06	0.000309209	0.00022545	Ambra1/Atg14/Atg4b/Atp13a2/Cln3/Fez1/Lrsam1/Mtmr3/Pik3c2a/Pik3c2b/Pip4k2b/Psen1/Rab3gap2/Smurf1/Snx18/Snx30/Snx4/Spg11/Stx17/Ulk1/Zfyve26
cluster1	GO:0031400	negative regulation of protein modification process	51/1707	51	8.0740824461237e-06	0.000312014	0.000227495	Adnp/Aida/Apc/Atg14/Bmp2/Cbl/Cdk5rap1/Crkl/Ctnnb1/Dab2ip/Dusp16/Eif4g1/Fry/Gsk3b/Hgf/Hnf4a/Inca1/Klhl40/Lax1/Nf1/Nnt/Nr2f2/Ogt/Oxr1/Paqr3/Pibf1/Ppm1f/Ppp4r4/Prkca/Prkdc/Psen1/Ptpn13/Rasip1/Rassf2/Samsn1/Sfrp1/Sh3gl2/Sirt1/Smad7/Snca/Spopl/Spred1/Spry3/Tbc1d24/Tesk1/Trim44/Tsc2/Usp4/Wnk1/Wwtr1/Zfyve28
cluster1	GO:0045739	positive regulation of DNA repair	22/1707	22	8.45275989072304e-06	0.000324425	0.000236544	Actr5/Arid1b/Arid2/Brd8/Dpf3/Ep400/Epc1/Epc2/Eya3/Eya4/Fam168a/Ino80/Ino80d/Kdm4d/Pbrm1/Prkdc/Sirt1/Smarca4/Smarcc2/Trrap/Wdr48/Yy1
cluster1	GO:0006367	transcription initiation at RNA polymerase II promoter	23/1707	23	8.76859315519146e-06	0.000334273	0.000243724	Ash2l/Atf2/Cand1/Dhx36/Dr1/Ep300/Ercc3/Gtf2e1/Ikzf1/Kat7/Kdm2a/Kmt2a/Lcor/Med1/Med12/Med13/Med15/Pcid2/Phf2/Rbbp5/Setd1a/Smarca4/Taf1
cluster1	GO:0060560	developmental growth involved in morphogenesis	37/1707	37	8.95269736422904e-06	0.000339001	0.000247172	Adnp/Cdkl5/Csf1/Csf1r/Ctnnb1/Draxin/Edn3/Ep300/Flrt1/Gsk3b/Itga4/Macf1/Med1/Med12/Nin/Notch1/Pafah1b1/Pum2/Raph1/Rnd2/S1pr1/Sema3d/Sema5a/Sema6d/Sfrp1/Sh3gl2/Sin3a/Slc9a6/Slit1/Smurf1/Spg11/Syt1/Tgfbr2/Tmtc3/Trpc5/Ulk1/Usp9x
cluster1	GO:1904263	positive regulation of TORC1 signaling	13/1707	13	9.24315238072747e-06	0.000346296	0.000252491	Bmt2/Ctns/Cul3/Ep300/Fnip1/Mios/Ogt/Rps6kb1/Tbk1/Usp32/Usp4/Wac/Wdr24
cluster1	GO:0007059	chromosome segregation	48/1707	48	9.28455216700564e-06	0.000346296	0.000252491	Ago4/Akap8l/Anapc1/Anapc15/Anapc7/Apc/Arid1b/Arid2/Atm/Cdc27/Cdk5rap2/Cenpj/Cenpo/Cep97/Chmp7/Ctcf/Cul3/Ddb1/Dpf3/Dync1li1/Flna/Haus2/Ino80/Kifc2/Map10/Mau2/Mtcl1/Nipbl/Pbrm1/Pcid2/Pibf1/Prdm9/Pum2/Rad18/Sirt1/Smarca4/Smarcad1/Smarcc2/Smc5/Stag1/Stard9/Top2b/Top3a/Tpr/Trappc12/Tubgcp5/Tubgcp6/Usp9x
cluster1	GO:0031669	cellular response to nutrient levels	32/1707	32	9.32948725298058e-06	0.000346296	0.000252491	Atf2/Atg14/Atg4b/Bmt2/Depdc5/Eif4g1/Ep300/Fnip1/Kdm6a/Kptn/Mapkap1/Med1/Mios/Mtmr3/Mybbp1a/Ncoa1/Ogt/Pik3c2a/Pik3c2b/Pld1/Ppard/Rictor/Rps6kb1/Sesn3/Sirt1/Stk24/Szt2/Tbl2/Tsc2/Ulk1/Vps41/Wdr24
cluster1	GO:0048659	smooth muscle cell proliferation	29/1707	29	9.51349121770826e-06	0.000350818	0.000255788	Agtr1a/Apln/Bmp2/Bmpr1a/Calcrl/Ctnnb1/Efemp2/Fgf2/Gnai3/Gsk3b/Hdac4/Igf1r/Map3k7/Mmp2/Nf1/Npr3/Pik3ca/Pik3r1/Ppard/Prkca/Prkdc/Ptgir/Ptk2/Rps6kb1/S1pr1/S1pr2/Shc1/Tgfbr2/Zfp143
cluster1	GO:0034504	protein localization to nucleus	41/1707	41	9.7690633422566e-06	0.000357903	0.000260954	Atf2/Atp13a2/Cdkl5/Cse1l/Dcp1b/Ep300/Fermt2/Flna/Gsk3b/Hnf4a/Ipo11/Ipo8/Ipo9/Irs1/Kat7/Kcnq3/Kpna4/Mapk14/Mark3/Med1/Nf1/Ngfr/Notch1/Nup153/Nup155/Nup98/Ogt/Pik3r1/Pml/Psen1/Ranbp2/Sin3a/Sirt1/Spg11/Stk4/Sun2/Tesk1/Tpr/Tsc2/Ubr5/Wwtr1
cluster1	GO:0017015	regulation of transforming growth factor beta receptor signaling pathway	23/1707	23	9.88594939282796e-06	0.000359849	0.000262372	Arid4b/Bcl9l/Bmp2/Emilin1/Ep300/Ldlrad4/Ogt/Peg10/Ryr1/Sap130/Sin3a/Sirt1/Smad2/Smad7/Smurf1/Smurf2/Spred1/Spred3/Tet1/Trim33/Zeb1/Zfp703/Zfyve9
cluster1	GO:0042326	negative regulation of phosphorylation	42/1707	42	1.00165376499197e-05	0.000362265	0.000264134	Adnp/Aida/Ankle2/Apc/Atg14/Bmp2/Cbl/Cdk5rap1/Crkl/Dab2ip/Dusp16/Eif4g1/Hgf/Hnf4a/Inca1/Irs2/Lax1/Nf1/Nnt/Nr2f2/Ogt/Paqr3/Pibf1/Ppm1f/Prkca/Prkdc/Psen1/Ptpn13/Rasip1/Rassf2/Samsn1/Sfrp1/Sh3gl2/Sirt1/Smad7/Snca/Spred1/Spry3/Tesk1/Tsc2/Wwtr1/Zfyve28
cluster1	GO:0001933	negative regulation of protein phosphorylation	40/1707	40	1.01916800257104e-05	0.000365286	0.000266337	Adnp/Aida/Apc/Atg14/Bmp2/Cbl/Cdk5rap1/Crkl/Dab2ip/Dusp16/Eif4g1/Hgf/Hnf4a/Inca1/Lax1/Nf1/Nnt/Nr2f2/Ogt/Paqr3/Pibf1/Ppm1f/Prkca/Prkdc/Psen1/Ptpn13/Rasip1/Rassf2/Samsn1/Sfrp1/Sh3gl2/Sirt1/Smad7/Snca/Spred1/Spry3/Tesk1/Tsc2/Wwtr1/Zfyve28
cluster1	GO:1901888	regulation of cell junction assembly	33/1707	33	1.02295701996456e-05	0.000365286	0.000266337	Acvrl1/Adgrl1/Adnp/Chd4/Ctnnb1/Dlc1/Dlg5/Eif4g1/Epha2/Ephb1/Fermt2/Flrt1/Gpm6b/Gsk3b/Il1rap/Irx3/Kdr/Lrrn1/Lzts1/Macf1/Mycbp2/Ogt/Pik3r1/Ppm1f/Ppp1r9a/Prkca/Ptk2/Ptpn13/Rapgef1/Rapgef2/Slk/Snca/Tjp1
cluster1	GO:1900153	positive regulation of nuclear-transcribed mRNA catabolic process, deadenylation-dependent decay	7/1707	7	1.04541977404982e-05	0.00037096	0.000270473	Ago2/Cnot1/Dhx36/Pabpc1/Tnrc6b/Zfp36l1/Zfp36l2
cluster1	GO:0044819	mitotic G1/S transition checkpoint signaling	9/1707	9	1.06702149921027e-05	0.000373556	0.000272366	Dgkz/Gigyf2/Pml/Ppp2r5c/Prkdc/Ptprv/Rfwd3/Trex1/Wac
cluster1	GO:1900151	regulation of nuclear-transcribed mRNA catabolic process, deadenylation-dependent decay	9/1707	9	1.06702149921027e-05	0.000373556	0.000272366	Ago2/Cnot1/Csde1/Dhx36/Pabpc1/Rc3h1/Tnrc6b/Zfp36l1/Zfp36l2
cluster1	GO:0006289	nucleotide-excision repair	16/1707	16	1.07259967777717e-05	0.000373556	0.000272366	Arid1b/Arid2/Dclre1a/Ddb2/Dpf3/Ercc3/Fan1/Hus1/Kat7/Pbrm1/Rad23b/Sirt1/Smarca4/Smarcc2/Uvssa/Xpc
cluster1	GO:0009791	post-embryonic development	22/1707	22	1.08512887249286e-05	0.000375601	0.000273858	Abl2/Ago2/Arid5b/Atm/Atn1/Atrx/Bcl2l11/Gigyf2/Invs/Ireb2/Kdr/Kmt2a/Mapk8ip3/Psen1/Rc3h2/Smad2/Szt2/Tet2/Tmtc3/Usp9x/Zfp950/Zfx
cluster1	GO:0046488	phosphatidylinositol metabolic process	24/1707	24	1.12018332509754e-05	0.00038537	0.000280981	Atg14/Dgke/Htr2a/Inpp4b/Inpp5b/Inpp5d/Itpkc/Mboat7/Mtmr2/Mtmr3/Mtmr9/Pigm/Pign/Pigz/Pik3c2a/Pik3c2b/Pik3ca/Pik3r1/Pip4k2b/Pitpnc1/Plcg1/Plcg2/Smg1/Vac14
cluster1	GO:0051897	positive regulation of phosphatidylinositol 3-kinase/protein kinase B signal transduction	28/1707	28	1.22060043542406e-05	0.000417371	0.000304313	Ambra1/Cbl/Ccdc88a/Csf1r/Egf/Epha8/Fermt2/Fgf2/Hgf/Igf1r/Irs1/Irs2/Itsn1/Kdr/Meis3/Nedd4/Ngfr/Phlpp1/Pik3ca/Ppard/Ptk2/Rictor/Sema5a/Sirt1/Specc1l/Ube3a/Unc5b/Vav2
cluster1	GO:0032231	regulation of actin filament bundle assembly	20/1707	20	1.25489486930794e-05	0.00042432	0.000309379	Arhgap28/Braf/Ccdc88a/Coro2b/Dlc1/Fermt2/Fhod1/Flna/Kank3/Mtss1/Pik3r1/Ppm1f/Ppp1r9a/Rapgef3/Rdx/S1pr1/Shank3/Tesk1/Tjp1/Wasf2
cluster1	GO:0110053	regulation of actin filament organization	36/1707	36	1.25596214175064e-05	0.00042432	0.000309379	Add1/Add2/Arhgap28/Bin1/Braf/Capza1/Ccdc88a/Coro2b/Cotl1/Daam2/Dlc1/Fermt2/Fhod1/Flna/Gm14137/Kank3/Lima1/Mtss1/Pfn4/Pik3ca/Pik3r1/Ppm1f/Ppp1r9a/Rapgef3/Rdx/Rictor/S1pr1/Sema5a/Shank3/Specc1l/Spta1/Sptan1/Ssh2/Tesk1/Tjp1/Wasf2
cluster1	GO:1902117	positive regulation of organelle assembly	17/1707	17	1.33302119828565e-05	0.000447673	0.000326406	Atmin/Ccdc88a/Cenpj/Cep135/Cep295/Cnot1/Gsk3b/Lcp1/Lrsam1/Mapk9/Mark4/Pip4k2b/Rab3gap2/Snx18/Snx30/Snx4/Ulk1
cluster1	GO:0021915	neural tube development	28/1707	28	1.34501198913756e-05	0.000449027	0.000327394	Abl2/Ambra1/Brpf1/C2cd3/Dlc1/Epha2/Gatad2a/Kdm2a/Kdm6a/Map3k7/Med12/Mib1/Nf1/Notch1/Phactr4/Plxna2/Plxnb2/Prkacb/Psen1/Sall2/Setd2/Sfrp1/Specc1l/Stk4/Sufu/Tcf7/Tsc2/Zfp36l1
cluster1	GO:0048863	stem cell differentiation	36/1707	36	1.35798959072729e-05	0.000450693	0.000328608	Bbs12/Bmpr1a/Cdh2/Cdk13/Chd3/Chd4/Ctnnb1/Dhx36/Edn3/Fgf2/Foxc1/Gata6/Gatad2a/Gatad2b/Gsk3b/Kitl/Mapk14/Med1/Mta2/Mtf2/Ncoa3/Notch1/Phactr4/Prkca/Prkdc/Radil/Rest/Sema3d/Sema5a/Sema6d/Setd1a/Setd2/Sfrp1/Tal1/Tgfbr2/Zfp36l2
cluster1	GO:0001837	epithelial to mesenchymal transition	25/1707	25	1.37694160330339e-05	0.00045431	0.000331246	Bcl9l/Bmp2/Ctnnb1/Dab2/Dab2ip/Ddx17/Dlg5/Fermt2/Flna/Foxc1/Gsk3b/Ldlrad4/Notch1/Notch4/Ptk2/Sfrp1/Smad2/Smad7/Spred1/Spred3/Tgfbr2/Trim62/Tsc2/Wwtr1/Zfp703
cluster1	GO:0035329	hippo signaling	11/1707	11	1.38676430352644e-05	0.000454891	0.000331669	Amotl2/Dlg5/Limd1/Mapk14/Mark3/Nek8/Stk4/Tead4/Tial1/Wwc2/Wwtr1
cluster1	GO:1903844	regulation of cellular response to transforming growth factor beta stimulus	23/1707	23	1.40547496672721e-05	0.000458364	0.000334201	Arid4b/Bcl9l/Bmp2/Emilin1/Ep300/Ldlrad4/Ogt/Peg10/Ryr1/Sap130/Sin3a/Sirt1/Smad2/Smad7/Smurf1/Smurf2/Spred1/Spred3/Tet1/Trim33/Zeb1/Zfp703/Zfyve9
cluster1	GO:0051058	negative regulation of small GTPase mediated signal transduction	14/1707	14	1.44253555915731e-05	0.000467746	0.000341042	Abl2/Arhgap42/Cul3/Dab2ip/Dgkz/Dlc1/Lztr1/Mapkap1/Nf1/Rapgef1/Rasa4/Rasip1/Scai/Spry3
cluster1	GO:0060976	coronary vasculature development	16/1707	16	1.50344785772031e-05	0.000484712	0.000353412	Abcc9/Ap2b1/Apln/Arid2/Cntrl/Ctnnb1/Dync2h1/Fgf2/Gata6/Notch1/Pbrm1/Setd2/Smarca4/Spred1/Sufu/Zfpm2
cluster1	GO:0030900	forebrain development	48/1707	48	1.53150529358086e-05	0.000488757	0.000356362	Aldh1a3/Atp7a/Atrx/Bmp2/Bmpr1a/Cdh2/Chd5/Crkl/Csf1r/Ctnnb1/Cul5/Dab2ip/Dlc1/Dmxl2/Dock7/Draxin/Dync2h1/Fgf2/Fut10/Gsk3b/Herc1/Ikzf1/Mapk8ip3/Mboat7/Nf1/Nin/Notch1/Nr2f2/Pafah1b1/Pcnt/Psen1/Rapgef2/Scyl2/Sema5a/Setd2/Shank3/Sin3a/Slit1/Smarca4/Sun2/Szt2/Top2b/Tox/Ttc21b/Uba6/Usp9x/Wdr89/Zfp335
cluster1	GO:0042692	muscle cell differentiation	52/1707	52	1.53332197767614e-05	0.000488757	0.000356362	Actn4/Afg3l2/Ankrd17/Bhlhe41/Bin1/Bmp2/Bmpr1a/Cacna2d2/Ccnt2/Cdh2/Csf1r/Ctdp1/Ctnnb1/Cyp26b1/Dner/Dock1/Dock2/Dpf3/Dyrk1b/Efemp2/Ehd2/Ep300/Epc1/Gata6/Gsk3b/Hdac4/Irx3/Klhl40/Lama2/Maml1/Mapk14/Mef2a/Myh7/Myo18b/Nid1/Notch1/Notch2/Notch4/Pbrm1/Ryr1/Setd3/Sirt1/Smarca4/Speg/Spg11/Tmtc3/Tnnt3/Tomm70a/Trim32/Yy1/Zbed6/Zeb1
cluster1	GO:0006405	RNA export from nucleus	17/1707	17	1.55795751598469e-05	0.000491308	0.000358221	Akap8l/Cpsf6/Iws1/Mcm3ap/Nrde2/Nup153/Nup155/Nup98/Nxf2/Pcid2/Rbm15b/Rbm33/Setd2/Thoc2/Tpr/Wnk1/Xpo5
cluster1	GO:0003015	heart process	33/1707	33	1.55873914150345e-05	0.000491308	0.000358221	Abcc9/Adra1d/Apln/Bin1/Cacna1d/Cacna1e/Cacna1h/Edn3/Ext2/Flna/Gata6/Hdac4/Irx3/Kcnd2/Kcnh2/Mef2a/Myh7/Myh7b/Myl1/Nos1ap/Nup155/Pik3ca/Pik3r1/Prkca/Ryr2/Scn10a/Sirt1/Slc4a3/Smad7/Sp4/Tnnc1/Trex1/Wwtr1
cluster1	GO:0010810	regulation of cell-substrate adhesion	31/1707	31	1.56992400747691e-05	0.000492084	0.000358787	Actn4/Acvrl1/Bcar1/Braf/Coro2b/Crkl/Csf1/Dab2/Dlc1/Dock1/Efemp2/Emilin1/Fermt2/Flna/Fzd4/Gpm6b/Gsk3b/Kdr/Macf1/Mink1/Nf1/Nid1/Notch1/Pik3r1/Ppm1f/Ptk2/Rell2/Slk/Stk4/Tesk1/Vtn
cluster1	GO:0048661	positive regulation of smooth muscle cell proliferation	20/1707	20	1.63375360710323e-05	0.000505899	0.00036886	Agtr1a/Bmpr1a/Calcrl/Fgf2/Gnai3/Gsk3b/Hdac4/Igf1r/Map3k7/Mmp2/Nf1/Pik3ca/Pik3r1/Prkca/Ptk2/Rps6kb1/S1pr1/Shc1/Tgfbr2/Zfp143
cluster1	GO:0051494	negative regulation of cytoskeleton organization	26/1707	26	1.63984737356312e-05	0.000505899	0.00036886	Add1/Add2/Apc/Arhgap28/Camsap1/Capza1/Cdh5/Cdk5rap2/Coro2b/Dlc1/Kank3/Lima1/Pfn4/Pik3ca/Pik3r1/Ppp1r9a/Rdx/S1pr1/Shank3/Snca/Specc1l/Spta1/Sptan1/Ssh2/Tjp1/Wasf2
cluster1	GO:0006644	phospholipid metabolic process	43/1707	43	1.64089806288663e-05	0.000505899	0.00036886	Abca3/Acsl6/Adgrf5/Atg14/Cln3/Dgkb/Dgke/Dgkz/Gata6/Htr2a/Inpp4b/Inpp5b/Inpp5d/Itpkc/Lyst/Mboat7/Mtmr2/Mtmr3/Mtmr9/Pigm/Pign/Pigz/Pik3c2a/Pik3c2b/Pik3ca/Pik3r1/Pip4k2b/Pitpnc1/Plcg1/Plcg2/Pld1/Plppr2/Plppr4/Plppr5/Ppard/Ptdss1/Ptdss2/Serac1/Serinc4/Smg1/Smpd5/Snca/Vac14
cluster1	GO:0015931	nucleobase-containing compound transport	29/1707	29	1.67413656759843e-05	0.000513341	0.000374286	Abcc5/Ahctf1/Akap8l/Cpsf6/Iws1/Lrrc8a/Lrrc8c/Mcm3ap/Nrde2/Nup153/Nup155/Nup98/Nxf2/Pcid2/Peg10/Ranbp2/Rbm15b/Rbm33/Setd2/Shoc2/Slc25a36/Slc29a4/Tgfbr2/Thoc2/Tpr/Wnk1/Xpo5/Zc3h3/Zfp36l1
cluster1	GO:1902115	regulation of organelle assembly	31/1707	31	1.71240426132766e-05	0.000514563	0.000375177	Atmin/Ccdc88a/Cdk5rap2/Cdkl5/Cenpj/Cep135/Cep295/Cep97/Chmp7/Cnot1/Fez1/Gsk3b/Il1rap/Lcp1/Lrsam1/Map4/Mapk9/Mark4/Mphosph9/Mtmr3/Pip4k2b/Rab3gap2/Rdx/Snx18/Snx30/Snx4/Tesk1/Tpr/Trappc12/Trim32/Ulk1
cluster1	GO:0000375	RNA splicing, via transesterification reactions	38/1707	38	1.71460305322522e-05	0.000514563	0.000375177	Aqr/Cdk13/Celf3/Crnkl1/Cwc22/Cwc25/Cwf19l2/Dbr1/Ddx17/Ddx41/Dhx38/Dhx8/Gemin5/Hnrnpul1/Nova2/Nup98/Prpf39/Prpf40a/Rbm15/Rbm15b/Rbm39/Rbm41/Rest/Scaf11/Setx/Sf3b1/Sfpq/Slu7/Snrnp200/Son/Srpk2/Srsf4/Tfip11/Tia1/Upf1/Usp4/Wtap/Zfp64
cluster1	GO:0000377	RNA splicing, via transesterification reactions with bulged adenosine as nucleophile	38/1707	38	1.71460305322522e-05	0.000514563	0.000375177	Aqr/Cdk13/Celf3/Crnkl1/Cwc22/Cwc25/Cwf19l2/Dbr1/Ddx17/Ddx41/Dhx38/Dhx8/Gemin5/Hnrnpul1/Nova2/Nup98/Prpf39/Prpf40a/Rbm15/Rbm15b/Rbm39/Rbm41/Rest/Scaf11/Setx/Sf3b1/Sfpq/Slu7/Snrnp200/Son/Srpk2/Srsf4/Tfip11/Tia1/Upf1/Usp4/Wtap/Zfp64
cluster1	GO:0000398	mRNA splicing, via spliceosome	38/1707	38	1.71460305322522e-05	0.000514563	0.000375177	Aqr/Cdk13/Celf3/Crnkl1/Cwc22/Cwc25/Cwf19l2/Dbr1/Ddx17/Ddx41/Dhx38/Dhx8/Gemin5/Hnrnpul1/Nova2/Nup98/Prpf39/Prpf40a/Rbm15/Rbm15b/Rbm39/Rbm41/Rest/Scaf11/Setx/Sf3b1/Sfpq/Slu7/Snrnp200/Son/Srpk2/Srsf4/Tfip11/Tia1/Upf1/Usp4/Wtap/Zfp64
cluster1	GO:0050657	nucleic acid transport	23/1707	23	1.76561511246439e-05	0.000524295	0.000382273	Ahctf1/Akap8l/Cpsf6/Iws1/Mcm3ap/Nrde2/Nup153/Nup155/Nup98/Nxf2/Pcid2/Peg10/Ranbp2/Rbm15b/Rbm33/Setd2/Tgfbr2/Thoc2/Tpr/Wnk1/Xpo5/Zc3h3/Zfp36l1
cluster1	GO:0050658	RNA transport	23/1707	23	1.76561511246439e-05	0.000524295	0.000382273	Ahctf1/Akap8l/Cpsf6/Iws1/Mcm3ap/Nrde2/Nup153/Nup155/Nup98/Nxf2/Pcid2/Peg10/Ranbp2/Rbm15b/Rbm33/Setd2/Tgfbr2/Thoc2/Tpr/Wnk1/Xpo5/Zc3h3/Zfp36l1
cluster1	GO:0072175	epithelial tube formation	25/1707	25	1.8884146875306e-05	0.000557824	0.000406719	Abl2/Brpf1/Ctnnb1/Dlc1/Egf/Fgf2/Gatad2a/Hs2st1/Irx3/Kdm2a/Kdm6a/Map3k7/Med12/Mib1/Phactr4/Plxnb2/Prkacb/Setd2/Sfrp1/Shank3/Specc1l/Stk4/Sufu/Tsc2/Wnt6
cluster1	GO:0006401	RNA catabolic process	37/1707	37	1.92034532593161e-05	0.000564301	0.000411442	Ago1/Ago2/Ago4/Atm/Cnot1/Csde1/Dcp1b/Dhx34/Dhx36/Dis3l/Fastkd1/Gigyf2/Grsf1/Gtpbp1/Nbas/Nrde2/Pabpc1/Parn/Pcid2/Pum2/Rbm33/Rc3h1/Rc3h2/Rnasel/Rnaset2a/Samd4b/Smg1/Smg5/Smg6/Tnrc6b/Upf1/Vim/Xrn1/Zc3h4/Zfp36l1/Zfp36l2/Zswim8
cluster1	GO:0048588	developmental cell growth	36/1707	36	1.99177704077904e-05	0.000582259	0.000424536	Adnp/Cdkl5/Csf1r/Ctdp1/Ctnnb1/Draxin/Edn3/Ep300/Flrt1/Gsk3b/Itga4/Kmt2d/Macf1/Nin/Pafah1b1/Pum2/Raph1/Rnd2/Sema3d/Sema5a/Sema6d/Sh3gl2/Sin3a/Sirt1/Slc9a6/Slit1/Smad7/Smurf1/Spg11/Syt1/Tgfbr2/Tomm70a/Trpc5/Ulk1/Usp9x/Yy1
cluster1	GO:1902904	negative regulation of supramolecular fiber organization	26/1707	26	2.00485470494243e-05	0.000583061	0.000425121	Add1/Add2/Apc/Arhgap28/Camsap1/Capza1/Cdh5/Coro2b/Dlc1/Emilin1/Kank3/Lima1/Pfn4/Pik3ca/Pik3r1/Ppp1r9a/Rdx/S1pr1/Shank3/Snca/Specc1l/Spta1/Sptan1/Ssh2/Tjp1/Wasf2
cluster1	GO:0007548	sex differentiation	40/1707	40	2.07386172061727e-05	0.000599222	0.000436904	2610005L07Rik/Adam1a/Ago4/Amhr2/Arid4b/Arid5b/Asb1/Atm/Atn1/Atrx/Bcl2l11/Bmpr1a/Crkl/Ctnnb1/Dhx37/Flna/Fndc3a/Foxc1/Fzd4/Gata1/Hnf4a/Kdr/Kitl/Klhl10/Kmt2b/Lhfpl2/Lhx9/Mmp2/Nefh/Nipbl/Nr0b1/Nr2f2/Sfrp1/Sirt1/Sycp2/Tcf7/Ube3a/Wdr48/Zfpm2/Zfx
cluster1	GO:0032092	positive regulation of protein binding	16/1707	16	2.08166619814784e-05	0.000599222	0.000436904	Abl2/Add1/Add2/Bmp2/Ep300/Epb41/Gsk3b/Mark3/Mfng/Nphp3/Psen1/Rapgef2/Spta1/Stk4/Usp9x/Vtn
cluster1	GO:0045648	positive regulation of erythrocyte differentiation	9/1707	9	2.11816643949278e-05	0.000606634	0.000442308	Brd1/Ets1/Gata1/Inpp5d/Kat7/Mapk14/Med1/Prkdc/Tal1
cluster1	GO:1902903	regulation of supramolecular fiber organization	45/1707	45	2.41487442896339e-05	0.000688117	0.000501719	Add1/Add2/Apc/Arhgap28/Bin1/Braf/Camsap1/Capza1/Ccdc88a/Cdh5/Cdk5rap2/Coro2b/Cotl1/Daam2/Dlc1/Efemp2/Emilin1/Ep300/Fermt2/Fhod1/Flna/Gm14137/Kank3/Lima1/Mtss1/Pfn4/Pik3ca/Pik3r1/Ppm1f/Ppp1r9a/Psen1/Rapgef3/Rdx/Rictor/S1pr1/Sema5a/Shank3/Snca/Specc1l/Spta1/Sptan1/Ssh2/Tesk1/Tjp1/Wasf2
cluster1	GO:0044773	mitotic DNA damage checkpoint signaling	16/1707	16	2.43873827225351e-05	0.000691425	0.000504131	Atf2/Atm/Creb3l1/Dgkz/Foxn3/Gigyf2/Hus1/Mbtps1/Pml/Ppp2r5c/Prkdc/Ptprv/Rfwd3/Trex1/Wac/Xpc
cluster1	GO:0051983	regulation of chromosome segregation	21/1707	21	2.4669581177753e-05	0.000695929	0.000507414	Anapc1/Anapc15/Anapc7/Apc/Arid1b/Arid2/Atm/Cdc27/Cdk5rap2/Cul3/Dpf3/Dync1li1/Pbrm1/Pcid2/Pum2/Rad18/Sirt1/Smarca4/Smarcc2/Smc5/Tpr
cluster1	GO:0045646	regulation of erythrocyte differentiation	12/1707	12	2.57433387279154e-05	0.00072179	0.00052627	Brd1/Ets1/Gata1/Inpp5d/Kat7/Lmo2/Mapk14/Med1/Prkdc/Setd1a/Tal1/Zfp36l1
cluster1	GO:0044843	cell cycle G1/S phase transition	32/1707	32	2.58421794905954e-05	0.00072179	0.00052627	Ambra1/Ankrd17/Apc/Arid1b/Arid2/Cacul1/Cenpj/Cpsf3/Crlf3/Csf1r/Dgkz/Dpf3/Eif4g1/Gigyf2/Gjc2/Ino80/Npat/Pbrm1/Pkd1/Plcg2/Pml/Ppp2r5c/Prkdc/Ptprv/Rdx/Rfwd3/Rps6kb1/Smarca4/Smarcc2/Trex1/Wac/Zfp655
cluster1	GO:0009411	response to UV	24/1707	24	2.66986451300674e-05	0.000737109	0.000537439	Actr5/Ddb1/Ddb2/Dhx36/Ep300/Ercc3/Hus1/Ino80/Mapk14/Mapk9/Mmp2/Nedd4/Opn3/Pik3r1/Pml/Primpol/Rad18/Rev1/Sirt1/Trex1/Trim32/Uvssa/Xpc/Yy1
cluster1	GO:0070828	heterochromatin organization	24/1707	24	2.66986451300674e-05	0.000737109	0.000537439	Atf7ip2/Atrx/Bahd1/Ctcf/Jpx/Kdm5a/Kmt2a/Kmt2b/Kmt2d/Morc2a/Nrde2/Pcgf3/Pcgf5/Pcid2/Phf2/Rbm15/Rbm15b/Sin3a/Sirt1/Smarca4/Tet1/Tpr/Trip12/Ubr5
cluster1	GO:0006606	protein import into nucleus	26/1707	26	2.69132289160354e-05	0.000737109	0.000537439	Atf2/Cse1l/Ep300/Flna/Hnf4a/Ipo11/Ipo8/Ipo9/Kcnq3/Kpna4/Mapk14/Med1/Nf1/Notch1/Nup153/Nup155/Nup98/Pik3r1/Pml/Psen1/Ranbp2/Spg11/Stk4/Tpr/Tsc2/Ubr5
cluster1	GO:0045766	positive regulation of angiogenesis	26/1707	26	2.69132289160354e-05	0.000737109	0.000537439	Acvrl1/Add1/Ago2/Agtr1a/Camp/Cdh5/Emilin1/Ets1/Fgf2/Gab1/Gata6/Hgf/Itgb8/Kdr/Notch4/Plcg1/Prkca/Prkd2/Rapgef3/Sash1/Sema5a/Sirt1/Sp1/Tgfbr2/Tjp1/Wnk1
cluster1	GO:0007093	mitotic cell cycle checkpoint signaling	23/1707	23	3.05679549828964e-05	0.000829156	0.000604552	Anapc15/Apc/Atf2/Atm/Cdk5rap2/Creb3l1/Dgkz/Dync1li1/Foxn3/Gigyf2/Hus1/Mbtps1/Pcid2/Pml/Ppp2r5c/Prkdc/Ptprv/Rfwd3/Tpr/Trex1/Trrap/Wac/Xpc
cluster1	GO:0098781	ncRNA transcription	23/1707	23	3.05679549828964e-05	0.000829156	0.000604552	Apln/Bmp2/Bmpr1a/Celf3/Ctcf/Ddx17/Ercc3/Ets1/Gata6/Hdac4/Ice1/Ngfr/Nol11/Notch2/Polr3a/Ppard/Rest/Smarca4/Snapc3/Topaz1/Yy1/Zc3h4/Zfp143
cluster1	GO:0010639	negative regulation of organelle organization	44/1707	44	3.11657552345428e-05	0.000841326	0.000613426	Add1/Add2/Anapc15/Apc/Arhgap28/Atm/Atrx/Camsap1/Capza1/Cdh5/Cdk5rap2/Cep97/Coro2b/Dlc1/Dync1li1/Fez1/Fnip1/Hgf/Huwe1/Kank3/Lima1/Map4/Mphosph9/Nat10/Pcid2/Pfn4/Pik3ca/Pik3r1/Pml/Ppp1r9a/Rdx/S1pr1/Shank3/Smg6/Snca/Specc1l/Spta1/Sptan1/Ssh2/Tesk1/Tjp1/Tpr/Trim32/Wasf2
cluster1	GO:0038066	p38MAPK cascade	13/1707	13	3.19223030163049e-05	0.000857646	0.000625325	Atf2/Atf7/Bmp2/Dab2ip/Hgf/Map3k7/Mapk14/Mink1/Nr2c2/Phlpp1/Rell2/Sash1/Zfp36l1
cluster1	GO:0072594	establishment of protein localization to organelle	49/1707	49	3.24974068797213e-05	0.000868959	0.000633574	Agk/Ap3b1/Ap3d1/Atf2/Atg14/Cbl/Cse1l/Ep300/Flna/Gcc2/Gnptab/Hnf4a/Ipo11/Ipo8/Ipo9/Kcnq3/Kpna4/Lrsam1/Macf1/Mapk14/Med1/Nedd4/Nf1/Nipbl/Notch1/Nup153/Nup155/Nup98/Oxa1l/Pik3r1/Pml/Psen1/Rab3gap2/Rab8b/Ranbp2/Ryr2/Sgtb/Sh3kbp1/Smurf1/Spg11/Stk4/Tomm70a/Tpr/Tram2/Tsc2/Ubr5/Usp9x/Vps13a/Vps41
cluster1	GO:0030217	T cell differentiation	40/1707	40	3.32982831717489e-05	0.000884499	0.000644904	Abl2/Ambra1/Ap3b1/Ap3d1/Apc/Arid1b/Arid2/Atf2/Atp7a/Braf/Ctnnb1/Cyp26b1/Dock2/Gpr183/Ikzf1/Kat7/Kmt2a/Mink1/Pbrm1/Prkdc/Rasgrp1/Rc3h1/Rc3h2/Rhoh/Rsad2/Satb1/Smad7/Smarca4/Smarcc2/Sos1/Sp3/Stat4/Tcf7/Tgfbr2/Tox/Zeb1/Zfp35/Zfp36l1/Zfp36l2/Zfp609
cluster1	GO:0045637	regulation of myeloid cell differentiation	31/1707	31	3.35195588460219e-05	0.000884499	0.000644904	Apc/Brd1/Csf1/Csf1r/Ctnnb1/Ets1/Gabpa/Gata1/Gpr55/Gsk3b/Ikzf1/Inpp4b/Inpp5d/Kat7/Kitl/Lmo2/Mapk14/Med1/Mitf/Nf1/Notch2/Pik3r1/Prkca/Prkdc/Rassf2/Rbm15/Rcor1/Setd1a/Sfrp1/Tal1/Zfp36l1
cluster1	GO:1903522	regulation of blood circulation	34/1707	34	3.35488771287719e-05	0.000884499	0.000644904	Abcc9/Adra1d/Agtr1a/Alox5/Apln/Arhgap42/Bin1/Cacna1d/Cacna1e/Cacna1h/Edn3/Flna/Hdac4/Htr2a/Irx3/Itga4/Kcnd2/Kcnh2/Mef2a/Mmp2/Myh7/Myh7b/Nos1ap/Nup155/P2rx1/Pik3r1/Prkca/Ryr2/Scn10a/Shc1/Sirt1/Slc4a3/Smad7/Sp4
cluster1	GO:0046777	protein autophosphorylation	28/1707	28	3.39514152181299e-05	0.000890948	0.000649607	Aatk/Atm/Atp13a2/Aurkc/Bmx/Cdkl5/Csf1r/Dyrk1b/Epha8/Ephb1/Gsk3b/Hipk4/Igf1r/Kdr/Mark3/Mink1/Prkca/Prkd2/Ptk2/Rassf2/Slk/Smg1/Stk24/Stk4/Tesk1/Tnik/Trpm7/Ulk1
cluster1	GO:0007389	pattern specification process	52/1707	52	3.54613109242665e-05	0.000926263	0.000675355	Acvrl1/Aida/Apc/Atm/Bhlhe41/Bmp2/Bmpr1a/Bptf/C2cd3/Crkl/Ctnnb1/Cyp26b1/Daam2/Dync2h1/Ep300/Fgf2/Foxc1/Grsf1/Hoxa4/Hoxc5/Invs/Irx3/Kdm2a/Kdm6a/Kmt2a/Med12/Meis3/Mfng/Mib1/Mtf2/Nek8/Notch1/Notch2/Nphp3/Nr2f2/Pds5a/Plxna2/Prkdc/Psen1/Pskh1/Ripply3/Rnf2/Satb2/Sf3b1/Sfrp1/Smad2/Sufu/Tgfbr2/Ttc21b/Wnt6/Yy1/Zeb1
cluster1	GO:1904018	positive regulation of vasculature development	26/1707	26	3.58361104597072e-05	0.000931739	0.000679348	Acvrl1/Add1/Ago2/Agtr1a/Camp/Cdh5/Emilin1/Ets1/Fgf2/Gab1/Gata6/Hgf/Itgb8/Kdr/Notch4/Plcg1/Prkca/Prkd2/Rapgef3/Sash1/Sema5a/Sirt1/Sp1/Tgfbr2/Tjp1/Wnk1
cluster1	GO:0060047	heart contraction	31/1707	31	3.63523252681989e-05	0.000940825	0.000685972	Abcc9/Adra1d/Apln/Bin1/Cacna1d/Cacna1e/Cacna1h/Edn3/Ext2/Flna/Gata6/Hdac4/Irx3/Kcnd2/Kcnh2/Mef2a/Myh7/Myh7b/Myl1/Nos1ap/Nup155/Pik3ca/Pik3r1/Prkca/Ryr2/Scn10a/Sirt1/Slc4a3/Smad7/Sp4/Tnnc1
cluster1	GO:0045815	transcription initiation-coupled chromatin remodeling	11/1707	11	3.69809720887555e-05	0.000952724	0.000694649	Ash2l/Atf2/Ep300/Kat7/Kdm2a/Kmt2a/Lcor/Phf2/Rbbp5/Setd1a/Smarca4
cluster1	GO:0007091	metaphase/anaphase transition of mitotic cell cycle	17/1707	17	3.76742810526685e-05	0.000961802	0.000701267	Anapc1/Anapc15/Anapc7/Apc/Arid1b/Arid2/Atm/Cdc27/Cdk5rap2/Cul3/Dpf3/Dync1li1/Pbrm1/Pcid2/Smarca4/Smarcc2/Tpr
cluster1	GO:2000628	regulation of miRNA metabolic process	17/1707	17	3.76742810526685e-05	0.000961802	0.000701267	Apln/Bmp2/Bmpr1a/Ctcf/Ep300/Ets1/Gata6/Hdac4/Ngfr/Notch2/Ppard/Rc3h1/Rc3h2/Rest/Smarca4/Yy1/Zswim8
cluster1	GO:0006402	mRNA catabolic process	32/1707	32	3.85022078710458e-05	0.000975726	0.00071142	Ago1/Ago2/Ago4/Atm/Cnot1/Csde1/Dcp1b/Dhx34/Dhx36/Fastkd1/Gigyf2/Gtpbp1/Nbas/Nrde2/Pabpc1/Parn/Pcid2/Pum2/Rbm33/Rc3h1/Rc3h2/Rnasel/Samd4b/Smg1/Smg5/Smg6/Tnrc6b/Upf1/Vim/Xrn1/Zfp36l1/Zfp36l2
cluster1	GO:0060998	regulation of dendritic spine development	16/1707	16	3.85655769408902e-05	0.000975726	0.00071142	Asap1/Cdkl5/Dhx36/Dlg5/Foxo6/Itsn1/Mapk6/Ngfr/Pafah1b1/Palm/Pbrm1/Ppp1r9a/Psen1/Shank3/Tsc2/Ube3a
cluster1	GO:0006470	protein dephosphorylation	30/1707	30	4.00619191395904e-05	0.00100906	0.000735724	Ambra1/Ankle2/Btrc/Cdh5/Ctdp1/Ctdspl2/Dlc1/Dusp11/Dusp16/Dusp26/Eya3/Magi2/Mtmr3/Phlpp1/Phlpp2/Ppm1f/Ppp2r5c/Ppp4r4/Ppp6r1/Ppp6r2/Ppp6r3/Ptpn12/Ptpn13/Ptpn14/Ptpn4/Ptpn9/Ptprg/Ptprv/Ssh2/Tns2
cluster1	GO:0002573	myeloid leukocyte differentiation	35/1707	35	4.02775306945855e-05	0.001009537	0.000736071	Ap3b1/Apc/Bap1/Bmp2/Clpb/Csf1/Csf1r/Ctnnb1/Epha2/Gata1/Gpr183/Gpr55/Gsk3b/Ikzf1/Inpp4b/Inpp5d/Ireb2/Itgb8/Kitl/Mapk14/Med1/Mitf/Nf1/Notch2/Pafah1b1/Pik3r1/Prkca/Psen1/Rassf2/Sfrp1/Sirt1/Sp3/Tal1/Tgfbr2/Zfp36l1
cluster1	GO:0000082	G1/S transition of mitotic cell cycle	29/1707	29	4.04387265969323e-05	0.001009537	0.000736071	Ambra1/Ankrd17/Apc/Arid1b/Arid2/Cacul1/Cenpj/Cpsf3/Crlf3/Dgkz/Dpf3/Eif4g1/Gigyf2/Gjc2/Ino80/Pbrm1/Pkd1/Pml/Ppp2r5c/Prkdc/Ptprv/Rdx/Rfwd3/Rps6kb1/Smarca4/Smarcc2/Trex1/Wac/Zfp655
cluster1	GO:0010563	negative regulation of phosphorus metabolic process	46/1707	46	4.10450184161731e-05	0.001015684	0.000740554	Adnp/Aida/Ankle2/Apc/Atg14/Bmp2/Cbl/Cdk5rap1/Crkl/Dab2ip/Dusp16/Eif4g1/Hdac4/Hgf/Hnf4a/Inca1/Irs2/Lax1/Nf1/Nnt/Nr2f2/Ogt/Paqr3/Pibf1/Ppm1f/Ppp4r4/Prkca/Prkdc/Psen1/Ptpn13/Rasip1/Rassf2/Samsn1/Sfrp1/Sh3gl2/Sirt1/Slc4a1/Smad7/Snca/Spred1/Spry3/Tesk1/Tsc2/Uri1/Wwtr1/Zfyve28
cluster1	GO:0045936	negative regulation of phosphate metabolic process	46/1707	46	4.10450184161731e-05	0.001015684	0.000740554	Adnp/Aida/Ankle2/Apc/Atg14/Bmp2/Cbl/Cdk5rap1/Crkl/Dab2ip/Dusp16/Eif4g1/Hdac4/Hgf/Hnf4a/Inca1/Irs2/Lax1/Nf1/Nnt/Nr2f2/Ogt/Paqr3/Pibf1/Ppm1f/Ppp4r4/Prkca/Prkdc/Psen1/Ptpn13/Rasip1/Rassf2/Samsn1/Sfrp1/Sh3gl2/Sirt1/Slc4a1/Smad7/Snca/Spred1/Spry3/Tesk1/Tsc2/Uri1/Wwtr1/Zfyve28
cluster1	GO:0045927	positive regulation of growth	38/1707	38	4.27333214412052e-05	0.001048266	0.00076431	Adnp/Bmpr1a/Cacna2d2/Cdkl5/Csf1/Eif4g1/Ep300/Fgf2/Gata6/Gsk3b/Igf1r/Ikzf1/Ino80/Macf1/Map2k5/Mapk14/Mapkap1/Ncoa3/Nipbl/Notch1/Pafah1b1/Ppard/Ppm1f/Prkdc/Ptk2/Pum2/Rictor/Rnd2/Rps6kb1/Sema5a/Sfrp1/Sirt1/Smad7/Smurf1/Syt1/Trim32/Trpc5/Zfpm2
cluster1	GO:0051170	import into nucleus	26/1707	26	4.31842954523948e-05	0.001048266	0.00076431	Atf2/Cse1l/Ep300/Flna/Hnf4a/Ipo11/Ipo8/Ipo9/Kcnq3/Kpna4/Mapk14/Med1/Nf1/Notch1/Nup153/Nup155/Nup98/Pik3r1/Pml/Psen1/Ranbp2/Spg11/Stk4/Tpr/Tsc2/Ubr5
cluster1	GO:0032956	regulation of actin cytoskeleton organization	41/1707	41	4.32701787163715e-05	0.001048266	0.00076431	Add1/Add2/Arhgap28/Bcas3/Bin1/Braf/Capza1/Ccdc88a/Coro2b/Cotl1/Csf1r/Daam2/Dlc1/Ep300/Fermt2/Fhod1/Flna/Gm14137/Gpm6b/Kank3/Lima1/Mtss1/Pfn4/Pik3ca/Pik3r1/Ppm1f/Ppp1r9a/Rapgef3/Rdx/Rictor/Rnd2/S1pr1/Sema5a/Shank3/Specc1l/Spta1/Sptan1/Ssh2/Tesk1/Tjp1/Wasf2
cluster1	GO:0045787	positive regulation of cell cycle	41/1707	41	4.32701787163715e-05	0.001048266	0.00076431	Anapc7/Ankrd17/Atrx/Bcl2l11/Ccdc57/Ccny/Cenpj/Cep295/Cpsf3/Csf1r/Cul3/Dync1li1/Edn3/Egf/Eif4g1/Igf1r/Ino80/Map10/Map3k7/Mark4/Med1/Pafah1b1/Pcid2/Plcg2/Prdm9/Prkca/Rad18/Rdx/Rps6kb1/Sfpq/Sh2b1/Sin3a/Smc5/Srpk2/Tal1/Tpr/Trim32/Usp22/Wiz/Wnk1/Ythdc2
cluster1	GO:0030512	negative regulation of transforming growth factor beta receptor signaling pathway	17/1707	17	4.32906881822025e-05	0.001048266	0.00076431	Arid4b/Bcl9l/Bmp2/Emilin1/Ldlrad4/Ogt/Peg10/Ryr1/Sap130/Sin3a/Sirt1/Smad7/Smurf1/Smurf2/Spred1/Spred3/Tet1
cluster1	GO:0030033	microvillus assembly	7/1707	7	4.41768019004651e-05	0.001065152	0.000776621	Hnf4a/Myo1a/Pld1/Rap1gap/Rapgef2/Rdx/Tnik
cluster1	GO:0044774	mitotic DNA integrity checkpoint signaling	16/1707	16	4.46929929108706e-05	0.001073012	0.000782353	Atf2/Atm/Creb3l1/Dgkz/Foxn3/Gigyf2/Hus1/Mbtps1/Pml/Ppp2r5c/Prkdc/Ptprv/Rfwd3/Trex1/Wac/Xpc
cluster1	GO:0001558	regulation of cell growth	49/1707	49	4.55048297896829e-05	0.001085446	0.000791419	Acvrl1/Adnp/Bap1/Cdkl5/Crkl/Crlf3/Ctdp1/Dab2/Dab2ip/Draxin/Eif4g1/Ep300/Foxk1/Gsk3b/Hnf4a/Ino80/Kat7/Macf1/Map2k5/Mapkap1/Ncoa3/Pafah1b1/Pml/Ppard/Ppp1r9b/Prdm11/Ptch2/Ptk2/Pum2/Rictor/Rnd2/Sbf1/Sema3d/Sema5a/Sema6d/Sfrp1/Sin3a/Sirt1/Slit1/Smad7/Smarca4/Smurf1/Syt1/Tomm70a/Trim32/Trpc5/Ulk1/Uri1/Yy1
cluster1	GO:0046579	positive regulation of Ras protein signal transduction	8/1707	8	4.55956748509381e-05	0.001085446	0.000791419	Csf1/Kitl/Notch1/Notch2/Rasgrp1/Rasgrp4/Shoc2/Sos1
cluster1	GO:0000288	nuclear-transcribed mRNA catabolic process, deadenylation-dependent decay	13/1707	13	4.63813127126633e-05	0.001094909	0.000798318	Ago2/Cnot1/Csde1/Dcp1b/Dhx36/Pabpc1/Parn/Rc3h1/Rc3h2/Samd4b/Tnrc6b/Zfp36l1/Zfp36l2
cluster1	GO:0032007	negative regulation of TOR signaling	13/1707	13	4.63813127126633e-05	0.001094909	0.000798318	Atm/Bmt2/Depdc5/Fnip1/Gsk3b/Kptn/Prkacb/Sesn3/Sirt1/Szt2/Tbk1/Tsc2/Ube3a
cluster1	GO:0033045	regulation of sister chromatid segregation	18/1707	18	4.65919771634322e-05	0.0010953	0.000798603	Anapc1/Anapc15/Anapc7/Apc/Arid1b/Arid2/Atm/Cdc27/Cdk5rap2/Cul3/Dpf3/Dync1li1/Pbrm1/Pcid2/Sirt1/Smarca4/Smarcc2/Tpr
cluster1	GO:0032970	regulation of actin filament-based process	45/1707	45	4.69642181717056e-05	0.001099469	0.000801643	Add1/Add2/Arhgap28/Bcas3/Bin1/Braf/Cacna1h/Capza1/Ccdc88a/Coro2b/Cotl1/Csf1r/Daam2/Dlc1/Ep300/Fermt2/Fhod1/Flna/Gm14137/Gpm6b/Kank3/Lima1/Mtss1/Myh7b/Pfn4/Pik3ca/Pik3r1/Ppm1f/Ppp1r9a/Rapgef3/Rdx/Rictor/Rnd2/Ryr2/S1pr1/Sema5a/Shank3/Specc1l/Spta1/Sptan1/Ssh2/Tesk1/Tjp1/Tnnc1/Wasf2
cluster1	GO:0001666	response to hypoxia	30/1707	30	4.71715754245627e-05	0.00109976	0.000801855	Abat/Ado/Alas2/Atf2/Atm/Bmp2/Chrna4/Ep300/Fzd4/Gata6/Grin2b/Ireb2/Kcnd2/Kdm6a/Kdr/Limd1/Mmp2/Nf1/Notch1/Ogt/Pml/Ppard/Pygm/Rest/Ryr1/Ryr2/Sirt1/Tbl2/Tsc2/Zfp36l1
cluster1	GO:0019083	viral transcription	12/1707	12	4.79863897374077e-05	0.001114153	0.000812349	Ccnt1/Ccnt2/Ctdp1/Ep300/Notch1/Rest/Rsf1/Smarca4/Sp1/Trim11/Trim32/Trim62
cluster1	GO:0000077	DNA damage checkpoint signaling	20/1707	20	4.93231014616234e-05	0.001140496	0.000831556	Atf2/Atm/Atrip/Creb3l1/Dgkz/Dot1l/Foxn3/Gigyf2/Hus1/Mapk14/Mbtps1/Pml/Ppp2r5c/Prkdc/Ptprv/Rfwd3/Trex1/Trp53bp1/Wac/Xpc
cluster1	GO:0031668	cellular response to extracellular stimulus	33/1707	33	5.05967201594129e-05	0.001163454	0.000848295	Atf2/Atg14/Atg4b/Bmt2/Depdc5/Eif4g1/Ep300/Fnip1/Itga4/Kdm6a/Kptn/Mapkap1/Med1/Mios/Mtmr3/Mybbp1a/Ncoa1/Ogt/Pik3c2a/Pik3c2b/Pld1/Ppard/Rictor/Rps6kb1/Sesn3/Sirt1/Stk24/Szt2/Tbl2/Tsc2/Ulk1/Vps41/Wdr24
cluster1	GO:0010594	regulation of endothelial cell migration	25/1707	25	5.0728408600883e-05	0.001163454	0.000848295	Acvrl1/Adamts9/Bcar1/Bcas3/Dab2ip/Egf/Epha2/Ets1/Fgf2/Kdr/Map2k5/Nf1/Notch1/Nr2f2/Pdpk1/Pik3c2a/Plcg1/Prkca/Prkd2/Robo4/Sash1/Sema5a/Sirt1/Sp1/Spred1
cluster1	GO:0001838	embryonic epithelial tube formation	23/1707	23	5.14147465366914e-05	0.001164988	0.000849414	Abl2/Brpf1/Ctnnb1/Dlc1/Gatad2a/Hs2st1/Irx3/Kdm2a/Kdm6a/Map3k7/Med12/Mib1/Phactr4/Plxnb2/Prkacb/Setd2/Sfrp1/Shank3/Specc1l/Stk4/Sufu/Tsc2/Wnt6
cluster1	GO:0009451	RNA modification	23/1707	23	5.14147465366914e-05	0.001164988	0.000849414	Alkbh8/Cdk5rap1/Cdkal1/Cmtr1/Elp4/Mettl4/Mettl8/Nat10/Nsun6/Pus7l/Rbm15/Rbm15b/Rbm33/Sepsecs/Tgs1/Thada/Thumpd2/Trmt13/Trub2/Tyw1/Wdr6/Wtap/Zcchc4
cluster1	GO:0051099	positive regulation of binding	23/1707	23	5.14147465366914e-05	0.001164988	0.000849414	Abl2/Add1/Add2/Bmp2/Egf/Eif4g1/Ep300/Epb41/Foxc1/Gpsm1/Gsk3b/Hmbox1/Kdm4d/Mark3/Mfng/Nphp3/Psen1/Rapgef2/Smarca4/Spta1/Stk4/Usp9x/Vtn
cluster1	GO:0000819	sister chromatid segregation	29/1707	29	5.19688678868117e-05	0.001168161	0.000851727	Akap8l/Anapc1/Anapc15/Anapc7/Apc/Arid1b/Arid2/Atm/Cdc27/Cdk5rap2/Cep97/Chmp7/Cul3/Dpf3/Dync1li1/Flna/Ino80/Kifc2/Map10/Nipbl/Pbrm1/Pcid2/Pibf1/Sirt1/Smarca4/Smarcc2/Stag1/Top2b/Tpr
cluster1	GO:0007033	vacuole organization	29/1707	29	5.19688678868117e-05	0.001168161	0.000851727	Ambra1/Ap3b1/Atf2/Atg14/Atg4b/Atp13a2/Chmp7/Cln3/Fez1/Fnip1/Gnptab/Lrsam1/Lyst/Mbtps1/Mtmr3/Pik3c2a/Pik3c2b/Pip4k2b/Psen1/Rab3gap2/Smurf1/Snx18/Snx30/Snx4/Spg11/Stx17/Trex1/Ulk1/Zfyve26
cluster1	GO:0034470	ncRNA processing	45/1707	45	5.27932761961832e-05	0.001181983	0.000861805	Ago1/Ago2/Ago4/Alkbh8/Cdk5rap1/Cdkal1/Ddx17/Ddx51/Ddx52/Dgcr8/Dhx37/Elp4/Eri1/Eri2/Grsf1/Heatr1/Imp4/Ints1/Ints6/Mettl8/Nat10/Nol11/Nsun6/Nup155/Parn/Pdcd11/Prkdc/Prkra/Pum2/Rnasel/Rps16/Sepsecs/Tdrd12/Thada/Thumpd2/Trmt13/Trub2/Tsr1/Tyw1/Utp14b/Utp20/Wdr46/Wdr6/Zc3h7b/Zcchc4
cluster1	GO:0010977	negative regulation of neuron projection development	24/1707	24	5.3945702686362e-05	0.00120301	0.000877137	Cspg4/Dab2/Dpysl3/Draxin/Fignl2/Flna/Gsk3b/Ngfr/Pafah1b1/Paqr3/Psen1/Ptk2/Ptpn9/Ptprg/Sema3d/Sema5a/Sema6d/Slit1/Thoc2/Tsc2/Ube3a/Ulk1/Vim/Xylt1
cluster1	GO:0044784	metaphase/anaphase transition of cell cycle	17/1707	17	5.6786831678699e-05	0.001261383	0.000919697	Anapc1/Anapc15/Anapc7/Apc/Arid1b/Arid2/Atm/Cdc27/Cdk5rap2/Cul3/Dpf3/Dync1li1/Pbrm1/Pcid2/Smarca4/Smarcc2/Tpr
cluster1	GO:0006282	regulation of DNA repair	28/1707	28	5.70443007343941e-05	0.001262133	0.000920244	Actr5/Arid1b/Arid2/Atrip/Brd8/Dpf3/Ep400/Epc1/Epc2/Eya3/Eya4/Fam168a/Ino80/Ino80d/Kat7/Kdm4d/Pbrm1/Pml/Prkdc/Setd2/Sirt1/Smarca4/Smarcc2/Trp53bp1/Trrap/Usp22/Wdr48/Yy1
cluster1	GO:0141137	positive regulation of gene expression, epigenetic	11/1707	11	5.76840800473351e-05	0.001271303	0.00092693	Ash2l/Atf2/Ep300/Kat7/Kdm2a/Kmt2a/Lcor/Phf2/Rbbp5/Setd1a/Smarca4
cluster1	GO:0010718	positive regulation of epithelial to mesenchymal transition	12/1707	12	5.84055743138211e-05	0.001277226	0.000931248	Bcl9l/Bmp2/Ctnnb1/Dab2/Fermt2/Foxc1/Notch1/Ptk2/Smad2/Tgfbr2/Wwtr1/Zfp703
cluster1	GO:0048821	erythrocyte development	12/1707	12	5.84055743138211e-05	0.001277226	0.000931248	Adgrf5/Alas2/Bap1/Brd1/Epb42/Gata1/Hba-a1/Hba-a2/Klf1/Med1/Slc4a1/Tal1
cluster1	GO:0045446	endothelial cell differentiation	19/1707	19	6.17437953386936e-05	0.001345013	0.000980674	Acvrl1/Add1/Akap11/Cdh5/Ctnnb1/Fzd4/Kdr/Notch1/Notch4/Nr2f2/Pbrm1/Rapgef1/Rapgef2/Rapgef3/Rdx/Robo4/S1pr2/Tjp1/Zeb1
cluster1	GO:0030048	actin filament-based movement	20/1707	20	6.19935254065614e-05	0.00134526	0.000980853	Abcc9/Actn4/Bin1/Cacna1d/Cacna1h/Flna/Kcnh2/Myh7/Myh7b/Myo19/Myo1a/Myo9b/Nup155/Parva/Pik3ca/Ryr2/Sun2/Tnnc1/Wasf2/Wasl
cluster1	GO:0009895	negative regulation of catabolic process	40/1707	40	6.34253746321971e-05	0.001371057	0.000999663	Crtc3/Csde1/Dab2ip/Dffa/Dhx34/Dhx36/Eif4g1/Ep300/Fez1/Flna/Foxk1/Hdac4/Herc1/Kdm4a/Klhl40/Lzts1/Mtmr2/Mtmr9/Mycbp2/Nbas/Nrde2/Ogt/Parn/Pml/Prmt6/Psen1/Ptk2/Rasip1/Ric1/Rybp/Rybp-ps/Slc4a1/Snca/Sufu/Tsc2/Usp38/Usp9x/Wac/Wdr6/Wnk1
cluster1	GO:0032204	regulation of telomere maintenance	17/1707	17	6.48326905539049e-05	0.001390821	0.001014073	Actr5/Atm/Atrx/Ctnnb1/Dhx36/Hmbox1/Ino80/Ino80d/Nat10/Parn/Pml/Smg1/Smg5/Smg6/Upf1/Ylpm1/Yy1
cluster1	GO:0048814	regulation of dendrite morphogenesis	17/1707	17	6.48326905539049e-05	0.001390821	0.001014073	Cdkl5/Dhx36/Fzd4/Gsk3b/Lzts1/Nedd4/Obsl1/Pafah1b1/Parp6/Rapgef2/Sarm1/Sdc2/Ss18l1/Tbc1d24/Tnik/Trpc5/Trpc6
cluster1	GO:0030010	establishment of cell polarity	24/1707	24	6.53628281842862e-05	0.001396883	0.001018493	Abl2/Amotl2/Cdh5/Cdk5rap2/Crkl/Cyp26b1/Dock2/Dock7/Ephb1/Exoc4/Fez1/Frmd4a/Gbf1/Gpsm1/Gsk3b/Igf1r/Map4/Myo9a/Myo9b/Pafah1b1/Pkd1/Rictor/Slc9a6/Tsc2
cluster1	GO:2000786	positive regulation of autophagosome assembly	7/1707	7	6.63807144117925e-05	0.001413283	0.00103045	Lrsam1/Pip4k2b/Rab3gap2/Snx18/Snx30/Snx4/Ulk1
cluster1	GO:0050769	positive regulation of neurogenesis	38/1707	38	6.78850668669384e-05	0.00143745	0.001048071	Adnp/Bin1/Bmp2/Braf/Cdkl5/Csf1r/Ctnnb1/Dhx36/Ep300/Etv5/Fgf2/Fzd4/Gjc2/Gsk3b/Kdr/Macf1/Nin/Notch1/Notch2/Obsl1/Pafah1b1/Parp6/Plxna2/Plxnb2/Plxnc1/Ptk2/Rnd2/Sema5a/Shank3/Smurf1/Spen/Ss18l1/Tbc1d24/Tnik/Trim32/Trpc5/Vim/Zfp335
cluster1	GO:0008286	insulin receptor signaling pathway	21/1707	21	6.80253771720906e-05	0.00143745	0.001048071	Akt2/Apc/Bcar1/Gsk3b/Igf1r/Irs1/Irs2/Ogt/Pdpk1/Pik3ca/Pik3r1/Pip4k2b/Prkca/Rps6kb1/Sesn3/Shc1/Sirt1/Slc27a4/Sos1/Tns2/Tsc2
cluster1	GO:0045995	regulation of embryonic development	16/1707	16	6.8524593300544e-05	0.001442596	0.001051823	Actr5/Ctnnb1/Dhx36/Dr1/Hnf4a/Ino80/Ino80d/Lama2/Nipbl/Notch1/Nr2c2/Osr2/Pafah1b1/Trip12/Yy1/Zzz3
cluster1	GO:0006310	DNA recombination	38/1707	38	7.24112079301901e-05	0.001518751	0.001107349	Actr5/Arid2/Atm/Brd8/Chd4/Cntd1/Ep400/Epc1/Epc2/Exd2/Fan1/Fancm/Gins4/Hus1/Ino80/Ino80d/Kdm4d/Lig3/Mcm9/Nipbl/Prdm9/Prkdc/Rad18/Rfwd3/Samhd1/Setd2/Setx/Sfpq/Smarcad1/Smc5/Tcf7/Top2b/Top3a/Trp53bp1/Trrap/Wdr48/Yy1/Zfyve26
cluster1	GO:0030203	glycosaminoglycan metabolic process	17/1707	17	7.38665261323144e-05	0.001543537	0.001125421	Abcc5/B3gat1/B4galt7/Chst1/Dsel/Egf/Ext2/Fgf2/Foxc1/Glce/Has1/Has3/Hs2st1/Itih3/Itih4/Slc10a7/Xylt1
cluster1	GO:0030522	intracellular receptor signaling pathway	40/1707	40	7.64099718025494e-05	0.001590794	0.001159876	Actn4/Aldh1a3/Ankrd17/Asxl1/Bmp2/Clpb/Cnot1/Crkl/Cyp26b1/Dab2/Ddx17/Dhx33/Ep300/Fam120b/Itch/Kmt2d/Mark4/Med1/Ncoa1/Ncoa2/Ncoa3/Nedd4/Nr0b1/Pcbp2/Plcg2/Pml/Prkdc/Pum2/Rsad2/Sfrp1/Sirt1/Smarca4/Strn3/Tbk1/Trerf1/Trex1/Trim11/Ube3a/Ubr5/Zfp536
cluster1	GO:0048511	rhythmic process	37/1707	37	7.71370446187267e-05	0.001600026	0.001166608	2610005L07Rik/Ahcy/Bhlhe41/Btrc/Ddb1/Ep300/Fbxl21/Fzd4/Gabrb3/Grin2b/Gsk3b/Hnf4a/Huwe1/Igf1r/Kcnd2/Kdm2a/Kdm5a/Kmt2a/Mapk9/Mybbp1a/Mycbp2/Ncoa2/Ngfr/Ogt/Oprl1/Phlpp1/Pml/Prkdc/Rai1/Scn10a/Setx/Sfpq/Sin3a/Sirt1/Sp1/Ube3a/Usp9x
cluster1	GO:0045619	regulation of lymphocyte differentiation	29/1707	29	7.79051979972553e-05	0.001607518	0.00117207	Ambra1/Ap3b1/Ap3d1/Arid1b/Arid2/Atp11c/Braf/Cyp26b1/Inpp5d/Pbrm1/Pcid2/Prkdc/Rasgrp1/Rc3h1/Rc3h2/Rhoh/Sfrp1/Smad7/Smarca4/Smarcc2/Sos1/Tcf7/Tgfbr2/Tox/Zeb1/Zfp35/Zfp36l1/Zfp36l2/Zfp609
cluster1	GO:0006898	receptor-mediated endocytosis	33/1707	33	7.83529622590783e-05	0.001607518	0.00117207	Ap2b1/Apln/Atxn2/Calcrl/Cbl/Cln3/Dab2/Dnajc13/Egf/Gpr107/Grk4/Hip1/Itch/Itga4/Itsn1/Ldlrad3/Magi2/Mrc1/Mtmr2/Nedd4/Neu3/Pla2r1/Plcg2/Prkca/Scyl2/Sh3gl2/Snca/Tgfbr2/Ulk1/Unc119/Vac14/Vtn/Wasl
cluster1	GO:0007626	locomotory behavior	33/1707	33	7.83529622590783e-05	0.001607518	0.00117207	Abat/Abl2/Aldh1a3/Als2/Arcn1/Astn1/Atp7a/Bahcc1/Bc1/Cacna1e/Chrna4/Ctns/Ddhd2/Etv5/Fzd4/Gigyf2/Gng7/Gpr37/Kcnd2/Lsamp/Ncoa2/Oprl1/Oxr1/Pafah1b1/Pbx3/Shank3/Snca/Spg11/Strn/Tal1/Uba6/Ube3a/Vps13a
cluster1	GO:1901991	negative regulation of mitotic cell cycle phase transition	25/1707	25	8.03133732873036e-05	0.001635218	0.001192267	Anapc15/Apc/Atm/Cdk5rap2/Creb3l1/Crlf3/Dgkz/Dync1li1/Foxn3/Gigyf2/Gjc2/Hus1/Mbtps1/Pcid2/Pml/Ppp2r5c/Prkdc/Ptprv/Rfwd3/Tpr/Trex1/Wac/Zfp36l1/Zfp36l2/Zfp655
cluster1	GO:0000075	cell cycle checkpoint signaling	27/1707	27	8.04856760430474e-05	0.001635218	0.001192267	Anapc15/Apc/Atf2/Atm/Atrip/Cdk5rap2/Creb3l1/Dgkz/Dot1l/Dync1li1/Foxn3/Gigyf2/Hus1/Mapk14/Mbtps1/Pcid2/Pml/Ppp2r5c/Prkdc/Ptprv/Rfwd3/Tpr/Trex1/Trp53bp1/Trrap/Wac/Xpc
cluster1	GO:0090101	negative regulation of transmembrane receptor protein serine/threonine kinase signaling pathway	22/1707	22	8.05725788218482e-05	0.001635218	0.001192267	Arid4b/Bcl9l/Bmp2/Ctdspl2/Emilin1/Ldlrad4/Magi2/Notch1/Ogt/Peg10/Ryr1/Sap130/Sfrp1/Sin3a/Sirt1/Smad7/Smurf1/Smurf2/Spred1/Spred3/Tet1/Trim33
cluster1	GO:0048608	reproductive structure development	39/1707	39	8.1922115159304e-05	0.001646142	0.001200232	2610005L07Rik/Adam1a/Ago4/Apc/Arid4b/Arid5b/Asb1/Atm/Atn1/Atrx/Bcl2l11/Crkl/Ctnnb1/Dhx37/Flna/Fndc3a/Foxc1/Fzd4/Gata1/Igf1r/Kdr/Kitl/Klhl10/Kmt2b/Lhx9/Mmp2/Nefh/Nipbl/Notch1/Nr0b1/Nr2f2/Sfrp1/Sirt1/Sycp2/Tcf7/Ube3a/Wdr48/Zfpm2/Zfx
cluster1	GO:0045165	cell fate commitment	36/1707	36	8.19839803774997e-05	0.001646142	0.001200232	Apc/Bmp2/Bmpr1a/Braf/Chd3/Chd4/Ctnnb1/Cyp26b1/Dock7/Fgf2/Gata1/Gata6/Gatad2a/Gatad2b/Glis1/Kdr/Mga/Mitf/Mta2/Notch1/Notch2/Nr2f2/Pml/Prdm15/Prkdc/Psen1/Ptch2/Sfrp1/Smad2/Smarca4/Sufu/Tal1/Tbx4/Tead4/Tox/Wnt6
cluster1	GO:0019080	viral gene expression	14/1707	14	8.19861637460437e-05	0.001646142	0.001200232	Ccnt1/Ccnt2/Csde1/Ctdp1/Ep300/Notch1/Pcbp2/Rest/Rsf1/Smarca4/Sp1/Trim11/Trim32/Trim62
cluster1	GO:0009416	response to light stimulus	38/1707	38	8.22938180428339e-05	0.00164646	0.001200464	Abl2/Actr5/Akt2/B3gat1/Braf/Cacna1e/Ctns/Ddb1/Ddb2/Ddhd2/Dhx36/Elk1/Ep300/Ercc3/Fbxl21/Hus1/Ino80/Kmt2a/Mapk14/Mapk9/Mmp2/Nedd4/Nf1/Opn3/Pde8b/Pik3r1/Pml/Primpol/Rad18/Rev1/Rgs9bp/Sema5a/Sirt1/Trex1/Trim32/Uvssa/Xpc/Yy1
cluster1	GO:0032232	negative regulation of actin filament bundle assembly	10/1707	10	8.32187401355174e-05	0.00165324	0.001205407	Arhgap28/Coro2b/Dlc1/Kank3/Pik3r1/Ppp1r9a/S1pr1/Shank3/Tjp1/Wasf2
cluster1	GO:1904262	negative regulation of TORC1 signaling	10/1707	10	8.32187401355174e-05	0.00165324	0.001205407	Atm/Bmt2/Depdc5/Kptn/Prkacb/Sesn3/Szt2/Tbk1/Tsc2/Ube3a
cluster1	GO:0035357	peroxisome proliferator activated receptor signaling pathway	8/1707	8	8.71066622503354e-05	0.001724406	0.001257296	Actn4/Asxl1/Bmp2/Fam120b/Med1/Ncoa1/Ncoa2/Sirt1
cluster1	GO:0051258	protein polymerization	34/1707	34	9.18898828286955e-05	0.001812737	0.001321699	Add1/Add2/Ambra1/Apc/Arhgap28/Bin1/Camsap1/Capza1/Ccdc57/Cdh5/Cdk5rap2/Cenpj/Cotl1/Daam2/Gm14137/Haus2/Kank3/Map4/Mtss1/Nin/Pfn4/Ppp1r9a/Rdx/Rictor/Snca/Spta1/Sptan1/Ssh2/Trim32/Ttbk1/Tubgcp5/Tubgcp6/Vtn/Wasl
cluster1	GO:0017148	negative regulation of translation	21/1707	21	9.31826071724533e-05	0.001831834	0.001335623	Ago1/Ago2/Ago4/Bank1/Bc1/Cnot1/Dhx36/Eif2a/Eif4g1/Gigyf2/Ireb2/Limd1/Malsu1/Pml/Prkca/Samd4b/Tia1/Tnrc6b/Tpr/Xrn1/Zfp598
cluster1	GO:0045137	development of primary sexual characteristics	32/1707	32	9.46989275364722e-05	0.001855178	0.001352644	2610005L07Rik/Adam1a/Ago4/Arid4b/Arid5b/Atm/Atn1/Atrx/Bcl2l11/Crkl/Dhx37/Flna/Fndc3a/Foxc1/Fzd4/Gata1/Kdr/Kitl/Klhl10/Kmt2b/Lhfpl2/Lhx9/Mmp2/Nefh/Nr0b1/Nr2f2/Sfrp1/Sirt1/Ube3a/Wdr48/Zfpm2/Zfx
cluster1	GO:0048678	response to axon injury	14/1707	14	9.56782743366316e-05	0.001860052	0.001356198	Braf/Fgf2/Fignl2/Flna/Igf1r/Mapk8ip3/Mmp2/Mtr/Nefh/Plcg2/Pum2/Sarm1/Stk24/Xylt1
cluster1	GO:0001890	placenta development	25/1707	25	9.59367636821127e-05	0.001860052	0.001356198	Birc6/Bptf/Gab1/Hs6st1/Itga4/Mapk14/Med1/Ncoa1/Ncoa3/Ncoa6/Notch2/Nr2f2/Pbrm1/Pcdh12/Peg10/Pkd1/Ppard/Rbm15/Setd2/Sp1/Sp3/Stk4/Vwf/Zfat/Zfp36l1
cluster1	GO:0042770	signal transduction in response to DNA damage	25/1707	25	9.59367636821127e-05	0.001860052	0.001356198	Atf2/Atm/Atrip/Atrx/Creb3l1/Dgkz/Dot1l/Foxn3/Gigyf2/Hic1/Hus1/Mapk14/Mbtps1/Pla2r1/Pml/Ppp2r5c/Prkdc/Ptprv/Rfwd3/Sirt1/Spred1/Trex1/Trp53bp1/Wac/Xpc
cluster1	GO:0045947	negative regulation of translational initiation	7/1707	7	9.69227276977754e-05	0.001872733	0.001365443	Ago2/Bank1/Bc1/Gigyf2/Pml/Tpr/Zfp598
cluster1	GO:0016525	negative regulation of angiogenesis	18/1707	18	9.7814264703346e-05	0.001883509	0.0013733	Adamts9/Ago1/Alox5/Atf2/Col4a2/Creb3l1/Ctnnb1/Dab2ip/Emilin1/Epha2/Foxc1/Gtf2i/Nf1/Ngfr/Pml/Shc1/Spred1/Tcf4
cluster1	GO:0050770	regulation of axonogenesis	25/1707	25	0.000104723	0.002004833	0.00146176	Adnp/Braf/Cdh2/Cdkl5/Draxin/Ep300/Gsk3b/Macf1/Nin/Pafah1b1/Plxna2/Plxnb2/Plxnc1/Psen1/Ptk2/Rnd2/Sema3d/Sema5a/Sema6d/Slit1/Smurf1/Trpc5/Tsc2/Ulk1/Vim
cluster1	GO:0061458	reproductive system development	39/1707	39	0.000104826	0.002004833	0.00146176	2610005L07Rik/Adam1a/Ago4/Apc/Arid4b/Arid5b/Asb1/Atm/Atn1/Atrx/Bcl2l11/Crkl/Ctnnb1/Dhx37/Flna/Fndc3a/Foxc1/Fzd4/Gata1/Igf1r/Kdr/Kitl/Klhl10/Kmt2b/Lhx9/Mmp2/Nefh/Nipbl/Notch1/Nr0b1/Nr2f2/Sfrp1/Sirt1/Sycp2/Tcf7/Ube3a/Wdr48/Zfpm2/Zfx
cluster1	GO:0072583	clathrin-dependent endocytosis	11/1707	11	0.000106998	0.002039464	0.00148701	Ap2b1/Dab2/Gpr107/Itga4/Itsn1/Magi2/Neu3/Scyl2/Sh3gl2/Unc119/Wasl
cluster1	GO:0048844	artery morphogenesis	15/1707	15	0.000108574	0.002062544	0.001503838	Acvrl1/Adamts9/Adgrf5/Arid2/Bmpr1a/Ctnnb1/Efemp2/Foxc1/Kat6a/Nf1/Notch1/Notch4/Smad7/Smarca4/Tgfbr2
cluster1	GO:0060840	artery development	19/1707	19	0.000109563	0.002062732	0.001503975	Acvrl1/Adamts9/Adgrf5/Ap2b1/Arid2/Bmpr1a/Cntrl/Ctnnb1/Efemp2/Foxc1/Kat6a/Nf1/Ngfr/Notch1/Notch4/Smad7/Smarca4/Sufu/Tgfbr2
cluster1	GO:0031102	neuron projection regeneration	13/1707	13	0.000109681	0.002062732	0.001503975	Braf/Fignl2/Flna/Hgf/Igf1r/Mapk8ip3/Mmp2/Mtr/Nefh/Pum2/Stk24/Ulk1/Xylt1
cluster1	GO:0060999	positive regulation of dendritic spine development	13/1707	13	0.000109681	0.002062732	0.001503975	Cdkl5/Dhx36/Dlg5/Foxo6/Itsn1/Mapk6/Pafah1b1/Palm/Pbrm1/Ppp1r9a/Psen1/Shank3/Tsc2
cluster1	GO:0051345	positive regulation of hydrolase activity	50/1707	50	0.000113771	0.00211327	0.001540823	Abl2/Agtr1a/Akt2/Als2/Arap3/Arhgap22/Arhgap42/Asap1/Bcl2l11/Bmp2/Crkl/Dlc1/Dock10/Dock7/Epha2/Evi5/Fermt2/Gmip/Gpr55/Gsk3b/Hip1/Htr2a/Magi2/Mtmr9/Myo9a/Myo9b/Nf1/Ngfr/P2rx1/Pml/Ppm1f/Rap1gap/Rapgef1/Rapgef2/Rapgef3/Rapgef5/Rasgrp1/Rasgrp4/Rest/Ric1/Sgsm2/Sirt1/Slc27a4/Snca/Snx18/Sos1/Tbc1d15/Tbck/Tsc2/Ttbk1
cluster1	GO:0016331	morphogenesis of embryonic epithelium	25/1707	25	0.000114219	0.00211327	0.001540823	Abl2/Aldh1a3/Brpf1/Ctnnb1/Dlc1/Gatad2a/Grsf1/Hs2st1/Irx3/Kdm2a/Kdm6a/Map3k7/Med12/Mib1/Phactr4/Plxnb2/Prkacb/Setd2/Sfrp1/Shank3/Specc1l/Stk4/Sufu/Tsc2/Wnt6
cluster1	GO:0071383	cellular response to steroid hormone stimulus	25/1707	25	0.000114219	0.00211327	0.001540823	Agtr1a/Cnot1/Dab2/Ddx17/Ep300/Gsk3b/Kmt2d/Med1/Ncoa2/Ncoa3/Nedd4/Nr0b1/Rest/Rps6kb1/Sfrp1/Sirt1/Smarca4/Strn3/Trerf1/Ube3a/Ubr5/Uri1/Zfp36l1/Zfp36l2/Zfp764
cluster1	GO:0030278	regulation of ossification	21/1707	21	0.000114241	0.00211327	0.001540823	Alox5/Ano6/Bmp2/Bmpr1a/Creb3l1/Csf1/Csf1r/Gata1/Gfra4/Gpm6b/Mapk14/Nipbl/Notch1/Osr2/Pkdcc/Rsad2/S1pr1/Setd2/Sfrp1/Smad7/Smurf1
cluster1	GO:0061008	hepaticobiliary system development	21/1707	21	0.000114241	0.00211327	0.001540823	Atf2/Atf7/Cul3/Elk1/Gata6/Hgf/Klf1/Med1/Nf1/Nipbl/Notch1/Notch2/Nphp3/Pik3ca/Pkd1/Smarca4/Sp1/Sp3/Tet2/Vtn/Vwf
cluster1	GO:0051497	negative regulation of stress fiber assembly	9/1707	9	0.000116594	0.002149741	0.001567415	Arhgap28/Coro2b/Dlc1/Kank3/Pik3r1/Ppp1r9a/S1pr1/Tjp1/Wasf2
cluster1	GO:0046580	negative regulation of Ras protein signal transduction	8/1707	8	0.000117397	0.002157505	0.001573076	Dab2ip/Dgkz/Lztr1/Mapkap1/Nf1/Rapgef1/Rasa4/Spry3
cluster1	GO:0048639	positive regulation of developmental growth	28/1707	28	0.000118501	0.002170727	0.001582716	Adnp/Bmpr1a/Cacna2d2/Cdkl5/Csf1/Ep300/Fgf2/Gata6/Gsk3b/Igf1r/Ikzf1/Macf1/Mapk14/Nipbl/Notch1/Pafah1b1/Ppard/Prkdc/Pum2/Rnd2/Rps6kb1/Sema5a/Sirt1/Smad7/Smurf1/Syt1/Trpc5/Zfpm2
cluster1	GO:0031570	DNA integrity checkpoint signaling	20/1707	20	0.000119052	0.002173751	0.001584921	Atf2/Atm/Atrip/Creb3l1/Dgkz/Dot1l/Foxn3/Gigyf2/Hus1/Mapk14/Mbtps1/Pml/Ppp2r5c/Prkdc/Ptprv/Rfwd3/Trex1/Trp53bp1/Wac/Xpc
cluster1	GO:0008016	regulation of heart contraction	26/1707	26	0.000123446	0.002241017	0.001633966	Abcc9/Adra1d/Apln/Bin1/Cacna1d/Cacna1e/Cacna1h/Edn3/Flna/Hdac4/Irx3/Kcnd2/Kcnh2/Mef2a/Myh7/Myh7b/Nos1ap/Nup155/Pik3r1/Prkca/Ryr2/Scn10a/Sirt1/Slc4a3/Smad7/Sp4
cluster1	GO:2000181	negative regulation of blood vessel morphogenesis	18/1707	18	0.00012353	0.002241017	0.001633966	Adamts9/Ago1/Alox5/Atf2/Col4a2/Creb3l1/Ctnnb1/Dab2ip/Emilin1/Epha2/Foxc1/Gtf2i/Nf1/Ngfr/Pml/Shc1/Spred1/Tcf4
cluster1	GO:0007369	gastrulation	25/1707	25	0.000124476	0.002241124	0.001634044	Apln/Bmpr1a/Ctnnb1/Cul3/Epha2/Exoc4/Ext2/Foxc1/Gata6/Hnf4a/Kdm6a/Macf1/Map2k5/Nphp3/Nr0b1/Nsd1/Osr2/Rnf2/Setd2/Sfrp1/Smad2/Tal1/Tgfbr2/Vtn/Wnk1
cluster1	GO:0051149	positive regulation of muscle cell differentiation	15/1707	15	0.000124728	0.002241124	0.001634044	Cyp26b1/Efemp2/Ep300/Epc1/Gsk3b/Lama2/Maml1/Mapk14/Nid1/Notch1/Notch2/Notch4/Setd3/Sirt1/Trim32
cluster1	GO:2000781	positive regulation of double-strand break repair	15/1707	15	0.000124728	0.002241124	0.001634044	Arid1b/Arid2/Brd8/Dpf3/Ep400/Epc1/Epc2/Kdm4d/Pbrm1/Prkdc/Sirt1/Smarca4/Smarcc2/Trrap/Wdr48
cluster1	GO:0140694	non-membrane-bounded organelle assembly	44/1707	44	0.000126077	0.002258187	0.001646485	Atxn2/Atxn2l/C2cd3/Ccdc57/Cdk5rap2/Cenpj/Cep135/Cep295/Cep72/Cep97/Chmp7/Cnot1/Csde1/Ddb1/Dhx29/Dhx37/Efl1/Eif2a/Ep300/Flna/Haus2/Ino80/Kifc2/Lcp1/Limd1/Map10/Mapk9/Mef2a/Myh7/Pibf1/Prkdc/Prrc2c/Pum2/Rc3h1/Rnf213/Stag1/Stard9/Tia1/Tnnt3/Tpr/Trappc12/Tubgcp5/Tubgcp6/Wnk1
cluster1	GO:0035265	organ growth	28/1707	28	0.000128104	0.002287221	0.001667654	Apc/Arid2/Atf2/Bcl2l11/Bmpr1a/Bnc2/Cacna2d2/Ctdp1/Ctnnb1/Ep300/Fgf2/Foxc1/Gata6/Gsk3b/Kdr/Mapk14/Notch1/Ptk2/S1pr1/Sirt1/Smad2/Stk4/Tgfbr2/Tomm70a/Ube3a/Wwc2/Yy1/Zfpm2
cluster1	GO:2000134	negative regulation of G1/S transition of mitotic cell cycle	13/1707	13	0.000128804	0.00229246	0.001671474	Apc/Crlf3/Dgkz/Gigyf2/Gjc2/Pml/Ppp2r5c/Prkdc/Ptprv/Rfwd3/Trex1/Wac/Zfp655
cluster1	GO:0070849	response to epidermal growth factor	10/1707	10	0.000129667	0.002293355	0.001672127	Dab2/Dab2ip/Foxc1/Ireb2/Med1/Plcg1/Ptpn12/Tpr/Zfp36l1/Zfp36l2
cluster1	GO:1901532	regulation of hematopoietic progenitor cell differentiation	10/1707	10	0.000129667	0.002293355	0.001672127	Dhx36/Fnip1/Foxc1/Kdr/Kitl/Notch1/Pcid2/Prkdc/Setd1a/Sos1
cluster1	GO:0070572	positive regulation of neuron projection regeneration	6/1707	6	0.000132417	0.00233467	0.00170225	Braf/Flna/Hgf/Igf1r/Pum2/Stk24
cluster1	GO:0061013	regulation of mRNA catabolic process	25/1707	25	0.000135545	0.002382387	0.001737041	Ago2/Cnot1/Csde1/Dcp1b/Dhx34/Dhx36/Fastkd1/Gigyf2/Gtpbp1/Nbas/Nrde2/Pabpc1/Parn/Pcid2/Pum2/Rbm33/Rc3h1/Rc3h2/Rnasel/Samd4b/Tnrc6b/Upf1/Vim/Zfp36l1/Zfp36l2
cluster1	GO:0046620	regulation of organ growth	19/1707	19	0.000136388	0.00238524	0.001739121	Apc/Bcl2l11/Bmpr1a/Cacna2d2/Ctdp1/Ep300/Fgf2/Foxc1/Gata6/Mapk14/Notch1/Ptk2/Sirt1/Stk4/Tgfbr2/Tomm70a/Wwc2/Yy1/Zfpm2
cluster1	GO:0060541	respiratory system development	33/1707	33	0.000136553	0.00238524	0.001739121	Abca3/Adamts2/Aldh1a3/Ap3b1/Asxl1/Atp7a/Atxn1l/Bmp2/Bmpr1a/Cic/Ctnnb1/Dlg5/Elk1/Ep300/Fgf2/Gata6/Hs6st1/Kdr/Mapk8ip3/Nkiras2/Notch1/Nphp3/Pkdcc/Pou2f1/Rc3h2/Smad2/Sp1/Sp3/Speg/Tbx4/Tgfbr2/Tmtc3/Zfpm2
cluster1	GO:0018107	peptidyl-threonine phosphorylation	17/1707	17	0.000137718	0.002398163	0.001748544	Dyrk1b/Egf/Eif4g1/Gsk3b/Hipk4/Ogt/Prkd2/Prkdc/S1pr2/Smad7/Spred1/Tbk1/Trpc5/Trpc6/Ttbk1/Ulk1/Wnk1
cluster1	GO:1901343	negative regulation of vasculature development	18/1707	18	0.000138484	0.00240408	0.001752858	Adamts9/Ago1/Alox5/Atf2/Col4a2/Creb3l1/Ctnnb1/Dab2ip/Emilin1/Epha2/Foxc1/Gtf2i/Nf1/Ngfr/Pml/Shc1/Spred1/Tcf4
cluster1	GO:0010501	RNA secondary structure unwinding	5/1707	5	0.000140075	0.002416829	0.001762154	Ago1/Ago2/Ago4/Dhx36/Ighmbp2
cluster1	GO:2000197	regulation of ribonucleoprotein complex localization	5/1707	5	0.000140075	0.002416829	0.001762154	Akap8l/Iws1/Setd2/Thoc2/Wnk1
cluster1	GO:0043405	regulation of MAP kinase activity	23/1707	23	0.000147177	0.002531632	0.001845858	Aida/Bmp2/Dab2ip/Dusp16/Edn3/Egf/Fgf2/Fzd4/Gab1/Kitl/Ksr1/Lax1/Magi3/Map3k7/Map4k2/Mapk8ip3/Nf1/Paqr3/Psen1/Rasgrp1/Sash1/Sfrp1/Spry3
cluster1	GO:0001510	RNA methylation	14/1707	14	0.00014933	0.002560851	0.001867163	Alkbh8/Cmtr1/Mettl4/Mettl8/Nsun6/Rbm15/Rbm15b/Tgs1/Thada/Thumpd2/Trmt13/Wdr6/Wtap/Zcchc4
cluster1	GO:0033674	positive regulation of kinase activity	39/1707	39	0.000150128	0.002566741	0.001871458	Als2/Cacul1/Ccdc88a/Ccny/Csf1/Csf1r/Dab2ip/Edn3/Eef1a2/Egf/Epha2/Fermt2/Fgf2/Fzd4/Gab1/Igf1r/Kdr/Kitl/Magi3/Map3k7/Map4k2/Mapk8ip3/Notch2/Pibf1/Pik3ca/Psen1/Ptk2/Ranbp2/Rapgef2/Rasgrp1/Rassf2/Sash1/Sirt1/Snca/Stradb/Tab2/Ttbk1/Unc119/Wdr24
cluster1	GO:0003229	ventricular cardiac muscle tissue development	13/1707	13	0.00015073	0.002569243	0.001873281	Adamts9/Bmpr1a/Col11a1/Ctnnb1/Foxc1/Irx3/Med1/Myh7/Notch1/Ryr2/Smad7/Tnnc1/Zfpm2
cluster1	GO:0034644	cellular response to UV	16/1707	16	0.000151377	0.002572494	0.001875652	Actr5/Ddb1/Ddb2/Dhx36/Ep300/Ino80/Mapk14/Mapk9/Mmp2/Nedd4/Opn3/Pik3r1/Sirt1/Trex1/Xpc/Yy1
cluster1	GO:0001822	kidney development	38/1707	38	0.000152552	0.002584686	0.001884542	Actn4/Agtr1a/Ampd2/Ap2b1/Apc/Arid5b/Asxl1/Bcl2l11/Bmp2/Cntrl/Ctnnb1/Ctns/Dlg5/Dync2h1/Fgf2/Foxc1/Hs2st1/Invs/Irx3/Mtss1/Nf1/Nid1/Notch1/Notch2/Nphp3/Osr2/Pcnt/Pds5a/Pkd1/Sfrp1/Smad2/Smad7/Tet2/Tns2/Trex1/Wnt6/Wwtr1/Zfp950
cluster1	GO:1901988	negative regulation of cell cycle phase transition	32/1707	32	0.000154626	0.002597062	0.001893565	Anapc15/Apc/Atf2/Atm/Atrip/Cdk5rap2/Creb3l1/Crlf3/Dgkz/Dot1l/Dync1li1/Foxn3/Gigyf2/Gjc2/Hus1/Mapk14/Mbtps1/Pcid2/Pml/Ppp2r5c/Prkdc/Ptprv/Rfwd3/Tpr/Trex1/Trp53bp1/Trrap/Wac/Xpc/Zfp36l1/Zfp36l2/Zfp655
cluster1	GO:0006022	aminoglycan metabolic process	18/1707	18	0.000155002	0.002597062	0.001893565	Abcc5/B3gat1/B3gnt9/B4galt7/Chst1/Dsel/Egf/Ext2/Fgf2/Foxc1/Glce/Has1/Has3/Hs2st1/Itih3/Itih4/Slc10a7/Xylt1
cluster1	GO:0055017	cardiac muscle tissue growth	18/1707	18	0.000155002	0.002597062	0.001893565	Apc/Arid2/Bmpr1a/Ctdp1/Ctnnb1/Ep300/Fgf2/Foxc1/Gata6/Gsk3b/Mapk14/Notch1/S1pr1/Sirt1/Tgfbr2/Tomm70a/Yy1/Zfpm2
cluster1	GO:0007173	epidermal growth factor receptor signaling pathway	17/1707	17	0.000155124	0.002597062	0.001893565	Abl2/Bcar1/Braf/Cbl/Ccdc88a/Dab2ip/Egf/Gab1/Hip1/Neu3/Plcg1/Psen1/Ptk2/Ptpn12/Shc1/Sos1/Zfyve28
cluster1	GO:0030324	lung development	30/1707	30	0.000159761	0.002666784	0.001944401	Abca3/Adamts2/Ap3b1/Asxl1/Atp7a/Atxn1l/Bmp2/Bmpr1a/Cic/Ctnnb1/Dlg5/Elk1/Ep300/Fgf2/Gata6/Hs6st1/Kdr/Mapk8ip3/Nkiras2/Notch1/Nphp3/Pkdcc/Rc3h2/Smad2/Sp1/Sp3/Tbx4/Tgfbr2/Tmtc3/Zfpm2
cluster1	GO:0008406	gonad development	31/1707	31	0.000163175	0.002715738	0.001980094	2610005L07Rik/Adam1a/Ago4/Arid4b/Arid5b/Atm/Atn1/Atrx/Bcl2l11/Crkl/Dhx37/Flna/Fndc3a/Foxc1/Fzd4/Gata1/Kdr/Kitl/Klhl10/Kmt2b/Lhx9/Mmp2/Nefh/Nr0b1/Nr2f2/Sfrp1/Sirt1/Ube3a/Wdr48/Zfpm2/Zfx
cluster1	GO:0000723	telomere maintenance	21/1707	21	0.00016935	0.002810208	0.002048973	Actr5/Atm/Atrx/Ctnnb1/Dhx36/Hmbox1/Hus1/Ino80/Ino80d/Nat10/Parn/Pml/Prkdc/Smc5/Smg1/Smg5/Smg6/Upf1/Xrn1/Ylpm1/Yy1
cluster1	GO:0043535	regulation of blood vessel endothelial cell migration	16/1707	16	0.000171474	0.002830509	0.002063775	Acvrl1/Epha2/Ets1/Fgf2/Kdr/Map2k5/Nf1/Notch1/Pik3c2a/Plcg1/Prkca/Prkd2/Robo4/Sirt1/Sp1/Spred1
cluster1	GO:0006473	protein acetylation	12/1707	12	0.000171576	0.002830509	0.002063775	Cep295/Dip2a/Ep300/Gsk3b/Kat6a/Kat7/Naa16/Naa25/Nat10/Pml/Sirt1/Smc5
cluster1	GO:0030038	contractile actin filament bundle assembly	18/1707	18	0.000173222	0.002832801	0.002065447	Arhgap28/Braf/Ccdc88a/Coro2b/Cul3/Dlc1/Fam171a1/Fermt2/Fhod1/Kank3/Pik3r1/Ppm1f/Ppp1r9a/Rapgef3/S1pr1/Tesk1/Tjp1/Wasf2
cluster1	GO:0043149	stress fiber assembly	18/1707	18	0.000173222	0.002832801	0.002065447	Arhgap28/Braf/Ccdc88a/Coro2b/Cul3/Dlc1/Fam171a1/Fermt2/Fhod1/Kank3/Pik3r1/Ppm1f/Ppp1r9a/Rapgef3/S1pr1/Tesk1/Tjp1/Wasf2
cluster1	GO:0043473	pigmentation	18/1707	18	0.000173222	0.002832801	0.002065447	a/Abcb6/Adamts9/Ap3b1/Ap3d1/Arcn1/Atp7a/Atrn/Bcl2l11/Dock7/Edn3/Kitl/Lyst/Mfsd12/Mitf/Mysm1/Nf1/Szt2
cluster1	GO:0006611	protein export from nucleus	13/1707	13	0.000175791	0.002866513	0.002090027	Cse1l/Ctdspl2/Dusp16/Gsk3b/Pkd1/Ptpn14/Rapgef3/Smurf1/Stradb/Tpr/Xpo5/Xpo6/Xpo7
cluster1	GO:0007160	cell-matrix adhesion	29/1707	29	0.000179702	0.002917515	0.002127213	Acvrl1/Adamts12/Adamts9/Bcl2l11/Coro2b/Csf1/Ctnnb1/Dlc1/Efemp2/Emilin1/Fermt2/Gpm6b/Gsk3b/Itga4/Itgb8/Kdr/Macf1/Mia/Mink1/Nf1/Nid1/Pdpk1/Pik3r1/Ppm1f/Ptk2/Slk/Sned1/Trpm7/Vtn
cluster1	GO:0031334	positive regulation of protein-containing complex assembly	27/1707	27	0.000179953	0.002917515	0.002127213	Abca3/Ambra1/Apc/Atm/Bcl2l11/Bin1/Cand1/Cdh5/Cdk5rap2/Dab2ip/Dhx33/Eif4g1/Fermt2/Fnip1/Gm14137/Gsk3b/Ice1/Ikzf1/Lcp1/Mapk9/Mark4/Plcg2/Rasip1/Rictor/Snca/Tal1/Ttbk1
cluster1	GO:0051656	establishment of organelle localization	50/1707	50	0.000186047	0.00300767	0.002192947	5730455P16Rik/a/Actn4/Ap3b1/Ap3d1/Apc/Atm/Atp13a2/Ccdc186/Cdk5rap2/Chmp7/Cln3/Copg2/Ctnnb1/Cul3/Dock7/Exoc3/Exoc4/Exoc6b/Exoc7/Fam91a1/Fez1/Fhod1/Gata1/Gbf1/Gpsm1/Itga4/Lin7a/Map4/Map4k2/Myo19/Nectin2/Nefh/Pafah1b1/Pdpk1/Pibf1/Pkd1/Psen1/Ptk2/Rasgrp1/Sirt1/Slit1/Snca/Snx4/Spg11/Sun2/Tesk1/Trappc11/Trappc12/Wasl
cluster1	GO:0048009	insulin-like growth factor receptor signaling pathway	11/1707	11	0.000188448	0.00303778	0.0022149	Bmp2/Gigyf1/Gigyf2/Igf1r/Irs1/Map2k5/Pdpk1/Pik3ca/Pik3r1/Shc1/Sos1
cluster1	GO:0035330	regulation of hippo signaling	7/1707	7	0.000192092	0.003087696	0.002251295	Dlg5/Limd1/Mapk14/Mark3/Nek8/Tial1/Wwc2
cluster1	GO:0001892	embryonic placenta development	18/1707	18	0.000193288	0.003089317	0.002252477	Birc6/Bptf/Gab1/Hs6st1/Itga4/Med1/Ncoa1/Ncoa3/Ncoa6/Nr2f2/Pcdh12/Pkd1/Setd2/Sp1/Sp3/Stk4/Zfat/Zfp36l1
cluster1	GO:0045639	positive regulation of myeloid cell differentiation	18/1707	18	0.000193288	0.003089317	0.002252477	Brd1/Csf1/Csf1r/Ets1/Gata1/Gsk3b/Ikzf1/Inpp5d/Kat7/Kitl/Mapk14/Med1/Notch2/Prkca/Prkdc/Rcor1/Tal1/Zfp36l1
cluster1	GO:0030323	respiratory tube development	30/1707	30	0.0001976	0.003130442	0.002282462	Abca3/Adamts2/Ap3b1/Asxl1/Atp7a/Atxn1l/Bmp2/Bmpr1a/Cic/Ctnnb1/Dlg5/Elk1/Ep300/Fgf2/Gata6/Hs6st1/Kdr/Mapk8ip3/Nkiras2/Notch1/Nphp3/Pkdcc/Rc3h2/Smad2/Sp1/Sp3/Tbx4/Tgfbr2/Tmtc3/Zfpm2
cluster1	GO:0030316	osteoclast differentiation	20/1707	20	0.000197895	0.003130442	0.002282462	Apc/Bmp2/Csf1/Csf1r/Ctnnb1/Epha2/Gpr183/Gpr55/Gsk3b/Inpp4b/Inpp5d/Ireb2/Mapk14/Mitf/Nf1/Notch2/Pafah1b1/Pik3r1/Rassf2/Sfrp1
cluster1	GO:0099175	regulation of postsynapse organization	20/1707	20	0.000197895	0.003130442	0.002282462	Arhgap22/Asap1/Cdh2/Cdkl5/Dgkb/Dhx36/Grid1/Grin2b/Il1rap/Itsn1/Lzts1/Nf1/Pafah1b1/Ppp1r9a/Psen1/Rps6ka5/Shank3/Tsc2/Ube3a/Wasl
cluster1	GO:1903510	mucopolysaccharide metabolic process	14/1707	14	0.00019808	0.003130442	0.002282462	Abcc5/Chst1/Dsel/Egf/Ext2/Fgf2/Glce/Has1/Has3/Hs2st1/Itih3/Itih4/Slc10a7/Xylt1
cluster1	GO:0003002	regionalization	46/1707	46	0.000199322	0.003132513	0.002283972	Acvrl1/Aida/Apc/Atm/Bhlhe41/Bmp2/Bmpr1a/Bptf/C2cd3/Crkl/Ctnnb1/Cyp26b1/Daam2/Dync2h1/Ep300/Fgf2/Foxc1/Grsf1/Hoxa4/Hoxc5/Invs/Irx3/Kdm2a/Kdm6a/Kmt2a/Med12/Mib1/Mtf2/Nek8/Notch1/Notch2/Nphp3/Nr2f2/Pds5a/Plxna2/Prkdc/Psen1/Pskh1/Rnf2/Sf3b1/Sfrp1/Smad2/Sufu/Tgfbr2/Ttc21b/Yy1
cluster1	GO:0009314	response to radiation	46/1707	46	0.000199322	0.003132513	0.002283972	Abl2/Actr5/Aen/Akt2/Atm/B3gat1/Braf/Cacna1e/Ctns/Ddb1/Ddb2/Ddhd2/Dhx36/Elk1/Ep300/Ercc3/Eya3/Fbxl21/Hus1/Ino80/Kdm4d/Kmt2a/Mapk14/Mapk9/Mmp2/Nedd4/Nf1/Nipbl/Opn3/Pde8b/Pik3r1/Pml/Primpol/Prkdc/Rad18/Rev1/Rfwd3/Rgs9bp/Sema5a/Sfrp1/Sirt1/Trex1/Trim32/Uvssa/Xpc/Yy1
cluster1	GO:0043455	regulation of secondary metabolic process	6/1707	6	0.000201285	0.003134664	0.002285541	a/Atp7a/Ctns/Mfsd12/Opn3/Rapgef2
cluster1	GO:0048021	regulation of melanin biosynthetic process	6/1707	6	0.000201285	0.003134664	0.002285541	a/Atp7a/Ctns/Mfsd12/Opn3/Rapgef2
cluster1	GO:1900376	regulation of secondary metabolite biosynthetic process	6/1707	6	0.000201285	0.003134664	0.002285541	a/Atp7a/Ctns/Mfsd12/Opn3/Rapgef2
cluster1	GO:0006023	aminoglycan biosynthetic process	12/1707	12	0.000202236	0.003134664	0.002285541	Abcc5/B3gat1/B3gnt9/B4galt7/Chst1/Egf/Ext2/Glce/Has1/Has3/Slc10a7/Xylt1
cluster1	GO:0006903	vesicle targeting	12/1707	12	0.000202236	0.003134664	0.002285541	5730455P16Rik/Cul3/Exoc3/Exoc4/Exoc6b/Exoc7/Fam91a1/Gbf1/Map4k2/Psen1/Trappc11/Trappc12
cluster1	GO:0001503	ossification	49/1707	49	0.00020408	0.003154573	0.002300056	Adamts12/Alox5/Ano6/Apc/Bmp2/Bmpr1a/Creb3l1/Csf1/Csf1r/Ctnnb1/Dhx36/Epha2/Ext2/Fermt2/Fgf2/Foxc1/Gabbr1/Gata1/Gfra4/Glis1/Gpm6b/Gsk3b/Hdac4/Igsf10/Limd1/Map3k7/Mapk14/Mmp2/Mtss1/Nf1/Nipbl/Notch1/Osr2/Pkdcc/Ptk2/Rassf2/Rest/Rsad2/Ryr1/S1pr1/Satb2/Setd2/Sfrp1/Smad7/Smurf1/Sp1/Sp3/Wwtr1/Xylt1
cluster1	GO:0014855	striated muscle cell proliferation	15/1707	15	0.000212056	0.003264985	0.002380559	Apc/Arid2/Bmpr1a/Ctnnb1/Ephb1/Fgf2/Foxc1/Gata6/Hgf/Mapk14/Notch1/Ppard/Sirt1/Tgfbr2/Zfpm2
cluster1	GO:0051098	regulation of binding	39/1707	39	0.00021238	0.003264985	0.002380559	Abl2/Add1/Add2/Arhgap28/Bmp2/Btaf1/Dab2/Dot1l/Egf/Eif4g1/Ep300/Epb41/Foxc1/Gata1/Gpsm1/Gsk3b/Hdac4/Hmbox1/Ifit2/Itga4/Kdm4d/Mark3/Mfng/Nphp3/Nsd1/Psen1/Rapgef2/Rest/Rsf1/Smad2/Smarca4/Spta1/Stk4/Sympk/Tfip11/Tmc8/Ttbk1/Usp9x/Vtn
cluster1	GO:0003158	endothelium development	20/1707	20	0.00021827	0.00334427	0.002438368	Acvrl1/Adamts12/Add1/Akap11/Cdh5/Ctnnb1/Fzd4/Kdr/Notch1/Notch4/Nr2f2/Pbrm1/Rapgef1/Rapgef2/Rapgef3/Rdx/Robo4/S1pr2/Tjp1/Zeb1
cluster1	GO:0051492	regulation of stress fiber assembly	16/1707	16	0.000218723	0.00334427	0.002438368	Arhgap28/Braf/Ccdc88a/Coro2b/Dlc1/Fermt2/Fhod1/Kank3/Pik3r1/Ppm1f/Ppp1r9a/Rapgef3/S1pr1/Tesk1/Tjp1/Wasf2
cluster1	GO:2001252	positive regulation of chromosome organization	17/1707	17	0.000219382	0.003345285	0.002439108	Actr5/Atf7ip2/Atm/Atrx/Ctnnb1/Dhx36/Hmbox1/Ino80/Ino80d/Morc2a/Parn/Pml/Sfpq/Smc5/Tal1/Tpr/Yy1
cluster1	GO:0010507	negative regulation of autophagy	14/1707	14	0.000227213	0.003446064	0.002512588	Eif4g1/Ep300/Fez1/Foxk1/Herc1/Kdm4a/Lzts1/Mtmr9/Ptk2/Rasip1/Snca/Tsc2/Wdr6/Wnk1
cluster1	GO:0061614	miRNA transcription	14/1707	14	0.000227213	0.003446064	0.002512588	Apln/Bmp2/Bmpr1a/Ctcf/Ddx17/Ets1/Gata6/Hdac4/Ngfr/Notch2/Ppard/Rest/Smarca4/Yy1
cluster1	GO:2000058	regulation of ubiquitin-dependent protein catabolic process	22/1707	22	0.00022815	0.003450996	0.002516184	Ccdc22/Dab2/Egf/Gsk3b/Klhl40/Mapk9/Ogt/Pml/Prmt6/Psen1/Ptk2/Rad23b/Rybp/Rybp-ps/Smurf1/Sufu/Sumo2/Ube3a/Usp38/Usp9x/Wac/Zer1
cluster1	GO:2000779	regulation of double-strand break repair	19/1707	19	0.000230164	0.00347216	0.002531614	Arid1b/Arid2/Atrip/Brd8/Dpf3/Ep400/Epc1/Epc2/Kdm4d/Pbrm1/Pml/Prkdc/Setd2/Sirt1/Smarca4/Smarcc2/Trp53bp1/Trrap/Wdr48
cluster1	GO:0001889	liver development	20/1707	20	0.000240463	0.00360313	0.002627107	Atf2/Atf7/Cul3/Elk1/Gata6/Hgf/Klf1/Med1/Nf1/Notch1/Notch2/Nphp3/Pik3ca/Pkd1/Smarca4/Sp1/Sp3/Tet2/Vtn/Vwf
cluster1	GO:0048675	axon extension	20/1707	20	0.000240463	0.00360313	0.002627107	Adnp/Cdkl5/Draxin/Edn3/Ep300/Gsk3b/Macf1/Pafah1b1/Raph1/Sema3d/Sema5a/Sema6d/Sin3a/Slc9a6/Slit1/Smurf1/Spg11/Trpc5/Ulk1/Usp9x
cluster1	GO:0030071	regulation of mitotic metaphase/anaphase transition	15/1707	15	0.000240762	0.00360313	0.002627107	Anapc15/Anapc7/Apc/Arid1b/Arid2/Atm/Cdk5rap2/Cul3/Dpf3/Dync1li1/Pbrm1/Pcid2/Smarca4/Smarcc2/Tpr
cluster1	GO:0010948	negative regulation of cell cycle process	35/1707	35	0.000242213	0.003615249	0.002635944	Anapc15/Apc/Atf2/Atm/Atrip/Atrx/Cdk5rap2/Creb3l1/Crlf3/Dab2ip/Dgkz/Dot1l/Dync1li1/Foxn3/Gigyf2/Gjc2/Hus1/Mapk14/Mbtps1/Pcid2/Pml/Ppp2r5c/Prkdc/Ptprv/Rfwd3/Sirt1/Tpr/Trex1/Trp53bp1/Trrap/Wac/Xpc/Zfp36l1/Zfp36l2/Zfp655
cluster1	GO:0032984	protein-containing complex disassembly	30/1707	30	0.000243235	0.003620933	0.002640088	Add1/Add2/Apc/Arid2/Atg14/Camsap1/Capza1/Chmp7/Cln3/Dhx8/Faf2/Gsk3b/Igf1r/Jmjd4/Lima1/Pik3ca/Rdx/Scaf4/Sema5a/Setx/Sh3gl2/Smarca4/Smarcc2/Specc1l/Spta1/Sptan1/Stx17/Tfip11/Upf1/Wnk1
cluster1	GO:0071166	ribonucleoprotein complex localization	5/1707	5	0.000244294	0.003627121	0.0026446	Akap8l/Iws1/Setd2/Thoc2/Wnk1
cluster1	GO:0034446	substrate adhesion-dependent cell spreading	16/1707	16	0.000246315	0.003633753	0.002649435	Actn4/Bcar1/Braf/Crkl/Dab2/Dock1/Fermt2/Flna/Fzd4/Itga4/Parva/Parvb/Ptk2/Radil/Sfrp1/Tesk1
cluster1	GO:0140747	regulation of ncRNA transcription	16/1707	16	0.000246315	0.003633753	0.002649435	Apln/Bmp2/Bmpr1a/Ctcf/Ets1/Gata6/Hdac4/Ngfr/Nol11/Notch2/Ppard/Rest/Smarca4/Yy1/Zc3h4/Zfp143
cluster1	GO:0032388	positive regulation of intracellular transport	21/1707	21	0.000246673	0.003633753	0.002649435	Cpsf6/Ctdspl2/Dab2/Ehd2/Ep300/Fez1/Flna/Gsk3b/Ice1/Mapk14/Mtmr2/Nedd4/Nrde2/Pcnt/Pik3r1/Psen1/Rapgef3/Rdx/Tpr/Ubr5/Zdhhc2
cluster1	GO:0001764	neuron migration	26/1707	26	0.000252777	0.003704336	0.002700898	Acap3/Astn1/Cdkl5/Cep85l/Crkl/Ctnnb1/Dab2ip/Flna/Gsk3b/Igsf10/Mapk8ip3/Nav1/Nipbl/Nr2f2/Pafah1b1/Pcnt/Plxnb2/Psen1/Ptk2/Rapgef2/Satb2/Tbc1d24/Top2b/Ulk1/Usp9x/Zfp609
cluster1	GO:1990138	neuron projection extension	26/1707	26	0.000252777	0.003704336	0.002700898	Adnp/Cdkl5/Csf1r/Ctnnb1/Draxin/Edn3/Ep300/Flrt1/Gsk3b/Itga4/Macf1/Pafah1b1/Raph1/Sema3d/Sema5a/Sema6d/Sh3gl2/Sin3a/Slc9a6/Slit1/Smurf1/Spg11/Syt1/Trpc5/Ulk1/Usp9x
cluster1	GO:0007041	lysosomal transport	19/1707	19	0.000254547	0.003720611	0.002712765	Als2/Ankfy1/Ap3b1/Ap3d1/Atg14/Atp13a2/Bin1/Chmp7/Cln3/Dennd3/Gcc2/Gnptab/Lyst/Nedd4/Rbsn/Scyl2/Uevld/Vps41/Vps51
cluster1	GO:0008654	phospholipid biosynthetic process	27/1707	27	0.000262424	0.00382488	0.002788789	Acsl6/Adgrf5/Atg14/Cln3/Dgkb/Dgke/Dgkz/Htr2a/Itpkc/Mboat7/Pigm/Pign/Pigz/Pik3c2a/Pik3c2b/Pik3ca/Pik3r1/Pip4k2b/Plcg2/Pld1/Ppard/Ptdss1/Ptdss2/Serac1/Serinc4/Smg1/Vac14
cluster1	GO:0006650	glycerophospholipid metabolic process	32/1707	32	0.000263037	0.00382488	0.002788789	Abca3/Atg14/Cln3/Dgkb/Dgke/Dgkz/Htr2a/Inpp4b/Inpp5b/Inpp5d/Itpkc/Mboat7/Mtmr2/Mtmr3/Mtmr9/Pigm/Pign/Pigz/Pik3c2a/Pik3c2b/Pik3ca/Pik3r1/Pip4k2b/Pitpnc1/Plcg1/Plcg2/Pld1/Ptdss1/Ptdss2/Serac1/Smg1/Vac14
cluster1	GO:0044346	fibroblast apoptotic process	8/1707	8	0.000264096	0.003830404	0.002792817	Apc/Bcl2l11/Chd8/Cul3/Pik3ca/Prdm11/Sfrp1/Sirt1
cluster1	GO:0006024	glycosaminoglycan biosynthetic process	11/1707	11	0.000267913	0.003865893	0.002818692	Abcc5/B3gat1/B4galt7/Chst1/Egf/Ext2/Glce/Has1/Has3/Slc10a7/Xylt1
cluster1	GO:0031103	axon regeneration	11/1707	11	0.000267913	0.003865893	0.002818692	Braf/Fignl2/Flna/Igf1r/Mapk8ip3/Mmp2/Mtr/Nefh/Pum2/Stk24/Xylt1
cluster1	GO:0006874	intracellular calcium ion homeostasis	36/1707	36	0.000268893	0.003870146	0.002821793	Afg3l2/Atp13a1/Atp13a2/Atp2a1/Cdh5/Cln3/Cul5/Edn3/Erc1/Erc2/Fgf2/Flna/Gp1ba/Grin2b/Htr2a/Inpp4b/Itpr3/Kcnh1/Micu3/Myh7b/P2rx1/Pdzd8/Plcg1/Plcg2/Pml/Prkca/Psen1/Pygm/Ryr1/Ryr2/Slc10a7/Slc25a27/Snca/Thada/Trpc5/Trpc6
cluster1	GO:0043542	endothelial cell migration	28/1707	28	0.000269851	0.003870368	0.002821955	Acvrl1/Adamts9/Bcar1/Bcas3/Cdh5/Cln3/Dab2ip/Egf/Epha2/Ets1/Fgf2/Kdr/Map2k5/Nf1/Notch1/Nr2f2/Pdpk1/Pik3c2a/Plcg1/Prkca/Prkd2/Ptk2/Robo4/Sash1/Sema5a/Sirt1/Sp1/Spred1
cluster1	GO:0032200	telomere organization	21/1707	21	0.000270281	0.003870368	0.002821955	Actr5/Atm/Atrx/Ctnnb1/Dhx36/Hmbox1/Hus1/Ino80/Ino80d/Nat10/Parn/Pml/Prkdc/Smc5/Smg1/Smg5/Smg6/Upf1/Xrn1/Ylpm1/Yy1
cluster1	GO:0051057	positive regulation of small GTPase mediated signal transduction	15/1707	15	0.00027276	0.003895983	0.002840632	Adcyap1r1/Crkl/Csf1/Dock2/Dynlt1a/Dynlt1f/Gpr55/Kitl/Ngfr/Notch1/Notch2/Rasgrp1/Rasgrp4/Shoc2/Sos1
cluster1	GO:0006661	phosphatidylinositol biosynthetic process	16/1707	16	0.00027687	0.003944699	0.002876151	Atg14/Dgke/Htr2a/Itpkc/Mboat7/Pigm/Pign/Pigz/Pik3c2a/Pik3c2b/Pik3ca/Pik3r1/Pip4k2b/Plcg2/Smg1/Vac14
cluster1	GO:0048738	cardiac muscle tissue development	32/1707	32	0.000280512	0.003986517	0.002906641	Adamts9/Apc/Arid2/Bmp2/Bmpr1a/Col11a1/Ctdp1/Ctnnb1/Ep300/Fgf2/Foxc1/Gata6/Gsk3b/Irx3/Maml1/Mapk14/Med1/Mef2a/Myh7/Myo18b/Notch1/Ryr2/S1pr1/Sirt1/Smad7/Speg/Tgfbr2/Tnnc1/Tomm70a/Trex1/Yy1/Zfpm2
cluster1	GO:0032869	cellular response to insulin stimulus	27/1707	27	0.000282454	0.004004039	0.002919417	Akt2/Apc/Bcar1/Gsk3b/Igf1r/Irs1/Irs2/Ncoa1/Ncoa2/Ogt/Pdpk1/Pik3ca/Pik3r1/Pip4k2b/Prkca/Prkdc/Ptprv/Rps6kb1/Sesn3/Shc1/Sirt1/Slc27a4/Sos1/Sp1/Tns2/Tsc2/Zfp36l1
cluster1	GO:0046661	male sex differentiation	24/1707	24	0.000289237	0.004089917	0.002982033	Adam1a/Ago4/Arid4b/Arid5b/Asb1/Atn1/Atrx/Bcl2l11/Bmpr1a/Crkl/Ctnnb1/Dhx37/Flna/Fndc3a/Gata1/Kdr/Klhl10/Lhfpl2/Lhx9/Nr0b1/Sfrp1/Sycp2/Wdr48/Zfpm2
cluster1	GO:0006997	nucleus organization	20/1707	20	0.000290846	0.004102384	0.002991122	Ahctf1/Akap8l/Ankle2/Bin1/Celf3/Chd5/Chmp7/Epc1/Ets1/Nectin2/Nup153/Nup155/Nup98/Pafah1b1/Phf2/Pml/Sirt1/Srpk2/Sun2/Tssk6
cluster1	GO:0035728	response to hepatocyte growth factor	6/1707	6	0.00029556	0.004158479	0.003032022	Adamts12/Bcar1/Gab1/Gsk3b/Hgf/Med1
cluster1	GO:0034249	negative regulation of amide metabolic process	22/1707	22	0.000296816	0.004165762	0.003037332	Ago1/Ago2/Ago4/Bank1/Bc1/Bin1/Cnot1/Dhx36/Eif2a/Eif4g1/Gigyf2/Ireb2/Limd1/Malsu1/Pml/Prkca/Samd4b/Tia1/Tnrc6b/Tpr/Xrn1/Zfp598
cluster1	GO:0071774	response to fibroblast growth factor	16/1707	16	0.000310648	0.004349072	0.003170987	Apln/Creb3l1/Crkl/Ctnnb1/Elk1/Ext2/Fgf2/Flrt1/Ngfr/Prkd2/Setx/Sfrp1/Sos1/Spry3/Zfp36l1/Zfp36l2
cluster1	GO:0022411	cellular component disassembly	49/1707	49	0.000312438	0.004363306	0.003181365	Add1/Add2/Akap8l/Ambra1/Apc/Arid2/Atg14/Atg4b/Camsap1/Capza1/Chmp7/Cln3/Dffa/Dhx8/Ets1/Faf2/Gbf1/Gigyf2/Gsk3b/Huwe1/Igf1r/Jmjd4/Kdm4a/Lcp1/Lima1/Map4/Ogt/Pafah1b1/Pik3ca/Pik3r1/Plxnc1/Rdx/Scaf4/Sema5a/Setx/Sh3gl2/Smarca4/Smarcc2/Smurf1/Snx30/Specc1l/Spta1/Sptan1/Stx17/Tfip11/Ulk1/Upf1/Wnk1/Zfp598
cluster1	GO:0055008	cardiac muscle tissue morphogenesis	13/1707	13	0.000315027	0.004388596	0.003199805	Bmp2/Bmpr1a/Col11a1/Ctnnb1/Foxc1/Med1/Myh7/Notch1/Ryr2/S1pr1/Smad7/Tnnc1/Zfpm2
cluster1	GO:0071900	regulation of protein serine/threonine kinase activity	33/1707	33	0.000316272	0.004395096	0.003204544	Aida/Apc/Bmp2/Ccny/Cdk5rap1/Dab2ip/Dusp16/Edn3/Egf/Fermt2/Fgf2/Fzd4/Gab1/Inca1/Kitl/Ksr1/Lax1/Magi3/Map3k7/Map4k2/Mapk8ip3/Nf1/Nr2f2/Paqr3/Psen1/Rapgef2/Rasgrp1/Rasip1/Sash1/Sfrp1/Sirt1/Snca/Spry3
cluster1	GO:0051963	regulation of synapse assembly	20/1707	20	0.000319331	0.004417133	0.003220612	Adgrl1/Adnp/Chd4/Ctnnb1/Dlg5/Eif4g1/Ephb1/Flrt1/Gsk3b/Il1rap/Lrrn1/Lzts1/Mycbp2/Ogt/Pik3r1/Ppp1r9a/Prkca/Ptk2/Ptpn13/Snca
cluster1	GO:0045444	fat cell differentiation	31/1707	31	0.000319424	0.004417133	0.003220612	Adgrf5/Alox5/Arid5b/Asxl1/Atf2/Bbs12/Bmp2/Dlk2/Ep300/Fam120b/Fermt2/Glis1/Gsk3b/Htr2a/Lrrc8c/Mapk14/Med1/Mettl8/Nipbl/Noc3l/Ppard/Rnasel/Sfrp1/Sirt1/Stk4/Trim32/Wwtr1/Zfp36l1/Zfp36l2/Zfp423/Zfpm2
cluster1	GO:0046474	glycerophospholipid biosynthetic process	22/1707	22	0.000323426	0.00446154	0.00325299	Atg14/Cln3/Dgkb/Dgke/Dgkz/Htr2a/Itpkc/Mboat7/Pigm/Pign/Pigz/Pik3c2a/Pik3c2b/Pik3ca/Pik3r1/Pip4k2b/Plcg2/Pld1/Ptdss1/Ptdss2/Smg1/Vac14
cluster1	GO:0099022	vesicle tethering	8/1707	8	0.000337649	0.004646385	0.003387764	5730455P16Rik/Exoc3/Exoc4/Exoc6b/Exoc7/Fam91a1/Trappc11/Trappc12
cluster1	GO:0110020	regulation of actomyosin structure organization	17/1707	17	0.000340295	0.0046714	0.003406002	Arhgap28/Braf/Ccdc88a/Coro2b/Dlc1/Ep300/Fermt2/Fhod1/Kank3/Pik3r1/Ppm1f/Ppp1r9a/Rapgef3/S1pr1/Tesk1/Tjp1/Wasf2
cluster1	GO:1902099	regulation of metaphase/anaphase transition of cell cycle	15/1707	15	0.000347874	0.004763853	0.003473412	Anapc15/Anapc7/Apc/Arid1b/Arid2/Atm/Cdk5rap2/Cul3/Dpf3/Dync1li1/Pbrm1/Pcid2/Smarca4/Smarcc2/Tpr
cluster1	GO:0009743	response to carbohydrate	27/1707	27	0.0003509	0.004763963	0.003473492	Cacna1d/Cacna1e/Calcrl/Ccdc186/Ep300/Hcfc1/Hnf4a/Igf1r/Irs2/Kat7/Mafa/Ncoa6/Ogt/Pde8b/Pik3ca/Ppard/Prkca/Rasal2/Sarm1/Sin3a/Sirt1/Slc12a6/Slc2a5/Smad2/Smarca4/Zbed6/Zfp36l1
cluster1	GO:1903050	regulation of proteolysis involved in protein catabolic process	27/1707	27	0.0003509	0.004763963	0.003473492	Btrc/Ccdc22/Dab2/Dab2ip/Egf/Eif2a/Gsk3b/Klhl40/Mapk9/Ogt/Pkd1/Pml/Prmt6/Psen1/Ptk2/Rad23b/Rybp/Rybp-ps/Smurf1/Sufu/Sumo2/Tmtc3/Ube3a/Usp38/Usp9x/Wac/Zer1
cluster1	GO:2000269	regulation of fibroblast apoptotic process	7/1707	7	0.00035126	0.004763963	0.003473492	Apc/Bcl2l11/Chd8/Pik3ca/Prdm11/Sfrp1/Sirt1
cluster1	GO:2001224	positive regulation of neuron migration	7/1707	7	0.00035126	0.004763963	0.003473492	Dab2ip/Flna/Mapk8ip3/Nipbl/Rapgef2/Tbc1d24/Zfp609
cluster1	GO:0045860	positive regulation of protein kinase activity	34/1707	34	0.000352569	0.004770249	0.003478075	Als2/Cacul1/Ccdc88a/Ccny/Csf1/Csf1r/Dab2ip/Edn3/Egf/Fermt2/Fgf2/Fzd4/Gab1/Kitl/Magi3/Map3k7/Map4k2/Mapk8ip3/Notch2/Pibf1/Pik3ca/Psen1/Ptk2/Rapgef2/Rasgrp1/Rassf2/Sash1/Sirt1/Snca/Stradb/Tab2/Ttbk1/Unc119/Wdr24
cluster1	GO:0071364	cellular response to epidermal growth factor stimulus	9/1707	9	0.000360623	0.004848277	0.003534967	Dab2/Dab2ip/Foxc1/Ireb2/Med1/Plcg1/Ptpn12/Zfp36l1/Zfp36l2
cluster1	GO:1902275	regulation of chromatin organization	9/1707	9	0.000360623	0.004848277	0.003534967	Atf7ip2/Epc1/Kmt2a/Morc2a/Phf2/Setd1a/Tal1/Tet1/Tpr
cluster1	GO:0032922	circadian regulation of gene expression	13/1707	13	0.000361773	0.004848277	0.003534967	Bhlhe41/Huwe1/Kdm2a/Kdm5a/Kmt2a/Mybbp1a/Mycbp2/Ncoa2/Ngfr/Ogt/Pml/Rai1/Sirt1
cluster1	GO:0035904	aorta development	13/1707	13	0.000361773	0.004848277	0.003534967	Acvrl1/Adamts9/Ap2b1/Bmpr1a/Cntrl/Efemp2/Kat6a/Ngfr/Notch1/Notch4/Smarca4/Sufu/Tgfbr2
cluster1	GO:0044088	regulation of vacuole organization	11/1707	11	0.000373921	0.004987388	0.003636395	Fez1/Fnip1/Lrsam1/Mtmr3/Pip4k2b/Rab3gap2/Snx18/Snx30/Snx4/Trex1/Ulk1
cluster1	GO:0055010	ventricular cardiac muscle tissue morphogenesis	11/1707	11	0.000373921	0.004987388	0.003636395	Bmpr1a/Col11a1/Ctnnb1/Foxc1/Med1/Myh7/Notch1/Ryr2/Smad7/Tnnc1/Zfpm2
cluster1	GO:0043244	regulation of protein-containing complex disassembly	19/1707	19	0.000376066	0.005004166	0.003648628	Add1/Add2/Apc/Camsap1/Capza1/Cln3/Igf1r/Jmjd4/Lima1/Pik3ca/Rdx/Scaf4/Sema5a/Setx/Specc1l/Spta1/Sptan1/Upf1/Wnk1
cluster1	GO:0018210	peptidyl-threonine modification	17/1707	17	0.000378285	0.005010055	0.003652922	Dyrk1b/Egf/Eif4g1/Gsk3b/Hipk4/Ogt/Prkd2/Prkdc/S1pr2/Smad7/Spred1/Tbk1/Trpc5/Trpc6/Ttbk1/Ulk1/Wnk1
cluster1	GO:0021549	cerebellum development	17/1707	17	0.000378285	0.005010055	0.003652922	Abl2/Arcn1/Atp7a/Atrn/Atxn2/Crkl/Foxc1/Fzd4/Gabrb3/Herc1/Igf1r/Nr2c2/Pcnt/Samd4b/Ttc21b/Ulk1/Usp9x
cluster1	GO:0072001	renal system development	38/1707	38	0.000380563	0.005028423	0.003666314	Actn4/Agtr1a/Ampd2/Ap2b1/Apc/Arid5b/Asxl1/Bcl2l11/Bmp2/Cntrl/Ctnnb1/Ctns/Dlg5/Dync2h1/Fgf2/Foxc1/Hs2st1/Invs/Irx3/Mtss1/Nf1/Nid1/Notch1/Notch2/Nphp3/Osr2/Pcnt/Pds5a/Pkd1/Sfrp1/Smad2/Smad7/Tet2/Tns2/Trex1/Wnt6/Wwtr1/Zfp950
cluster1	GO:0007034	vacuolar transport	22/1707	22	0.000382983	0.005048577	0.003681009	Als2/Ankfy1/Ap3b1/Ap3d1/Atg14/Atp13a2/Bin1/Chmp7/Cln3/Dennd3/Gcc2/Gnptab/Lyst/Nedd4/Rbsn/Scyl2/Smurf1/Uevld/Vipas39/Vps13a/Vps41/Vps51
cluster1	GO:0090100	positive regulation of transmembrane receptor protein serine/threonine kinase signaling pathway	16/1707	16	0.000388994	0.005115859	0.003730065	Acvrl1/Bmp2/Bmpr1a/Cdh5/Dab2/Ep300/Gata6/Glce/Kdr/Notch1/Notch2/Sh2b1/Smad2/Tgfbr2/Zc3h3/Zfp423
cluster1	GO:0035050	embryonic heart tube development	15/1707	15	0.000391665	0.005139003	0.00374694	C2cd3/Ctnnb1/Foxc1/Invs/Kdm2a/Med1/Mib1/Notch1/Notch2/Nphp3/Pcnt/Psen1/Ryr2/Sufu/Tgfbr2
cluster1	GO:0019827	stem cell population maintenance	26/1707	26	0.000395297	0.005173879	0.003772368	Apc/Arid4b/Bcl9l/Bmpr1a/Braf/Cdh2/Cnot1/Fut10/Kat6a/Med12/Med15/Mtf2/Ncoa3/Nipbl/Ogt/Rest/Sap130/Setd1a/Sfrp1/Sin3a/Smarca4/Smc5/Tal1/Tead4/Tet1/Zfp36l2
cluster1	GO:0048754	branching morphogenesis of an epithelial tube	24/1707	24	0.00039662	0.005173879	0.003772368	Agtr1a/Bmp2/Btrc/Csf1/Ctnnb1/Dlg5/Egf/Epha2/Etv5/Fgf2/Kdr/Med1/Ncoa3/Notch1/Notch4/Pkd1/Pml/Rasip1/Rbm15/Sema5a/Stk4/Tgfbr2/Tmtc3/Wnt6
cluster1	GO:0043534	blood vessel endothelial cell migration	18/1707	18	0.000399825	0.005173879	0.003772368	Acvrl1/Cdh5/Cln3/Epha2/Ets1/Fgf2/Kdr/Map2k5/Nf1/Notch1/Pik3c2a/Plcg1/Prkca/Prkd2/Robo4/Sirt1/Sp1/Spred1
cluster1	GO:0045445	myoblast differentiation	18/1707	18	0.000399825	0.005173879	0.003772368	Arid1b/Arid2/Bcl9l/Ddx17/Dpf3/Eid2b/Maml1/Mapk14/Notch1/Nr2c2/Pbrm1/Pik3r1/Ppard/Rest/Smarca4/Smarcc2/Xkr8/Zfp36l1
cluster1	GO:0046545	development of primary female sexual characteristics	18/1707	18	0.000399825	0.005173879	0.003772368	2610005L07Rik/Arid5b/Atm/Foxc1/Fzd4/Kdr/Kitl/Kmt2b/Lhfpl2/Lhx9/Mmp2/Nefh/Nr2f2/Sfrp1/Sirt1/Ube3a/Zfpm2/Zfx
cluster1	GO:0060419	heart growth	18/1707	18	0.000399825	0.005173879	0.003772368	Apc/Arid2/Bmpr1a/Ctdp1/Ctnnb1/Ep300/Fgf2/Foxc1/Gata6/Gsk3b/Mapk14/Notch1/S1pr1/Sirt1/Tgfbr2/Tomm70a/Yy1/Zfpm2
cluster1	GO:1902807	negative regulation of cell cycle G1/S phase transition	13/1707	13	0.000414289	0.005348786	0.003899896	Apc/Crlf3/Dgkz/Gigyf2/Gjc2/Pml/Ppp2r5c/Prkdc/Ptprv/Rfwd3/Trex1/Wac/Zfp655
cluster1	GO:0043488	regulation of mRNA stability	22/1707	22	0.000416205	0.005361247	0.003908982	Ago2/Cnot1/Csde1/Dcp1b/Dhx36/Fastkd1/Gigyf2/Nrde2/Pabpc1/Parn/Pcid2/Pum2/Rbm33/Rc3h1/Rc3h2/Rnasel/Samd4b/Tnrc6b/Upf1/Vim/Zfp36l1/Zfp36l2
cluster1	GO:0000184	nuclear-transcribed mRNA catabolic process, nonsense-mediated decay	10/1707	10	0.000417166	0.005361395	0.00390909	Dcp1b/Dhx34/Nbas/Pabpc1/Parn/Rc3h1/Smg1/Smg5/Smg6/Upf1
cluster1	GO:0001945	lymph vessel development	8/1707	8	0.000427066	0.005463734	0.003983707	Acvrl1/Epha2/Fgf2/Foxc1/Kdr/Nr2f2/Pkd1/Ptpn14
cluster1	GO:0060977	coronary vasculature morphogenesis	8/1707	8	0.000427066	0.005463734	0.003983707	Arid2/Ctnnb1/Fgf2/Notch1/Pbrm1/Setd2/Spred1/Zfpm2
cluster1	GO:0061014	positive regulation of mRNA catabolic process	16/1707	16	0.000434167	0.005540591	0.004039745	Ago2/Cnot1/Csde1/Dcp1b/Dhx36/Gigyf2/Gtpbp1/Pabpc1/Parn/Rc3h1/Rc3h2/Samd4b/Tnrc6b/Upf1/Zfp36l1/Zfp36l2
cluster1	GO:0048008	platelet-derived growth factor receptor signaling pathway	12/1707	12	0.000435038	0.005540591	0.004039745	2610005L07Rik/Abl2/Arid5b/Bcar1/Cbl/Cspg4/Gab1/Hip1/Ptgir/Rapgef1/Snca/Zfp950
cluster1	GO:2000059	negative regulation of ubiquitin-dependent protein catabolic process	11/1707	11	0.000438902	0.005577219	0.004066451	Klhl40/Ogt/Pml/Prmt6/Psen1/Rybp/Rybp-ps/Sufu/Usp38/Usp9x/Wac
cluster1	GO:0048644	muscle organ morphogenesis	15/1707	15	0.000440096	0.005579826	0.004068352	Arid5b/Bmp2/Bmpr1a/Col11a1/Ctnnb1/Efemp2/Foxc1/Med1/Myh7/Notch1/Ryr2/S1pr1/Smad7/Tnnc1/Zfpm2
cluster1	GO:0048771	tissue remodeling	26/1707	26	0.000456478	0.005774553	0.004210331	Acvrl1/Atp7a/Csf1r/Cspg4/Ctnnb1/Def8/Epha2/Flna/Foxc1/Gpr55/Gsk3b/Inpp4b/Inpp5d/Itga4/Klf6/Mitf/Mmp2/Nf1/Notch2/Npr3/Pbrm1/Pml/Prkca/Rassf2/S1pr1/Sfrp1
cluster1	GO:0031023	microtubule organizing center organization	20/1707	20	0.000459043	0.005793777	0.004224348	BC034090/C2cd3/Ccdc42/Ccdc57/Cdk5rap2/Cenpj/Cep135/Cep295/Cep68/Cep72/Chd3/Ctnnb1/Dync1li1/Gcc2/Haus2/Mark4/Nat10/Nin/Pafah1b1/Sirt1
cluster1	GO:0006979	response to oxidative stress	40/1707	40	0.000462891	0.005793777	0.004224348	Adcyap1r1/Alox5/Als2/Atf2/Atm/Atp13a2/Atp7a/Atrn/Chrna4/Ep300/Ercc3/Etv5/Gab1/Gpr37/Hgf/Hk3/Kpna4/Mapk9/Mapkap1/Mmp2/Mutyh/Ngfr/Oxr1/Pla2r1/Pml/Prkca/Prkra/Psen1/Pyroxd1/Sesn3/Setx/Sin3a/Sirt1/Slc4a1/Snca/Sp1/Stk24/Tbc1d24/Trex1/Trpc6
cluster1	GO:0035855	megakaryocyte development	7/1707	7	0.000463132	0.005793777	0.004224348	Ep300/Fli1/Flna/Gp1ba/Med1/Tal1/Wasf2
cluster1	GO:0044090	positive regulation of vacuole organization	7/1707	7	0.000463132	0.005793777	0.004224348	Lrsam1/Pip4k2b/Rab3gap2/Snx18/Snx30/Snx4/Ulk1
cluster1	GO:0060216	definitive hemopoiesis	7/1707	7	0.000463132	0.005793777	0.004224348	Gata1/Kmt2a/Smarca4/Sp1/Sp3/Tal1/Zfp36l2
cluster1	GO:0045666	positive regulation of neuron differentiation	17/1707	17	0.000465368	0.005808859	0.004235344	Bmp2/Eif4g1/Etv5/Fgf2/Irx3/Kdm4a/Mapk8ip3/Ncoa1/Ngfr/Rest/Shoc2/Sin3a/Tcf4/Trim32/Trpc5/Trpc6/Zeb1
cluster1	GO:0009952	anterior/posterior pattern specification	28/1707	28	0.000469562	0.005848277	0.004264084	Apc/Atm/Bhlhe41/Bmp2/Bmpr1a/Bptf/Crkl/Ctnnb1/Ep300/Foxc1/Grsf1/Hoxa4/Hoxc5/Kdm6a/Kmt2a/Med12/Mib1/Notch1/Nr2f2/Pds5a/Plxna2/Prkdc/Psen1/Rnf2/Sf3b1/Sfrp1/Smad2/Yy1
cluster1	GO:0046824	positive regulation of nucleocytoplasmic transport	13/1707	13	0.000473135	0.005879791	0.004287062	Cpsf6/Ctdspl2/Ep300/Flna/Gsk3b/Mapk14/Nedd4/Nrde2/Pik3r1/Psen1/Rapgef3/Tpr/Ubr5
cluster1	GO:0072091	regulation of stem cell proliferation	16/1707	16	0.000483775	0.005998807	0.004373839	Atxn1l/Ctnnb1/Dgcr8/Fermt2/Fgf2/Kat7/Kdr/Kitl/Ncoa3/Nf1/Notch1/Osr2/Setd1a/Tgfbr2/Tial1/Zfp36l1
cluster1	GO:0045661	regulation of myoblast differentiation	14/1707	14	0.000491316	0.006065654	0.004422578	Arid1b/Arid2/Dpf3/Eid2b/Mapk14/Notch1/Nr2c2/Pbrm1/Pik3r1/Ppard/Smarca4/Smarcc2/Xkr8/Zfp36l1
cluster1	GO:0090630	activation of GTPase activity	14/1707	14	0.000491316	0.006065654	0.004422578	Akt2/Arhgap22/Arhgap42/Crkl/Dock7/Epha2/Evi5/Gmip/Rapgef1/Rasgrp1/Sgsm2/Slc27a4/Tbc1d15/Tbck
cluster1	GO:0061138	morphogenesis of a branching epithelium	27/1707	27	0.000497812	0.006132433	0.004471268	Agtr1a/Bmp2/Btbd7/Btrc/Csf1/Ctnnb1/Dlg5/Egf/Epha2/Etv5/Fgf2/Hgf/Kdr/Med1/Ncoa3/Notch1/Notch4/Pkd1/Pml/Rasip1/Rbm15/Sema5a/Sfrp1/Stk4/Tgfbr2/Tmtc3/Wnt6
cluster1	GO:0048705	skeletal system morphogenesis	30/1707	30	0.000501166	0.0061603	0.004491586	2610005L07Rik/Ankrd11/Arid5b/Atf2/Col11a1/Ctnnb1/Cyp26b1/Ext2/Foxc1/Foxn3/Hoxa4/Mapk14/Med12/Mmp2/Nipbl/Osr2/Pappa2/Pkd1/Prkra/Psen1/Satb2/Setd2/Sfrp1/Smad2/Sp5/Tbx4/Tgfbr2/Wdr48/Zeb1/Zfp950
cluster1	GO:0071482	cellular response to light stimulus	17/1707	17	0.000515032	0.006316985	0.004605828	Actr5/Akt2/Ddb1/Ddb2/Dhx36/Ep300/Ino80/Mapk14/Mapk9/Mmp2/Nedd4/Opn3/Pik3r1/Sirt1/Trex1/Xpc/Yy1
cluster1	GO:0022613	ribonucleoprotein complex biogenesis	44/1707	44	0.000524592	0.006420274	0.004681138	Ago1/Ago2/Ago4/Atm/Celf3/Cpsf6/Crnkl1/Ddx17/Ddx51/Ddx52/Dhx29/Dhx37/Efl1/Eif2a/Eif2s3x/Eri1/Eri2/Gemin5/Gtf3a/Heatr1/Imp4/Ipo9/Malsu1/Mybbp1a/Nat10/Nol11/Pdcd11/Prkdc/Prkra/Prpf39/Rnasel/Rps16/Scaf11/Setx/Sf3b1/Slu7/Snrnp200/Srpk2/Tsr1/Usp4/Utp14b/Utp20/Wdr46/Zcchc4
cluster1	GO:0036293	response to decreased oxygen levels	30/1707	30	0.000533653	0.00650236	0.004740988	Abat/Ado/Alas2/Atf2/Atm/Bmp2/Chrna4/Ep300/Fzd4/Gata6/Grin2b/Ireb2/Kcnd2/Kdm6a/Kdr/Limd1/Mmp2/Nf1/Notch1/Ogt/Pml/Ppard/Pygm/Rest/Ryr1/Ryr2/Sirt1/Tbl2/Tsc2/Zfp36l1
cluster1	GO:0022037	metencephalon development	18/1707	18	0.000535	0.00650236	0.004740988	Abl2/Arcn1/Atf2/Atp7a/Atrn/Atxn2/Crkl/Foxc1/Fzd4/Gabrb3/Herc1/Igf1r/Nr2c2/Pcnt/Samd4b/Ttc21b/Ulk1/Usp9x
cluster1	GO:0048534	hematopoietic or lymphoid organ development	18/1707	18	0.000535	0.00650236	0.004740988	Apc/Asxl1/Atm/Bcl2l11/Braf/Crkl/Ctnnb1/Epb42/Ikzf1/Kmt2a/Pcid2/Prkdc/Psen1/Rbm15/Rc3h1/Rc3h2/Tet2/Tox
cluster1	GO:0045601	regulation of endothelial cell differentiation	9/1707	9	0.000535909	0.00650236	0.004740988	Acvrl1/Add1/Akap11/Cdh5/Ctnnb1/Notch1/Notch4/S1pr2/Zeb1
cluster1	GO:0009100	glycoprotein metabolic process	37/1707	37	0.000542906	0.006573129	0.004792587	Adamts12/Ago2/Alg11/Atp7a/B3gat1/B3gnt9/B4galt7/Bmp2/Col11a1/Ctnnb1/Dpy19l3/Dsel/Ep300/Ext2/Fut10/Fut4/Gata1/Glce/Gnptab/Gxylt1/Hs2st1/Hs6st1/Hs6st2/Man1b1/Necab1/Ogt/Ppard/Psen1/St6gal2/St6galnac2/St6galnac4/Tet1/Tet2/Tet3/Tmtc3/Trex1/Xylt1
cluster1	GO:0060415	muscle tissue morphogenesis	14/1707	14	0.000554204	0.006695549	0.004881846	Bmp2/Bmpr1a/Col11a1/Ctnnb1/Efemp2/Foxc1/Med1/Myh7/Notch1/Ryr2/S1pr1/Smad7/Tnnc1/Zfpm2
cluster1	GO:0098727	maintenance of cell number	26/1707	26	0.000563834	0.006797328	0.004956055	Apc/Arid4b/Bcl9l/Bmpr1a/Braf/Cdh2/Cnot1/Fut10/Kat6a/Med12/Med15/Mtf2/Ncoa3/Nipbl/Ogt/Rest/Sap130/Setd1a/Sfrp1/Sin3a/Smarca4/Smc5/Tal1/Tead4/Tet1/Zfp36l2
cluster1	GO:0055074	calcium ion homeostasis	37/1707	37	0.000572581	0.006875725	0.005013215	Afg3l2/Atp13a1/Atp13a2/Atp2a1/Cdh5/Cln3/Cul5/Edn3/Erc1/Erc2/Fgf2/Flna/Gp1ba/Grin2b/Htr2a/Inpp4b/Itpr3/Kcnh1/Kdr/Micu3/Myh7b/P2rx1/Pdzd8/Plcg1/Plcg2/Pml/Prkca/Psen1/Pygm/Ryr1/Ryr2/Slc10a7/Slc25a27/Snca/Thada/Trpc5/Trpc6
cluster1	GO:0034764	positive regulation of transmembrane transport	28/1707	28	0.000572774	0.006875725	0.005013215	Acsl6/Adcyap1r1/Agtr1a/Akt2/Ano6/Atp7a/Braf/Cacna1d/Edn3/Flna/Gjc2/Irs1/Irs2/Kcnh2/Mapk14/Mef2a/Opn3/P2rx1/Plcg1/Plcg2/Psen1/Rapgef3/Rnasel/Ryr2/Shank3/Snca/Trpc6/Wnk1
cluster1	GO:0051347	positive regulation of transferase activity	43/1707	43	0.000576216	0.006902355	0.005032632	Agtr1a/Als2/Btrc/Cacul1/Ccdc88a/Ccny/Csf1/Csf1r/Dab2ip/Edn3/Eef1a2/Egf/Epha2/Fermt2/Fgf2/Fzd4/Gab1/Hmbox1/Igf1r/Kdr/Kitl/Magi3/Map3k7/Map4k2/Mapk8ip3/Notch2/Parn/Pibf1/Pik3ca/Psen1/Ptk2/Ranbp2/Rapgef2/Rasgrp1/Rassf2/Sash1/Sirt1/Snca/Stradb/Tab2/Ttbk1/Unc119/Wdr24
cluster1	GO:0043393	regulation of protein binding	24/1707	24	0.000578888	0.006919678	0.005045263	Abl2/Add1/Add2/Bmp2/Dab2/Ep300/Epb41/Gsk3b/Hdac4/Ifit2/Itga4/Mark3/Mfng/Nphp3/Psen1/Rapgef2/Spta1/Stk4/Sympk/Tfip11/Tmc8/Ttbk1/Usp9x/Vtn
cluster1	GO:0045793	positive regulation of cell size	6/1707	6	0.000585038	0.006978406	0.005088082	Atp7a/Ep300/Kdm6a/Map3k7/Ogt/Rapgef3
cluster1	GO:0045663	positive regulation of myoblast differentiation	10/1707	10	0.000588392	0.00699193	0.005097942	Arid1b/Arid2/Dpf3/Mapk14/Nr2c2/Pbrm1/Pik3r1/Smarca4/Smarcc2/Xkr8
cluster1	GO:0001824	blastocyst development	21/1707	21	0.000588651	0.00699193	0.005097942	Bcor/Cnot1/Cul3/Gabpa/Gins4/Hcfc1/Ints1/Mfng/Necab1/Pbrm1/Ppp4r4/Sf3b1/Smarca4/Sp1/Sp3/Tead4/Tet1/Thoc2/Tjp1/Zbed6/Zfp420
cluster1	GO:0001825	blastocyst formation	11/1707	11	0.000597432	0.007055001	0.005143929	Cnot1/Cul3/Gabpa/Mfng/Pbrm1/Sf3b1/Sp1/Sp3/Tead4/Tet1/Tjp1
cluster1	GO:0002209	behavioral defense response	11/1707	11	0.000597432	0.007055001	0.005143929	Als2/Asic1/Asic4/Cacna1e/Eif4g1/Ep300/Gng7/Grin2b/Pde8b/Rps6kb1/Shank3
cluster1	GO:0051153	regulation of striated muscle cell differentiation	16/1707	16	0.000597712	0.007055001	0.005143929	Bhlhe41/Bmp2/Csf1r/Ctdp1/Cyp26b1/Ep300/Epc1/Gsk3b/Hdac4/Maml1/Mapk14/Notch1/Sirt1/Tomm70a/Trim32/Yy1
cluster1	GO:0006353	DNA-templated transcription termination	7/1707	7	0.000601668	0.007066898	0.005152603	Mterf2/Pcf11/Polr2a/Scaf4/Setx/Wnk1/Zc3h4
cluster1	GO:0045684	positive regulation of epidermis development	7/1707	7	0.000601668	0.007066898	0.005152603	Fgf2/Foxc1/Med1/Ncoa3/Notch1/Ppard/Ptch2
cluster1	GO:0006469	negative regulation of protein kinase activity	23/1707	23	0.000602477	0.007066898	0.005152603	Aida/Apc/Bmp2/Cbl/Cdk5rap1/Dab2ip/Dusp16/Inca1/Lax1/Nf1/Nr2f2/Paqr3/Ppm1f/Prkca/Psen1/Rasip1/Sfrp1/Sirt1/Spred1/Spry3/Tsc2/Wwtr1/Zfyve28
cluster1	GO:1902893	regulation of miRNA transcription	13/1707	13	0.000612244	0.007166561	0.005225269	Apln/Bmp2/Bmpr1a/Ctcf/Ets1/Gata6/Hdac4/Ngfr/Notch2/Ppard/Rest/Smarca4/Yy1
cluster1	GO:0035331	negative regulation of hippo signaling	5/1707	5	0.000615989	0.007180601	0.005235506	Dlg5/Limd1/Mapk14/Mark3/Wwc2
cluster1	GO:0051589	negative regulation of neurotransmitter transport	5/1707	5	0.000615989	0.007180601	0.005235506	Asic1/Gpm6b/Nf1/Ppp1r9a/Snca
cluster1	GO:0003151	outflow tract morphogenesis	14/1707	14	0.000623797	0.007241696	0.005280052	Atf2/Bmpr1a/Crkl/Ctnnb1/Foxc1/Gata6/Nedd4/Nipbl/Notch1/Parva/Ryr1/Smarca4/Tgfbr2/Zfpm2
cluster1	GO:0006029	proteoglycan metabolic process	14/1707	14	0.000623797	0.007241696	0.005280052	Adamts12/B3gat1/B4galt7/Bmp2/Col11a1/Ctnnb1/Dsel/Ext2/Glce/Hs2st1/Hs6st1/Hs6st2/Ppard/Xylt1
cluster1	GO:0030518	intracellular steroid hormone receptor signaling pathway	17/1707	17	0.00062816	0.007262451	0.005295184	Cnot1/Dab2/Ddx17/Ep300/Kmt2d/Med1/Ncoa2/Ncoa3/Nedd4/Nr0b1/Sfrp1/Sirt1/Smarca4/Strn3/Trerf1/Ube3a/Ubr5
cluster1	GO:0051028	mRNA transport	17/1707	17	0.00062816	0.007262451	0.005295184	Ahctf1/Akap8l/Iws1/Mcm3ap/Nup155/Nup98/Nxf2/Pcid2/Peg10/Ranbp2/Rbm15b/Setd2/Thoc2/Tpr/Wnk1/Zc3h3/Zfp36l1
cluster1	GO:0010634	positive regulation of epithelial cell migration	21/1707	21	0.000638837	0.007370792	0.005374178	Bcar1/Bcas3/Dock1/Egf/Ets1/Fgf2/Irs1/Irs2/Kdr/Pik3c2a/Plcg1/Plcg2/Ppm1f/Prkca/Prkd2/Ptk2/Sash1/Sema5a/Sirt1/Sp1/Tgfbr2
cluster1	GO:0071496	cellular response to external stimulus	35/1707	35	0.000644723	0.00742352	0.005412623	Atf2/Atg14/Atg4b/Bmt2/Ctnnb1/Depdc5/Eif4g1/Ep300/Fnip1/Gsk3b/Itga4/Kdm6a/Kptn/Mapkap1/Med1/Mios/Mtmr3/Mybbp1a/Ncoa1/Ogt/Pik3c2a/Pik3c2b/Pld1/Ppard/Rictor/Rps6kb1/Sesn3/Sirt1/Stk24/Szt2/Tbl2/Tsc2/Ulk1/Vps41/Wdr24
cluster1	GO:0030177	positive regulation of Wnt signaling pathway	19/1707	19	0.000651888	0.007478862	0.005452973	Abl2/Adnp/Bmp2/Csnk1g1/Daam2/Dab2/Egf/Fgf2/Jrk/Macf1/Prdm15/Sema5a/Sfrp1/Smarca4/Ttc21b/Ubr5/Usp34/Wnk1/Xiap
cluster1	GO:0045664	regulation of neuron differentiation	28/1707	28	0.00065218	0.007478862	0.005452973	Atn1/Bin1/Bmp2/Cdk5rap2/Eif4g1/Etv5/Fgf2/Gsk3b/Irx3/Kdm4a/Mapk8ip3/Med1/Mib1/Ncoa1/Nf1/Ngfr/Notch1/Rap1gap/Rest/Sfrp1/Shoc2/Sin3a/Tcf4/Trim32/Trpc5/Trpc6/Zeb1/Zfp536
cluster1	GO:0031123	RNA 3'-end processing	15/1707	15	0.000688467	0.007827022	0.005706823	Cpsf3/Cpsf6/Dhx36/Eri1/Eri2/Ints1/Ints6/Papolg/Parn/Pcf11/Rprd1a/Rprd2/Sympk/Zc3h3/Zfp36l1
cluster1	GO:0044344	cellular response to fibroblast growth factor stimulus	15/1707	15	0.000688467	0.007827022	0.005706823	Apln/Creb3l1/Crkl/Ctnnb1/Ext2/Fgf2/Flrt1/Ngfr/Prkd2/Setx/Sfrp1/Sos1/Spry3/Zfp36l1/Zfp36l2
cluster1	GO:0061157	mRNA destabilization	15/1707	15	0.000688467	0.007827022	0.005706823	Ago2/Cnot1/Csde1/Dcp1b/Dhx36/Gigyf2/Pabpc1/Parn/Rc3h1/Rc3h2/Samd4b/Tnrc6b/Upf1/Zfp36l1/Zfp36l2
cluster1	GO:0071901	negative regulation of protein serine/threonine kinase activity	15/1707	15	0.000688467	0.007827022	0.005706823	Aida/Apc/Bmp2/Cdk5rap1/Dab2ip/Dusp16/Inca1/Lax1/Nf1/Nr2f2/Paqr3/Rasip1/Sfrp1/Sirt1/Spry3
cluster1	GO:0006354	DNA-templated transcription elongation	17/1707	17	0.000692292	0.007827022	0.005706823	Ccnt1/Ccnt2/Cdk13/Ctnnb1/Dab2/Ercc3/Ikzf1/Iws1/Kat7/Med1/Med15/Pbrm1/Pcid2/Setd2/Supt4a/Supt5/Zc3h4
cluster1	GO:0120034	positive regulation of plasma membrane bounded cell projection assembly	17/1707	17	0.000692292	0.007827022	0.005706823	Apc/Atmin/Atp7a/Ccdc88a/Cenpj/Cep135/Def8/Dpysl3/Gm14137/Gsk3b/Hdac4/Mark4/Palm/Pik3r1/Plppr5/Wasf2/Wasl
cluster1	GO:0006383	transcription by RNA polymerase III	10/1707	10	0.000693639	0.007827022	0.005706823	Bdp1/Chd8/Dhx36/Gtf3c3/Gtf3c4/Ice1/Mybbp1a/Polr3a/Sf3b1/Snapc3
cluster1	GO:0061028	establishment of endothelial barrier	10/1707	10	0.000693639	0.007827022	0.005706823	Add1/Akap11/Cdh5/Rapgef1/Rapgef2/Rapgef3/Rdx/Robo4/S1pr2/Tjp1
cluster1	GO:0001936	regulation of endothelial cell proliferation	20/1707	20	0.000706005	0.007950658	0.005796969	Acvrl1/Agtr1a/Alox5/Apc/Apln/Egf/Fgf2/Itga4/Kdr/Nf1/Ngfr/Nr2f2/Plcg1/Prkca/Prkd2/Rictor/Sema5a/Sirt1/Sp1/Tsc2
cluster1	GO:0033673	negative regulation of kinase activity	24/1707	24	0.000720223	0.008094619	0.005901933	Aida/Apc/Bmp2/Cbl/Cdk5rap1/Dab2ip/Dusp16/Inca1/Irs2/Lax1/Nf1/Nr2f2/Paqr3/Ppm1f/Prkca/Psen1/Rasip1/Sfrp1/Sirt1/Spred1/Spry3/Tsc2/Wwtr1/Zfyve28
cluster1	GO:0003012	muscle system process	44/1707	44	0.000726286	0.00814653	0.005939782	Abat/Abcc9/Arhgap42/Atp2a1/Bin1/Bmp2/Cacna1d/Cacna1h/Calcrl/Ctdp1/Edn3/Ep300/Flna/Gata6/Gsk3b/Hdac4/Htr2a/Kcnd2/Kcnh2/Kdm4a/Mef2a/Myh7/Myh7b/Myl1/Notch1/Nup155/P2rx1/Pgam2/Pik3ca/Prkca/Ptk2/Rcsd1/Ryr1/Ryr2/Scn10a/Setd3/Shc1/Sirt1/Smad7/Srl/Tnnc1/Tnnt3/Tomm70a/Yy1
cluster1	GO:0050679	positive regulation of epithelial cell proliferation	27/1707	27	0.000743284	0.008320646	0.006066733	Acvrl1/Agtr1a/Apln/Atp7a/Bmpr1a/Ctnnb1/Egf/Fgf2/Irs2/Itga4/Kdr/Map2k5/Med1/Nf1/Notch1/Notch2/Osr2/Plcg1/Prkca/Prkd2/Rictor/Sema5a/Sfrp1/Sirt1/Sp1/Wdr48/Zfp703
cluster1	GO:0007517	muscle organ development	39/1707	39	0.000758525	0.008474454	0.006178877	Arid5b/Bcl9l/Bmp2/Bmpr1a/Ccnt2/Col11a1/Ctnnb1/Cyp26b1/Ddx17/Dner/Dpf3/Efemp2/Ep300/Ephb1/Foxc1/Foxk1/Gm34220/Hdac4/Hivep3/Klhl40/Mapk14/Med1/Mettl8/Mtss1/Myh7/Nf1/Notch1/Nr2f2/Rps6kb1/Ryr1/Ryr2/S1pr1/Sfmbt1/Sirt1/Smad7/Spg11/Tnnc1/Zfp609/Zfpm2
cluster1	GO:0032528	microvillus organization	7/1707	7	0.000771163	0.008545787	0.006230888	Hnf4a/Myo1a/Pld1/Rap1gap/Rapgef2/Rdx/Tnik
cluster1	GO:0042659	regulation of cell fate specification	7/1707	7	0.000771163	0.008545787	0.006230888	Bmpr1a/Chd3/Chd4/Fgf2/Gatad2a/Gatad2b/Mta2
cluster1	GO:2000050	regulation of non-canonical Wnt signaling pathway	7/1707	7	0.000771163	0.008545787	0.006230888	Abl2/Daam2/Dab2/Nphp3/Rnf213/Sfrp1/Znrf3
cluster1	GO:0003205	cardiac chamber development	24/1707	24	0.000773573	0.008545787	0.006230888	Ap2b1/Bmp2/Bmpr1a/Cntrl/Col11a1/Ctnnb1/Foxc1/Gata6/Maml1/Med1/Myh7/Notch1/Notch2/Nphp3/Parva/Rbm15/Ryr2/Smad7/Smarca4/Sos1/Sufu/Tgfbr2/Tnnc1/Zfpm2
cluster1	GO:0001841	neural tube formation	18/1707	18	0.000775229	0.008545787	0.006230888	Abl2/Brpf1/Dlc1/Gatad2a/Kdm2a/Kdm6a/Map3k7/Med12/Mib1/Phactr4/Plxnb2/Prkacb/Setd2/Sfrp1/Specc1l/Stk4/Sufu/Tsc2
cluster1	GO:0021955	central nervous system neuron axonogenesis	9/1707	9	0.000775513	0.008545787	0.006230888	Draxin/Ephb1/Mycbp2/Nin/Pafah1b1/Prkca/Ptk2/Spg11/Szt2
cluster1	GO:0046839	phospholipid dephosphorylation	9/1707	9	0.000775513	0.008545787	0.006230888	Inpp4b/Inpp5b/Inpp5d/Mtmr2/Mtmr3/Mtmr9/Plppr2/Plppr4/Plppr5
cluster1	GO:0032786	positive regulation of DNA-templated transcription, elongation	11/1707	11	0.000801007	0.008792373	0.006410678	Ccnt1/Ccnt2/Cdk13/Ctnnb1/Dab2/Ikzf1/Kat7/Med1/Med15/Supt4a/Supt5
cluster1	GO:0035924	cellular response to vascular endothelial growth factor stimulus	11/1707	11	0.000801007	0.008792373	0.006410678	Adamts12/Dab2ip/Emilin1/Foxc1/Gab1/Kdr/Mapk14/Notch1/Pik3ca/Prkd2/Tcf4
cluster1	GO:0071826	protein-RNA complex organization	23/1707	23	0.000811898	0.008894617	0.006485226	Ago1/Ago2/Ago4/Atm/Celf3/Cpsf6/Crnkl1/Dhx29/Dhx8/Eif2s3x/Faf2/Gemin5/Prkdc/Prkra/Prpf39/Scaf11/Setx/Sf3b1/Slu7/Snrnp200/Srpk2/Tfip11/Usp4
cluster1	GO:0045807	positive regulation of endocytosis	24/1707	24	0.000830321	0.00906624	0.006610359	Actn4/Add1/Amph/Ankfy1/Ano6/Ap2b1/Apln/Bin1/Cbl/Cln3/Dab2/Dock2/Egf/Hip1/Itsn1/Magi2/Mib1/Plcg2/Ptk2/Rap1gap/Rapgef1/Snca/Vtn/Wasl
cluster1	GO:0045926	negative regulation of growth	29/1707	29	0.000830777	0.00906624	0.006610359	Acvrl1/Apc/Atxn2/Crlf3/Ctdp1/Dab2/Dab2ip/Draxin/Foxk1/Gsk3b/Hnf4a/Pml/Ppard/Ppp1r9b/Prdm11/Ptk2/Rai1/Sema3d/Sema5a/Sema6d/Sfrp1/Slit1/Smarca4/Stk4/Tgfbr2/Tomm70a/Ulk1/Wwc2/Yy1
cluster1	GO:0008585	female gonad development	17/1707	17	0.000837503	0.009117933	0.00664805	2610005L07Rik/Arid5b/Atm/Foxc1/Fzd4/Kdr/Kitl/Kmt2b/Lhx9/Mmp2/Nefh/Nr2f2/Sfrp1/Sirt1/Ube3a/Zfpm2/Zfx
cluster1	GO:0050678	regulation of epithelial cell proliferation	42/1707	42	0.00083957	0.009117933	0.00664805	Acvrl1/Agtr1a/Alox5/Apc/Apln/Atf2/Atp7a/Bmpr1a/Ctnnb1/Dab2/Dab2ip/Egf/Fgf2/Irs2/Itga4/Kdr/Map2k5/Med1/Mtss1/Nf1/Ngfr/Notch1/Notch2/Nr2f2/Osr2/Plcg1/Ppard/Prkca/Prkd2/Prkdc/Rap1gap/Rictor/Sema5a/Sfrp1/Sirt1/Sp1/Stk4/Tsc2/Wdr48/Zeb1/Zfp36l1/Zfp703
cluster1	GO:0001763	morphogenesis of a branching structure	28/1707	28	0.000840362	0.009117933	0.00664805	Agtr1a/Bmp2/Btbd7/Btrc/Csf1/Ctnnb1/Dlg5/Egf/Epha2/Etv5/Fgf2/Hgf/Kdr/Med1/Ncoa3/Notch1/Notch4/Pkd1/Pml/Rasip1/Rbm15/Sema5a/Setd2/Sfrp1/Stk4/Tgfbr2/Tmtc3/Wnt6
cluster1	GO:0050772	positive regulation of axonogenesis	15/1707	15	0.000851894	0.009197493	0.006706058	Adnp/Braf/Cdkl5/Ep300/Gsk3b/Macf1/Nin/Pafah1b1/Plxna2/Plxnb2/Plxnc1/Rnd2/Sema5a/Smurf1/Trpc5
cluster1	GO:0060021	roof of mouth development	15/1707	15	0.000851894	0.009197493	0.006706058	Arid5b/Bmpr1a/Bnc2/Gabrb3/Itgb8/Lrrc32/Mmp25/Osr2/Pds5a/Pkdcc/Satb2/Smad2/Sos1/Tgfbr2/Zfp950
cluster1	GO:0018212	peptidyl-tyrosine modification	33/1707	33	0.000852586	0.009197493	0.006706058	Aatk/Abl2/Adnp/Bank1/Cbl/Csf1r/Cspg4/Egf/Gata1/Hgf/Hnf4a/Htr2a/Ifnar1/Igf1r/Il12rb2/Kdr/Kitl/Pibf1/Pkdcc/Plcg2/Prkca/Psen1/Ptk2/Ptpn4/Rictor/Samsn1/Sfrp1/Tnfrsf18/Tpst1/Ttbk1/Unc119/Vtn/Zfyve28
cluster1	GO:0043484	regulation of RNA splicing	23/1707	23	0.000873181	0.009383782	0.006841885	Akt2/Celf3/Ddx17/Grsf1/Mettl4/Nova2/Nup98/Pik3r1/Polr2a/Rbm15/Rbm15b/Rbm39/Rest/Setx/Son/Srsf4/Tia1/Trrap/Upf1/Usp22/Wtap/Zfp638/Zfp64
cluster1	GO:0071478	cellular response to radiation	23/1707	23	0.000873181	0.009383782	0.006841885	Actr5/Akt2/Atm/Ddb1/Ddb2/Dhx36/Elk1/Ep300/Hus1/Ino80/Kdm4d/Mapk14/Mapk9/Mmp2/Nedd4/Nipbl/Opn3/Pik3r1/Sfrp1/Sirt1/Trex1/Xpc/Yy1
cluster1	GO:0032486	Rap protein signal transduction	5/1707	5	0.000911743	0.009761017	0.007116934	Cbl/Rapgef1/Rapgef2/Rapgef3/Rdx
cluster1	GO:0048680	positive regulation of axon regeneration	5/1707	5	0.000911743	0.009761017	0.007116934	Braf/Flna/Igf1r/Pum2/Stk24
cluster1	GO:0050773	regulation of dendrite development	19/1707	19	0.000920351	0.009834503	0.007170514	Cdkl5/Crkl/Dab2ip/Dhx36/Fzd4/Gsk3b/Lzts1/Nedd4/Obsl1/Pafah1b1/Parp6/Rapgef2/Sarm1/Sdc2/Ss18l1/Tbc1d24/Tnik/Trpc5/Trpc6
cluster1	GO:0062197	cellular response to chemical stress	33/1707	33	0.000951076	0.010143614	0.007395893	Alox5/Atf2/Atm/Atp13a2/Atp7a/Cln3/Ep300/Etv5/Gpr37/Hgf/Hk3/Lrrc8c/Mapk9/Mapkap1/Mmp2/Ngfr/Oxr1/Pik3ca/Pla2r1/Pml/Prkra/Pyroxd1/Rcsd1/Setx/Sin3a/Sirt1/Slc12a6/Snca/Tbc1d24/Trex1/Trpc6/Wnk1/Zfp36l1
cluster1	GO:0048286	lung alveolus development	12/1707	12	0.000979474	0.010418082	0.007596012	Asxl1/Atp7a/Atxn1l/Cic/Gata6/Hs6st1/Kdr/Mapk8ip3/Nkiras2/Pkdcc/Rc3h2/Tmtc3
cluster1	GO:0014706	striated muscle tissue development	32/1707	32	0.000980504	0.010418082	0.007596012	Adamts9/Apc/Arid2/Bmp2/Bmpr1a/Col11a1/Ctdp1/Ctnnb1/Ep300/Fgf2/Foxc1/Gata6/Gsk3b/Irx3/Maml1/Mapk14/Med1/Mef2a/Myh7/Myo18b/Notch1/Ryr2/S1pr1/Sirt1/Smad7/Speg/Tgfbr2/Tnnc1/Tomm70a/Trex1/Yy1/Zfpm2
cluster1	GO:0043409	negative regulation of MAPK cascade	22/1707	22	0.00098368	0.010432183	0.007606294	Aida/Apc/Bmp2/Dab2/Dab2ip/Dusp16/Dusp26/Emilin1/Igf1r/Itch/Lax1/Nf1/Pafah1b1/Paqr3/Phlpp1/Prdm15/Prkca/Rapgef1/Sfrp1/Spred1/Spred3/Spry3
cluster1	GO:0048384	retinoic acid receptor signaling pathway	8/1707	8	0.000995362	0.010536276	0.007682189	Actn4/Aldh1a3/Asxl1/Cnot1/Crkl/Cyp26b1/Pml/Zfp536
cluster1	GO:0043401	steroid hormone mediated signaling pathway	17/1707	17	0.001007927	0.010644852	0.007761354	Cnot1/Dab2/Ddx17/Ep300/Kmt2d/Med1/Ncoa2/Ncoa3/Nedd4/Nr0b1/Sfrp1/Sirt1/Smarca4/Strn3/Trerf1/Ube3a/Ubr5
cluster1	GO:0007098	centrosome cycle	18/1707	18	0.00101128	0.010644852	0.007761354	BC034090/C2cd3/Ccdc42/Ccdc57/Cdk5rap2/Cenpj/Cep135/Cep295/Cep68/Cep72/Chd3/Ctnnb1/Dync1li1/Haus2/Mark4/Nat10/Nin/Sirt1
cluster1	GO:0045727	positive regulation of translation	18/1707	18	0.00101128	0.010644852	0.007761354	Ago2/Cdk5rap1/Csde1/Dhx36/Eef2/Eif4g1/Ep300/Jmjd4/Mettl8/Nat10/Ogt/Pld1/Plxnb2/Prkdc/Rmnd1/Rps6kb1/Trub2/Zcchc4
cluster1	GO:0090257	regulation of muscle system process	29/1707	29	0.001055649	0.0110819	0.008080014	Abat/Arhgap42/Atp2a1/Bin1/Cacna1h/Calcrl/Ctdp1/Ep300/Gsk3b/Hdac4/Mef2a/Myh7/Myh7b/Notch1/P2rx1/Prkca/Ptk2/Ryr1/Ryr2/Scn10a/Setd3/Shc1/Sirt1/Smad7/Srl/Tnnc1/Tnnt3/Tomm70a/Yy1
cluster1	GO:0009048	dosage compensation by inactivation of X chromosome	6/1707	6	0.001056728	0.0110819	0.008080014	Ctcf/Jpx/Pcgf3/Pcgf5/Rbm15/Rbm15b
cluster1	GO:0046546	development of primary male sexual characteristics	20/1707	20	0.001060026	0.011095861	0.008090193	Adam1a/Ago4/Arid4b/Arid5b/Atn1/Atrx/Bcl2l11/Crkl/Dhx37/Flna/Fndc3a/Gata1/Kdr/Klhl10/Lhfpl2/Lhx9/Nr0b1/Sfrp1/Wdr48/Zfpm2
cluster1	GO:0060395	SMAD protein signal transduction	14/1707	14	0.001093108	0.011406072	0.008316374	Acvrl1/Bmp2/Bmpr1a/Dab2/Emilin1/Glce/Ldlrad4/Magi2/Pml/Sh2b1/Smad2/Smad7/Tgfbr2/Wwtr1
cluster1	GO:0042594	response to starvation	24/1707	24	0.001094942	0.011406072	0.008316374	Atf2/Atg14/Atg4b/Bcas3/Bmt2/Depdc5/Eif2a/Fnip1/Foxk1/Kptn/Mios/Mtmr3/Mybbp1a/Pik3c2a/Pik3c2b/Sesn3/Sirt1/Stk24/Szt2/Tbl2/Tsc2/Ulk1/Vps41/Wdr24
cluster1	GO:2000785	regulation of autophagosome assembly	9/1707	9	0.001095787	0.011406072	0.008316374	Fez1/Lrsam1/Mtmr3/Pip4k2b/Rab3gap2/Snx18/Snx30/Snx4/Ulk1
cluster1	GO:1902107	positive regulation of leukocyte differentiation	25/1707	25	0.00109977	0.011406072	0.008316374	Ambra1/Ap3b1/Ap3d1/Arid1b/Arid2/Atp11c/Csf1/Csf1r/Gsk3b/Ikzf1/Inpp5d/Kitl/Notch2/Pbrm1/Pcid2/Prkca/Prkdc/Rasgrp1/Rhoh/Smarca4/Smarcc2/Tgfbr2/Tox/Zfp36l1/Zfp609
cluster1	GO:1903708	positive regulation of hemopoiesis	25/1707	25	0.00109977	0.011406072	0.008316374	Ambra1/Ap3b1/Ap3d1/Arid1b/Arid2/Atp11c/Csf1/Csf1r/Gsk3b/Ikzf1/Inpp5d/Kitl/Notch2/Pbrm1/Pcid2/Prkca/Prkdc/Rasgrp1/Rhoh/Smarca4/Smarcc2/Tgfbr2/Tox/Zfp36l1/Zfp609
cluster1	GO:0038127	ERBB signaling pathway	17/1707	17	0.001103647	0.011408127	0.008317871	Abl2/Bcar1/Braf/Cbl/Ccdc88a/Dab2ip/Egf/Gab1/Hip1/Neu3/Plcg1/Psen1/Ptk2/Ptpn12/Shc1/Sos1/Zfyve28
cluster1	GO:0031124	mRNA 3'-end processing	10/1707	10	0.001106034	0.011408127	0.008317871	Cpsf3/Cpsf6/Dhx36/Papolg/Pcf11/Rprd1a/Rprd2/Sympk/Zc3h3/Zfp36l1
cluster1	GO:1990928	response to amino acid starvation	10/1707	10	0.001106034	0.011408127	0.008317871	Atf2/Bmt2/Depdc5/Eif2a/Kptn/Mios/Sesn3/Szt2/Ulk1/Wdr24
cluster1	GO:0001938	positive regulation of endothelial cell proliferation	15/1707	15	0.001157926	0.011899853	0.008676398	Acvrl1/Agtr1a/Apln/Egf/Fgf2/Itga4/Kdr/Nf1/Plcg1/Prkca/Prkd2/Rictor/Sema5a/Sirt1/Sp1
cluster1	GO:0050779	RNA destabilization	15/1707	15	0.001157926	0.011899853	0.008676398	Ago2/Cnot1/Csde1/Dcp1b/Dhx36/Gigyf2/Pabpc1/Parn/Rc3h1/Rc3h2/Samd4b/Tnrc6b/Upf1/Zfp36l1/Zfp36l2
cluster1	GO:0051402	neuron apoptotic process	38/1707	38	0.001170182	0.012003942	0.008752291	Aatk/Adnp/Agtr1a/Akt2/Ambra1/Atf2/Atm/Atn1/Atp7a/Bcl2l11/Braf/Cln3/Ctnnb1/Dnajc5/Draxin/Elk1/Gsk3b/Hdac4/Htr2a/Itsn1/Kcnq3/Kdr/Mmp2/Nf1/Ngfr/Oxr1/Pdpk1/Pik3ca/Psen1/Sarm1/Sirt1/Slc25a27/Snca/Spg11/Srpk2/Trpc5/Unc5b/Xiap
cluster1	GO:0098813	nuclear chromosome segregation	33/1707	33	0.001178318	0.012065459	0.008797144	Ago4/Akap8l/Anapc1/Anapc15/Anapc7/Apc/Arid1b/Arid2/Atm/Cdc27/Cdk5rap2/Cep97/Chmp7/Cul3/Ddb1/Dpf3/Dync1li1/Flna/Ino80/Kifc2/Map10/Nipbl/Pbrm1/Pcid2/Pibf1/Prdm9/Sirt1/Smarca4/Smarcc2/Stag1/Top2b/Tpr/Trappc12
cluster1	GO:0070316	regulation of G0 to G1 transition	8/1707	8	0.001204965	0.012314163	0.008978479	Arid1b/Arid2/Dab2ip/Dpf3/Med1/Pbrm1/Smarca4/Smarcc2
cluster1	GO:0006413	translational initiation	17/1707	17	0.001206971	0.012314163	0.008978479	Ago2/Bank1/Bc1/Dhx29/Dhx33/Eif2a/Eif2s3x/Eif3c/Eif4b/Eif4g1/Gigyf2/Pdik1l/Pml/Rps6kb1/Stk35/Tpr/Zfp598
cluster1	GO:0048545	response to steroid hormone	28/1707	28	0.00121108	0.012316587	0.008980247	Agtr1a/Cnot1/Dab2/Ddx17/Ep300/Gsk3b/Kmt2d/Med1/Ncoa1/Ncoa2/Ncoa3/Nedd4/Nr0b1/Pappa/Pik3r1/Rest/Rps6kb1/Sfrp1/Sirt1/Smarca4/Strn3/Trerf1/Ube3a/Ubr5/Uri1/Zfp36l1/Zfp36l2/Zfp764
cluster1	GO:0060324	face development	11/1707	11	0.001211575	0.012316587	0.008980247	Aldh1a3/Ankrd11/Arid5b/Braf/Ep300/Itga4/Kat6a/Mmp2/Nipbl/Specc1l/Zfp950
cluster1	GO:0060444	branching involved in mammary gland duct morphogenesis	7/1707	7	0.001221918	0.01237085	0.009019811	Btrc/Csf1/Epha2/Etv5/Med1/Ncoa3/Pml
cluster1	GO:2000819	regulation of nucleotide-excision repair	7/1707	7	0.001221918	0.01237085	0.009019811	Arid1b/Arid2/Dpf3/Kat7/Pbrm1/Smarca4/Smarcc2
cluster1	GO:0051961	negative regulation of nervous system development	22/1707	22	0.001223491	0.01237085	0.009019811	Bmpr1a/Ctnnb1/Daam2/Draxin/Gsk3b/Kdm4a/Nf1/Notch1/Psen1/Ptk2/Ptpn13/Rapgef2/Rest/Sema3d/Sema5a/Sema6d/Slit1/Trim11/Trpc5/Trpc6/Tsc2/Ulk1
cluster1	GO:0061448	connective tissue development	33/1707	33	0.001242033	0.012535869	0.009140129	Adamts12/Arid5b/Atf2/Atp7a/Bmp2/Bmpr1a/Col11a1/Csf1/Ctnnb1/Dyrk1b/Ep300/Ext2/Fgf2/Itgb8/Mapk14/Ncoa1/Ncoa2/Notch1/Osr2/Pik3ca/Pkd1/Pkdcc/Ppard/Prkca/Pum2/Rasal2/Satb2/Sirt1/Smad7/Tgfbr2/Trps1/Vps13b/Zeb1
cluster1	GO:0051480	regulation of cytosolic calcium ion concentration	12/1707	12	0.001255039	0.012621975	0.00920291	Cln3/Cul5/Erc1/Erc2/Grin2b/Kcnh1/Myh7b/P2rx1/Ryr1/Ryr2/Trpc5/Trpc6
cluster1	GO:0060612	adipose tissue development	12/1707	12	0.001255039	0.012621975	0.00920291	Arid5b/Atf2/Csf1/Dyrk1b/Ncoa1/Ncoa2/Pik3ca/Ppard/Pum2/Rasal2/Sirt1/Vps13b
cluster1	GO:0030834	regulation of actin filament depolymerization	10/1707	10	0.001281328	0.012863443	0.009378969	Add1/Add2/Capza1/Lima1/Pik3ca/Rdx/Sema5a/Specc1l/Spta1/Sptan1
cluster1	GO:0030835	negative regulation of actin filament depolymerization	9/1707	9	0.001291903	0.012900733	0.009406157	Add1/Add2/Capza1/Lima1/Pik3ca/Rdx/Specc1l/Spta1/Sptan1
cluster1	GO:0048147	negative regulation of fibroblast proliferation	9/1707	9	0.001291903	0.012900733	0.009406157	B4galt7/Dab2ip/Inca1/Kmt2a/Nf1/Ptprv/Sfrp1/Trim32/Tsc2
cluster1	GO:0048854	brain morphogenesis	9/1707	9	0.001291903	0.012900733	0.009406157	Cdh2/Nf1/Pafah1b1/Pcnt/Psen1/Shank3/Sos1/Vps51/Zfp335
cluster1	GO:0001865	NK T cell differentiation	5/1707	5	0.001301407	0.012927001	0.00942531	Ap3b1/Ap3d1/Atf2/Tgfbr2/Tox
cluster1	GO:0035729	cellular response to hepatocyte growth factor stimulus	5/1707	5	0.001301407	0.012927001	0.00942531	Adamts12/Bcar1/Gsk3b/Hgf/Med1
cluster1	GO:0038203	TORC2 signaling	5/1707	5	0.001301407	0.012927001	0.00942531	Mapkap1/Pik3ca/Rictor/Sesn3/Usp9x
cluster1	GO:0001708	cell fate specification	16/1707	16	0.001310903	0.012998446	0.009477402	Apc/Bmpr1a/Chd3/Chd4/Ctnnb1/Fgf2/Gatad2a/Gatad2b/Mga/Mta2/Notch1/Psen1/Ptch2/Sufu/Tbx4/Tead4
cluster1	GO:0042063	gliogenesis	39/1707	39	0.001345526	0.013318345	0.009710646	Abl2/Akt2/Bin1/Bmp2/Cdh2/Crkl/Csf1/Csf1r/Cspg4/Ctnnb1/Daam2/Dab2ip/Dner/Etv5/Exoc4/Fgf2/Gjc2/Gpm6b/Gpr183/Kdm4a/Mboat7/Med12/Mios/Nf1/Notch1/Notch2/Orc3/Pafah1b1/Psen1/Ptk2/Shank3/Smarca4/Sos1/Sun2/Tal1/Ttc21b/Vim/Vtn/Zcchc24
cluster1	GO:0045606	positive regulation of epidermal cell differentiation	6/1707	6	0.001380967	0.013601887	0.009917382	Fgf2/Foxc1/Med1/Ncoa3/Notch1/Ptch2
cluster1	GO:0030856	regulation of epithelial cell differentiation	21/1707	21	0.001381404	0.013601887	0.009917382	Acvrl1/Add1/Akap11/Apc/Bmp2/Cdh5/Csf1r/Ctnnb1/Fgf2/Foxc1/Med1/Ncoa3/Notch1/Notch4/Ptch2/S1pr2/Spred1/Spred3/Wwtr1/Zeb1/Zfp36l1
cluster1	GO:0043414	macromolecule methylation	21/1707	21	0.001381404	0.013601887	0.009917382	Alkbh8/Arid4b/Cmtr1/Ctcf/Kmt2a/Mettl4/Mettl8/Mta2/Nsun6/Prmt6/Rbm15/Rbm15b/Setd2/Setd3/Tgs1/Thada/Thumpd2/Trmt13/Wdr6/Wtap/Zcchc4
cluster1	GO:1903313	positive regulation of mRNA metabolic process	19/1707	19	0.001384491	0.013608538	0.009922231	Ago2/Celf3/Cnot1/Csde1/Dcp1b/Dhx36/Gigyf2/Gtpbp1/Nup98/Pabpc1/Parn/Rc3h1/Rc3h2/Samd4b/Tnrc6b/Upf1/Zfp36l1/Zfp36l2/Zfp64
cluster1	GO:0055021	regulation of cardiac muscle tissue growth	13/1707	13	0.001399474	0.013731881	0.010012163	Apc/Bmpr1a/Ctdp1/Ep300/Fgf2/Gata6/Mapk14/Notch1/Sirt1/Tgfbr2/Tomm70a/Yy1/Zfpm2
cluster1	GO:1901653	cellular response to peptide	35/1707	35	0.001405714	0.013762476	0.01003447	Agtr1a/Akt2/Apc/Bcar1/Ctnnb1/Gsk3b/Igf1r/Irs1/Irs2/Itga4/Map3k7/Ncoa1/Ncoa2/Ngfr/Ogt/Pdpk1/Pik3ca/Pik3r1/Pip4k2b/Prkca/Prkdc/Psen1/Ptk2/Ptprv/Rps6kb1/Sesn3/Shc1/Sirt1/Slc27a4/Sos1/Sp1/Tns2/Tsc2/Vim/Zfp36l1
cluster1	GO:0043487	regulation of RNA stability	22/1707	22	0.00140986	0.013762476	0.01003447	Ago2/Cnot1/Csde1/Dcp1b/Dhx36/Fastkd1/Gigyf2/Nrde2/Pabpc1/Parn/Pcid2/Pum2/Rbm33/Rc3h1/Rc3h2/Rnasel/Samd4b/Tnrc6b/Upf1/Vim/Zfp36l1/Zfp36l2
cluster1	GO:0051348	negative regulation of transferase activity	26/1707	26	0.00140991	0.013762476	0.01003447	Aida/Apc/Bmp2/Cbl/Cdk5rap1/Dab2ip/Dusp16/Inca1/Irs2/Lax1/Nf1/Nr2f2/Paqr3/Pml/Ppm1f/Prkca/Psen1/Rasip1/Sfrp1/Sirt1/Smad7/Spred1/Spry3/Tsc2/Wwtr1/Zfyve28
cluster1	GO:0048640	negative regulation of developmental growth	17/1707	17	0.001438351	0.014015849	0.010219209	Apc/Atxn2/Ctdp1/Draxin/Gsk3b/Ptk2/Rai1/Sema3d/Sema5a/Sema6d/Slit1/Stk4/Tgfbr2/Tomm70a/Ulk1/Wwc2/Yy1
cluster1	GO:0016339	calcium-dependent cell-cell adhesion via plasma membrane cell adhesion molecules	8/1707	8	0.001448261	0.014088087	0.010271879	Cdh12/Cdh15/Cdh2/Cdh5/Pcdh1/Pcdh12/Pcdhb16/Pcdhga12
cluster1	GO:0071375	cellular response to peptide hormone stimulus	31/1707	31	0.001481979	0.014391262	0.01049293	Agtr1a/Akt2/Apc/Bcar1/Ctnnb1/Gsk3b/Igf1r/Irs1/Irs2/Map3k7/Ncoa1/Ncoa2/Ogt/Pdpk1/Pik3ca/Pik3r1/Pip4k2b/Prkca/Prkdc/Ptk2/Ptprv/Rps6kb1/Sesn3/Shc1/Sirt1/Slc27a4/Sos1/Sp1/Tns2/Tsc2/Zfp36l1
cluster1	GO:0018108	peptidyl-tyrosine phosphorylation	32/1707	32	0.001507987	0.014618661	0.01065873	Aatk/Abl2/Adnp/Bank1/Cbl/Csf1r/Cspg4/Egf/Gata1/Hgf/Hnf4a/Htr2a/Ifnar1/Igf1r/Il12rb2/Kdr/Kitl/Pibf1/Pkdcc/Plcg2/Prkca/Psen1/Ptk2/Ptpn4/Rictor/Samsn1/Sfrp1/Tnfrsf18/Ttbk1/Unc119/Vtn/Zfyve28
cluster1	GO:0006623	protein targeting to vacuole	9/1707	9	0.001515337	0.014651198	0.010682454	Ap3b1/Ap3d1/Atg14/Gcc2/Gnptab/Nedd4/Smurf1/Vps13a/Vps41
cluster1	GO:0061351	neural precursor cell proliferation	25/1707	25	0.001516537	0.014651198	0.010682454	Acsl6/Cdh2/Ctnnb1/Dock7/Egf/Ephb1/Fgf2/Flna/Gjc2/Mios/Nf1/Ngfr/Notch1/Notch2/Orc3/Pafah1b1/Pcnt/Plxnb2/Rapgef1/Setd1a/Shank3/Shoc2/Tox/Zfp335/Zfp423
cluster1	GO:0007611	learning or memory	34/1707	34	0.001542068	0.014872392	0.01084373	Abl2/Adnp/Amph/Asic1/Atxn1l/B3gat1/Braf/Cacna1e/Cic/Cln3/Ctns/Ddhd2/Ep300/Foxo6/Gabrb3/Grin2b/Htr2a/Itpr3/Kmt2a/Nf1/Oprl1/Pafah1b1/Pde8b/Prkca/Psen1/Rapgef3/Shank3/Shisa7/Slc12a5/Spg11/Trpm7/Ttbk1/Uba6/Ube3a
cluster1	GO:0090288	negative regulation of cellular response to growth factor stimulus	15/1707	15	0.001551635	0.01493912	0.010892383	Adamts12/Apln/Creb3l1/Ctdspl2/Dab2ip/Emilin1/Nedd4/Ngfr/Notch1/Sfrp1/Smad7/Smurf1/Smurf2/Spry3/Trim33
cluster1	GO:0061387	regulation of extent of cell growth	17/1707	17	0.001567414	0.015050088	0.010973291	Adnp/Cdkl5/Draxin/Ep300/Gsk3b/Macf1/Pafah1b1/Pum2/Rnd2/Sema3d/Sema5a/Sema6d/Sin3a/Slit1/Smurf1/Trpc5/Ulk1
cluster1	GO:0060038	cardiac muscle cell proliferation	11/1707	11	0.001571163	0.015050088	0.010973291	Apc/Arid2/Bmpr1a/Ctnnb1/Fgf2/Foxc1/Gata6/Mapk14/Notch1/Tgfbr2/Zfpm2
cluster1	GO:1903053	regulation of extracellular matrix organization	11/1707	11	0.001571163	0.015050088	0.010973291	Abl2/Bmp2/Efemp2/Emilin1/Ets1/Lama2/Nid1/Notch1/Prdm5/Ric1/Sema5a
cluster1	GO:0000380	alternative mRNA splicing, via spliceosome	12/1707	12	0.001591815	0.01521293	0.011092022	Cdk13/Celf3/Ddx17/Hnrnpul1/Nova2/Rbm15/Rbm15b/Rest/Sfpq/Slu7/Tia1/Wtap
cluster1	GO:0001935	endothelial cell proliferation	21/1707	21	0.001596252	0.01521293	0.011092022	Acvrl1/Agtr1a/Alox5/Apc/Apln/Egf/Epha2/Fgf2/Itga4/Kdr/Nf1/Ngfr/Nr2f2/Plcg1/Prkca/Prkd2/Rictor/Sema5a/Sirt1/Sp1/Tsc2
cluster1	GO:0050768	negative regulation of neurogenesis	21/1707	21	0.001596252	0.01521293	0.011092022	Bmpr1a/Ctnnb1/Daam2/Draxin/Gsk3b/Kdm4a/Nf1/Notch1/Psen1/Ptk2/Rapgef2/Rest/Sema3d/Sema5a/Sema6d/Slit1/Trim11/Trpc5/Trpc6/Tsc2/Ulk1
cluster1	GO:0031032	actomyosin structure organization	25/1707	25	0.00161446	0.01536051	0.011199626	Arhgap28/Braf/Ccdc88a/Coro2b/Cul3/Dlc1/Ep300/Epb41/Fam171a1/Fermt2/Fhod1/Kank3/Mef2a/Myh7/Myo18b/Pik3r1/Ppm1f/Ppp1r9a/Rapgef3/S1pr1/Tesk1/Tjp1/Tnnt3/Trpm7/Wasf2
cluster1	GO:0003206	cardiac chamber morphogenesis	19/1707	19	0.001619246	0.015380115	0.01121392	Bmp2/Bmpr1a/Col11a1/Ctnnb1/Foxc1/Gata6/Med1/Myh7/Notch1/Notch2/Parva/Rbm15/Ryr2/Smad7/Smarca4/Sos1/Tgfbr2/Tnnc1/Zfpm2
cluster1	GO:0045670	regulation of osteoclast differentiation	14/1707	14	0.001655329	0.01569641	0.011444536	Apc/Csf1/Csf1r/Ctnnb1/Gpr55/Gsk3b/Inpp4b/Inpp5d/Mitf/Nf1/Notch2/Pik3r1/Rassf2/Sfrp1
cluster1	GO:0046849	bone remodeling	15/1707	15	0.001705494	0.016081462	0.011725285	Csf1r/Ctnnb1/Def8/Epha2/Gpr55/Gsk3b/Inpp4b/Inpp5d/Mitf/Nf1/Notch2/Prkca/Rassf2/S1pr1/Sfrp1
cluster1	GO:0001894	tissue homeostasis	30/1707	30	0.001707011	0.016081462	0.011725285	Abca4/Acaca/Add1/Ankrd11/Bap1/Bbs10/Bbs12/Csf1/Csf1r/Ctnnb1/Def8/Foxc1/Gata1/Gigyf2/Gpr55/Inpp5d/Klhl10/Kmt2a/Nf1/Notch1/Nphp3/Prkca/S1pr1/Sh3gl2/Slc22a21/Tjp1/Trim32/Vps13b/Wwtr1/Xiap
cluster1	GO:0060249	anatomical structure homeostasis	30/1707	30	0.001707011	0.016081462	0.011725285	Abca4/Acaca/Add1/Ankrd11/Bap1/Bbs10/Bbs12/Csf1/Csf1r/Ctnnb1/Def8/Foxc1/Gata1/Gigyf2/Gpr55/Inpp5d/Klhl10/Kmt2a/Nf1/Notch1/Nphp3/Prkca/S1pr1/Sh3gl2/Slc22a21/Tjp1/Trim32/Vps13b/Wwtr1/Xiap
cluster1	GO:0050890	cognition	37/1707	37	0.001707337	0.016081462	0.011725285	Abl2/Adnp/Amph/Asic1/Atxn1l/B3gat1/Braf/Cacna1e/Chrna4/Cic/Cln3/Ctns/Ddhd2/Ep300/Foxo6/Gabrb3/Grin2b/Htr2a/Itpr3/Kmt2a/Nf1/Nipbl/Oprl1/Pafah1b1/Pde8b/Prkca/Psen1/Rapgef3/Shank3/Shisa7/Shroom4/Slc12a5/Spg11/Trpm7/Ttbk1/Uba6/Ube3a
cluster1	GO:0014909	smooth muscle cell migration	16/1707	16	0.001719894	0.016150152	0.011775368	Atp7a/Bmpr1a/Dock7/Hdac4/Itga4/Map3k7/Nf1/Parva/Ppard/Ptk2/Rapgef3/Rps6kb1/S1pr2/Sema6d/Vtn/Zfp950
cluster1	GO:0006884	cell volume homeostasis	8/1707	8	0.001728942	0.016150152	0.011775368	Add1/Ano6/Cln3/Lrrc8a/Shank3/Slc12a5/Slc12a6/Wnk1
cluster1	GO:0030513	positive regulation of BMP signaling pathway	8/1707	8	0.001728942	0.016150152	0.011775368	Acvrl1/Cdh5/Gata6/Kdr/Notch1/Notch2/Smad2/Zfp423
cluster1	GO:0035909	aorta morphogenesis	8/1707	8	0.001728942	0.016150152	0.011775368	Acvrl1/Adamts9/Bmpr1a/Efemp2/Kat6a/Notch1/Notch4/Tgfbr2
cluster1	GO:0045023	G0 to G1 transition	8/1707	8	0.001728942	0.016150152	0.011775368	Arid1b/Arid2/Dab2ip/Dpf3/Med1/Pbrm1/Smarca4/Smarcc2
cluster1	GO:0010799	regulation of peptidyl-threonine phosphorylation	9/1707	9	0.001768762	0.01644045	0.011987029	Egf/Eif4g1/Gsk3b/Ogt/S1pr2/Smad7/Spred1/Trpc5/Trpc6
cluster1	GO:0048536	spleen development	9/1707	9	0.001768762	0.01644045	0.011987029	Bcl2l11/Epb42/Kmt2a/Pcid2/Prkdc/Rbm15/Rc3h1/Rc3h2/Tet2
cluster1	GO:0060323	head morphogenesis	9/1707	9	0.001768762	0.01644045	0.011987029	Ankrd11/Arid5b/Braf/Ep300/Kat6a/Mmp2/Nipbl/Specc1l/Zfp950
cluster1	GO:0007549	sex-chromosome dosage compensation	6/1707	6	0.001775859	0.016443655	0.011989366	Ctcf/Jpx/Pcgf3/Pcgf5/Rbm15/Rbm15b
cluster1	GO:2000291	regulation of myoblast proliferation	6/1707	6	0.001775859	0.016443655	0.011989366	Atf2/Csf1r/Ctnnb1/Gata6/Ppard/Zfp609
cluster1	GO:0006446	regulation of translational initiation	11/1707	11	0.001781206	0.016443655	0.011989366	Ago2/Bank1/Bc1/Eif4g1/Gigyf2/Pdik1l/Pml/Rps6kb1/Stk35/Tpr/Zfp598
cluster1	GO:0001756	somitogenesis	12/1707	12	0.001786198	0.016443655	0.011989366	Atm/Bmpr1a/Ep300/Foxc1/Kdm6a/Med12/Mib1/Notch1/Plxna2/Prkdc/Psen1/Sfrp1
cluster1	GO:0009615	response to virus	37/1707	37	0.001788194	0.016443655	0.011989366	Abcc9/Atf2/Bnip3l-ps/Clpb/Ddx17/Ddx41/Dhx15/Dhx36/Fv1/Gbf1/Ifit2/Ifnar1/Itch/Itgb8/Lyst/Mapk14/Pcbp2/Pml/Rab2b/Rnasel/Rnf26/Rsad2/Samhd1/Senp7/Setd2/Sin3a/Tbk1/Ticam2/Tomm70a/Traf3/Trex1/Trim11/Trim32/Trim44/Uri1/Usp27x/Vwce
cluster1	GO:0070588	calcium ion transmembrane transport	34/1707	34	0.001788671	0.016443655	0.011989366	Adcyap1r1/Afg3l2/Agtr1a/Ano6/Asic1/Atp2a1/Bin1/Cacna1d/Cacna1e/Cacna1h/Cacna2d2/Catsper2/Fbxo11/Fgf2/Flna/Gjc2/Gp1ba/Grin2b/Htr2a/Itpr3/Micu3/Nalcn/P2rx1/Pkd1/Plcg1/Plcg2/Pml/Rapgef3/Ryr1/Ryr2/Snca/Trpc5/Trpc6/Trpm7
cluster1	GO:0071214	cellular response to abiotic stimulus	35/1707	35	0.001793507	0.016443655	0.011989366	Actr5/Akt2/Asic1/Atm/Cln3/Ctnnb1/Ddb1/Ddb2/Dhx36/Elk1/Ep300/Gsk3b/Hus1/Ino80/Kdm4d/Lrrc8c/Mapk14/Mapk9/Mmp2/Nedd4/Nipbl/Opn3/Palm/Pik3ca/Pik3r1/Rcsd1/Rest/Sfrp1/Sirt1/Slc12a6/Trex1/Wnk1/Xpc/Yy1/Zfp36l1
cluster1	GO:0104004	cellular response to environmental stimulus	35/1707	35	0.001793507	0.016443655	0.011989366	Actr5/Akt2/Asic1/Atm/Cln3/Ctnnb1/Ddb1/Ddb2/Dhx36/Elk1/Ep300/Gsk3b/Hus1/Ino80/Kdm4d/Lrrc8c/Mapk14/Mapk9/Mmp2/Nedd4/Nipbl/Opn3/Palm/Pik3ca/Pik3r1/Rcsd1/Rest/Sfrp1/Sirt1/Slc12a6/Trex1/Wnk1/Xpc/Yy1/Zfp36l1
cluster1	GO:0008298	intracellular mRNA localization	5/1707	5	0.001801462	0.016443655	0.011989366	Dhx36/Fubp3/Pum2/Stau1/Zfp36l1
cluster1	GO:0031054	pre-miRNA processing	5/1707	5	0.001801462	0.016443655	0.011989366	Ago1/Ago2/Ago4/Dgcr8/Prkra
cluster1	GO:2000095	regulation of Wnt signaling pathway, planar cell polarity pathway	5/1707	5	0.001801462	0.016443655	0.011989366	Abl2/Dab2/Nphp3/Sfrp1/Znrf3
cluster1	GO:0046632	alpha-beta T cell differentiation	18/1707	18	0.00180991	0.016443655	0.011989366	Abl2/Ap3b1/Ap3d1/Atf2/Atp7a/Braf/Gpr183/Kmt2a/Rc3h1/Rc3h2/Rsad2/Satb1/Smad7/Stat4/Tcf7/Tgfbr2/Tox/Zfp35
cluster1	GO:0050684	regulation of mRNA processing	18/1707	18	0.00180991	0.016443655	0.011989366	Celf3/Ddx17/Dhx36/Iws1/Nova2/Nup98/Rbm15/Rbm15b/Rbm39/Rest/Son/Srpk2/Srsf4/Tia1/Upf1/Wtap/Zfp36l1/Zfp64
cluster1	GO:0072089	stem cell proliferation	18/1707	18	0.00180991	0.016443655	0.011989366	Atxn1l/Ctnnb1/Dab2/Dgcr8/Fermt2/Fgf2/Kat7/Kdr/Kitl/Ncoa3/Nf1/Notch1/Osr2/Setd1a/Tgfbr2/Tial1/Zfp36l1/Znrf3
cluster1	GO:0048259	regulation of receptor-mediated endocytosis	17/1707	17	0.00185496	0.016731004	0.012198878	Apln/Atxn2/Cbl/Dab2/Egf/Hip1/Magi2/Mtmr2/Nedd4/Neu3/Plcg2/Prkca/Sh3gl2/Unc119/Vac14/Vtn/Wasl
cluster1	GO:0007219	Notch signaling pathway	22/1707	22	0.001856289	0.016731004	0.012198878	Acvrl1/Bmp2/Cbfa2t2/Dlk2/Dner/Foxc1/Maml1/Maml2/Maml3/Mfng/Mib1/Mib2/Notch1/Notch2/Notch4/Pgam2/Psen1/Rbm15/Spen/Tgfbr2/Tspan5/Zfp423
cluster1	GO:0015012	heparan sulfate proteoglycan biosynthetic process	7/1707	7	0.001856365	0.016731004	0.012198878	Ctnnb1/Ext2/Glce/Hs2st1/Hs6st1/Hs6st2/Xylt1
cluster1	GO:0051450	myoblast proliferation	7/1707	7	0.001856365	0.016731004	0.012198878	Atf2/Csf1r/Ctnnb1/Gata6/Hgf/Ppard/Zfp609
cluster1	GO:2000737	negative regulation of stem cell differentiation	7/1707	7	0.001856365	0.016731004	0.012198878	Bbs12/Cdk13/Gsk3b/Ncoa3/Notch1/Rest/Zfp36l2
cluster1	GO:0030100	regulation of endocytosis	34/1707	34	0.001878128	0.016900157	0.01232221	Actn4/Add1/Amph/Ankfy1/Ano6/Ap2b1/Apln/Atxn2/Bin1/Cbl/Cln3/Dab2/Dock2/Egf/Hip1/Itsn1/Lrsam1/Magi2/Mib1/Mtmr2/Nedd4/Neu3/Plcg2/Prkca/Ptk2/Rap1gap/Rapgef1/Sh3gl2/Snca/Tsc2/Unc119/Vac14/Vtn/Wasl
cluster1	GO:0034599	cellular response to oxidative stress	26/1707	26	0.001906249	0.017090507	0.012460998	Alox5/Atf2/Atm/Atp13a2/Atp7a/Ep300/Etv5/Gpr37/Hgf/Hk3/Mapk9/Mapkap1/Mmp2/Ngfr/Oxr1/Pla2r1/Pml/Prkra/Pyroxd1/Setx/Sin3a/Sirt1/Snca/Tbc1d24/Trex1/Trpc6
cluster1	GO:0046719	regulation by virus of viral protein levels in host cell	4/1707	4	0.001908369	0.017090507	0.012460998	Ddb1/Dynlt1a/Dynlt1f/Stau1
cluster1	GO:0070922	RISC complex assembly	4/1707	4	0.001908369	0.017090507	0.012460998	Ago1/Ago2/Ago4/Prkra
cluster1	GO:1900180	regulation of protein localization to nucleus	20/1707	20	0.001939782	0.017299489	0.01261337	Atp13a2/Ep300/Fermt2/Flna/Gsk3b/Hnf4a/Kat7/Mapk14/Mark3/Nf1/Ngfr/Ogt/Pik3r1/Psen1/Sin3a/Sirt1/Tesk1/Tpr/Ubr5/Wwtr1
cluster1	GO:1904019	epithelial cell apoptotic process	20/1707	20	0.001939782	0.017299489	0.01261337	Abl2/Ano6/Apc/Atf2/Atf7/Braf/Cdh5/Gsk3b/Igf1r/Itga4/Kdr/Pla2r1/Plcg1/Ryr2/Sema5a/Stk4/Tgfbr2/Tia1/Trim32/Zfp36l1
cluster1	GO:0001662	behavioral fear response	10/1707	10	0.001947036	0.017299489	0.01261337	Als2/Asic1/Asic4/Cacna1e/Eif4g1/Gng7/Grin2b/Pde8b/Rps6kb1/Shank3
cluster1	GO:0048538	thymus development	10/1707	10	0.001947036	0.017299489	0.01261337	Apc/Asxl1/Atm/Bcl2l11/Braf/Crkl/Ctnnb1/Ikzf1/Prkdc/Psen1
cluster1	GO:2001222	regulation of neuron migration	10/1707	10	0.001947036	0.017299489	0.01261337	Dab2ip/Flna/Gsk3b/Igsf10/Mapk8ip3/Nipbl/Plxnb2/Rapgef2/Tbc1d24/Zfp609
cluster1	GO:0006941	striated muscle contraction	21/1707	21	0.001971549	0.01748975	0.012752093	Abcc9/Atp2a1/Bin1/Cacna1d/Cacna1h/Flna/Hdac4/Kcnh2/Myh7/Myh7b/Myl1/Nup155/Pgam2/Pik3ca/Rcsd1/Ryr1/Ryr2/Scn10a/Smad7/Tnnc1/Tnnt3
cluster1	GO:0007254	JNK cascade	22/1707	22	0.001985029	0.017581688	0.012819126	Aida/Atf2/Dab2/Dab2ip/Dusp16/Ephb1/Igf1r/Itch/Map3k7/Map4k2/Mapk8ip3/Mapk9/Mink1/Pafah1b1/Phlpp1/Ptk2/Rapgef1/Rasgrp1/Rassf2/Sfrp1/Stradb/Tnik
cluster1	GO:0009101	glycoprotein biosynthetic process	30/1707	30	0.002003218	0.017714977	0.01291631	Ago2/Alg11/Atp7a/B3gat1/B3gnt9/B4galt7/Ctnnb1/Dpy19l3/Ep300/Ext2/Fut10/Fut4/Gata1/Glce/Gxylt1/Hs2st1/Hs6st1/Hs6st2/Necab1/Ogt/Psen1/St6gal2/St6galnac2/St6galnac4/Tet1/Tet2/Tet3/Tmtc3/Trex1/Xylt1
cluster1	GO:0060078	regulation of postsynaptic membrane potential	17/1707	17	0.002014573	0.01778751	0.012969195	Abat/Ano6/Chrna4/Gabbr1/Gabra3/Gabrb2/Gabrb3/Grin2b/Gsk3b/Hcn1/Mtmr2/Ngfr/Ppp1r9a/S1pr2/Shank3/Snca/Tbc1d24
cluster1	GO:0034198	cellular response to amino acid starvation	9/1707	9	0.002054976	0.018087638	0.013188024	Atf2/Bmt2/Depdc5/Kptn/Mios/Sesn3/Szt2/Ulk1/Wdr24
cluster1	GO:0140718	facultative heterochromatin formation	9/1707	9	0.002054976	0.018087638	0.013188024	Atf7ip2/Kdm5a/Kmt2a/Kmt2b/Morc2a/Phf2/Sirt1/Smarca4/Tet1
cluster1	GO:0031330	negative regulation of cellular catabolic process	24/1707	24	0.002093847	0.018401066	0.01341655	Csde1/Dffa/Dhx34/Dhx36/Eif4g1/Ep300/Fez1/Foxk1/Hdac4/Herc1/Kdm4a/Lzts1/Mtmr2/Mtmr9/Nbas/Nrde2/Parn/Ptk2/Rasip1/Slc4a1/Snca/Tsc2/Wdr6/Wnk1
cluster1	GO:0006869	lipid transport	42/1707	42	0.002107307	0.018490557	0.0134818	Abca3/Abca4/Abca5/Abcc10/Abcc2/Abcg4/Acsl6/Agtr1a/Akt2/Ano6/Apof/Arv1/Atp11c/Cln3/Dab2/Dennd5b/Egf/Esyt1/Fzd4/Hbp1/Irs2/Lima1/Mapk9/Pdzd8/Pitpnc1/Pla2r1/Plppr4/Ppard/Rps6kb1/Serac1/Sirt1/Slc27a4/Slc43a3/Slc4a1/Spg11/Stard6/Trpc5/Vps13a/Vps13b/Vps51/Xkr6/Xkr8
cluster1	GO:0009267	cellular response to starvation	21/1707	21	0.002112201	0.018504716	0.013492123	Atf2/Atg14/Atg4b/Bmt2/Depdc5/Fnip1/Kptn/Mios/Mtmr3/Mybbp1a/Pik3c2a/Pik3c2b/Sesn3/Sirt1/Stk24/Szt2/Tbl2/Tsc2/Ulk1/Vps41/Wdr24
cluster1	GO:0051262	protein tetramerization	13/1707	13	0.002141749	0.018734492	0.013659657	Acaca/Aldh1a3/Cpsf6/Crtc3/Gnmt/Grin2b/Hcn1/Oxa1l/Pkd1/Samhd1/Snca/Stk4/Trpm7
cluster1	GO:0007162	negative regulation of cell adhesion	34/1707	34	0.002170097	0.018953077	0.013819031	Abl2/Actn4/Acvrl1/Bcar1/Bmp2/Coro2b/Dlc1/Dlg5/Fzd4/Itch/Lax1/Lrrc32/Map2k5/Mmp2/Nf1/Notch1/Notch4/Pik3r1/Plxna2/Plxnb2/Plxnc1/Ppm1f/Ptk2/Rc3h1/Rc3h2/Rdx/Sema5a/Smad7/Specc1l/Tnfaip8l2/Tsc2/Wnk1/Zfp35/Zfp703
cluster1	GO:0006970	response to osmotic stress	14/1707	14	0.002219498	0.019290997	0.014065415	Atf2/Cln3/Lrrc8a/Lrrc8c/Pdpk1/Prkca/Rcsd1/Ryr1/Slc12a5/Slc12a6/Tsc22d2/Vac14/Wnk1/Zfp36l1
cluster1	GO:0016601	Rac protein signal transduction	10/1707	10	0.002222465	0.019290997	0.014065415	Als2/Crkl/Dock2/Dynlt1a/Dynlt1f/Kbtbd7/Nf1/Nisch/Ogt/Wasf2
cluster1	GO:0030042	actin filament depolymerization	10/1707	10	0.002222465	0.019290997	0.014065415	Add1/Add2/Capza1/Lima1/Pik3ca/Rdx/Sema5a/Specc1l/Spta1/Sptan1
cluster1	GO:1900024	regulation of substrate adhesion-dependent cell spreading	10/1707	10	0.002222465	0.019290997	0.014065415	Actn4/Bcar1/Braf/Crkl/Dab2/Dock1/Fermt2/Flna/Ptk2/Tesk1
cluster1	GO:1902017	regulation of cilium assembly	12/1707	12	0.002233523	0.019348871	0.014107612	Atmin/Ccdc88a/Cdkl5/Cenpj/Cep135/Cep97/Gsk3b/Map4/Mark4/Mphosph9/Tesk1/Trim32
cluster1	GO:0008064	regulation of actin polymerization or depolymerization	20/1707	20	0.002237555	0.019348871	0.014107612	Add1/Add2/Arhgap28/Bin1/Capza1/Cotl1/Daam2/Gm14137/Kank3/Lima1/Pfn4/Pik3ca/Ppp1r9a/Rdx/Rictor/Sema5a/Specc1l/Spta1/Sptan1/Ssh2
cluster1	GO:0036303	lymph vessel morphogenesis	6/1707	6	0.002250725	0.019348871	0.014107612	Acvrl1/Epha2/Fgf2/Foxc1/Pkd1/Ptpn14
cluster1	GO:0036344	platelet morphogenesis	6/1707	6	0.002250725	0.019348871	0.014107612	Bap1/Csf1r/Ep300/Gata1/Prkdc/Tal1
cluster1	GO:0150105	protein localization to cell-cell junction	6/1707	6	0.002250725	0.019348871	0.014107612	Actn4/Cdh5/Dlg5/Flna/Mapk9/Tjp1
cluster1	GO:1901983	regulation of protein acetylation	6/1707	6	0.002250725	0.019348871	0.014107612	Cep295/Dip2a/Ep300/Gsk3b/Pml/Sirt1
cluster1	GO:0021952	central nervous system projection neuron axonogenesis	7/1707	7	0.002256568	0.019348871	0.014107612	Draxin/Ephb1/Mycbp2/Nin/Pafah1b1/Spg11/Szt2
cluster1	GO:0090148	membrane fission	7/1707	7	0.002256568	0.019348871	0.014107612	Chmp7/Exoc3/Exoc4/Exoc6b/Exoc7/Sh3gl2/Tmcc1
cluster1	GO:0007612	learning	22/1707	22	0.002265366	0.019369538	0.01412268	Abl2/Amph/Asic1/Atxn1l/B3gat1/Braf/Cacna1e/Cic/Cln3/Ctns/Ddhd2/Gabrb3/Grin2b/Kmt2a/Nf1/Oprl1/Pde8b/Rapgef3/Shank3/Slc12a5/Uba6/Ube3a
cluster1	GO:0032868	response to insulin	28/1707	28	0.002265845	0.019369538	0.01412268	Akt2/Apc/Bcar1/Gsk3b/Igf1r/Irs1/Irs2/Mapk14/Ncoa1/Ncoa2/Ogt/Pdpk1/Pik3ca/Pik3r1/Pip4k2b/Prkca/Prkdc/Ptprv/Rps6kb1/Sesn3/Shc1/Sirt1/Slc27a4/Sos1/Sp1/Tns2/Tsc2/Zfp36l1
cluster1	GO:0061337	cardiac conduction	11/1707	11	0.002269993	0.019375644	0.014127133	Abcc9/Bin1/Cacna1d/Flna/Irx3/Kcnh2/Mef2a/Nup155/Ryr2/Scn10a/Slc4a3
cluster1	GO:0002761	regulation of myeloid leukocyte differentiation	19/1707	19	0.002357764	0.020064108	0.014629104	Apc/Csf1/Csf1r/Ctnnb1/Gpr55/Gsk3b/Ikzf1/Inpp4b/Inpp5d/Kitl/Mitf/Nf1/Notch2/Pik3r1/Prkca/Rassf2/Sfrp1/Tal1/Zfp36l1
cluster1	GO:0008584	male gonad development	19/1707	19	0.002357764	0.020064108	0.014629104	Adam1a/Ago4/Arid4b/Arid5b/Atn1/Atrx/Bcl2l11/Crkl/Dhx37/Flna/Fndc3a/Gata1/Kdr/Klhl10/Lhx9/Nr0b1/Sfrp1/Wdr48/Zfpm2
cluster1	GO:0060563	neuroepithelial cell differentiation	9/1707	9	0.002376909	0.020166199	0.01470354	Abl2/Bmp2/Cdh2/Ctnnb1/Dlg5/Fgf2/Kdm2a/Notch1/Smad2
cluster1	GO:1902459	positive regulation of stem cell population maintenance	9/1707	9	0.002376909	0.020166199	0.01470354	Arid4b/Ncoa3/Ogt/Rest/Sap130/Sin3a/Smarca4/Tead4/Tet1
cluster1	GO:0030509	BMP signaling pathway	20/1707	20	0.002400333	0.02030218	0.014802686	Acvrl1/Amhr2/Atf2/Bmp2/Bmpr1a/Cdh5/Ctdspl2/Gata6/Kdr/Notch1/Notch2/Sfrp1/Smad2/Smad7/Smurf1/Smurf2/Trim33/Usp9x/Zfp128/Zfp423
cluster1	GO:0034250	positive regulation of amide metabolic process	20/1707	20	0.002400333	0.02030218	0.014802686	Ago2/Cdk5rap1/Csde1/Dhx36/Eef2/Eif4g1/Ep300/Jmjd4/Mettl8/Nat10/Nsmaf/Ogt/Pld1/Plxnb2/Prkdc/Rmnd1/Rps6kb1/Sp1/Trub2/Zcchc4
cluster1	GO:0055001	muscle cell development	26/1707	26	0.002404558	0.02030218	0.014802686	Actn4/Afg3l2/Bin1/Bmpr1a/Cacna2d2/Ctdp1/Dner/Efemp2/Ep300/Gsk3b/Hdac4/Klhl40/Maml1/Mef2a/Myh7/Myo18b/Notch1/Pbrm1/Ryr1/Sirt1/Speg/Spg11/Tmtc3/Tnnt3/Tomm70a/Yy1
cluster1	GO:0045580	regulation of T cell differentiation	22/1707	22	0.002417659	0.02030218	0.014802686	Ambra1/Ap3b1/Ap3d1/Arid1b/Arid2/Braf/Cyp26b1/Pbrm1/Rasgrp1/Rc3h1/Rc3h2/Rhoh/Smad7/Smarca4/Smarcc2/Sos1/Tcf7/Tgfbr2/Tox/Zeb1/Zfp35/Zfp609
cluster1	GO:0071772	response to BMP	21/1707	21	0.00241909	0.02030218	0.014802686	Acvrl1/Adamts12/Amhr2/Atf2/Bmp2/Bmpr1a/Cdh5/Ctdspl2/Gata6/Kdr/Notch1/Notch2/Sfrp1/Smad2/Smad7/Smurf1/Smurf2/Trim33/Usp9x/Zfp128/Zfp423
cluster1	GO:0071773	cellular response to BMP stimulus	21/1707	21	0.00241909	0.02030218	0.014802686	Acvrl1/Adamts12/Amhr2/Atf2/Bmp2/Bmpr1a/Cdh5/Ctdspl2/Gata6/Kdr/Notch1/Notch2/Sfrp1/Smad2/Smad7/Smurf1/Smurf2/Trim33/Usp9x/Zfp128/Zfp423
cluster1	GO:0035112	genitalia morphogenesis	5/1707	5	0.002428921	0.02030218	0.014802686	Ctnnb1/Klhl10/Nipbl/Sycp2/Tcf7
cluster1	GO:0043923	positive regulation by host of viral transcription	5/1707	5	0.002428921	0.02030218	0.014802686	Ccnt1/Ctdp1/Ep300/Smarca4/Sp1
cluster1	GO:0044725	epigenetic programming in the zygotic pronuclei	5/1707	5	0.002428921	0.02030218	0.014802686	a/Ddb1/Tet1/Tet3/Zfp445
cluster1	GO:0061158	3'-UTR-mediated mRNA destabilization	5/1707	5	0.002428921	0.02030218	0.014802686	Dhx36/Rc3h1/Upf1/Zfp36l1/Zfp36l2
cluster1	GO:0035303	regulation of dephosphorylation	15/1707	15	0.002454102	0.020482316	0.014934027	Ambra1/Ankle2/Bmp2/Cdh5/Dlc1/Magi2/Mtmr2/Mtmr3/Mtmr9/Ppp4r4/Ppp6r1/Ppp6r2/Ppp6r3/Smg5/Uri1
cluster1	GO:0031667	response to nutrient levels	40/1707	40	0.002465108	0.020543784	0.014978844	Ahcy/Arsa/Atf2/Atg14/Atg4b/Atn1/Bcas3/Bmt2/Depdc5/Eif2a/Eif4g1/Ep300/Fnip1/Foxk1/Kdm6a/Kptn/Mapk14/Mapkap1/Med1/Mios/Mtmr3/Mybbp1a/Ncoa1/Ogt/Pik3c2a/Pik3c2b/Pld1/Ppard/Rasal2/Rictor/Rps6kb1/Sesn3/Sirt1/Stk24/Szt2/Tbl2/Tsc2/Ulk1/Vps41/Wdr24
cluster1	GO:0007492	endoderm development	12/1707	12	0.002489258	0.02065352	0.015058855	Ankrd17/Bmpr1a/Bptf/Ctnnb1/Gata6/Med12/Notch1/Nr0b1/Setd2/Smad2/Vtn/Zfp36l1
cluster1	GO:0033143	regulation of intracellular steroid hormone receptor signaling pathway	12/1707	12	0.002489258	0.02065352	0.015058855	Cnot1/Dab2/Ep300/Kmt2d/Med1/Ncoa2/Ncoa3/Nr0b1/Sfrp1/Sirt1/Smarca4/Strn3
cluster1	GO:0043627	response to estrogen	12/1707	12	0.002489258	0.02065352	0.015058855	Abcc2/Agtr1a/Arsa/Ash2l/Bcas3/Ctnnb1/Ep300/Gata6/Kmt2d/Mmp2/Rbbp5/Sfrp1
cluster1	GO:0016032	viral process	33/1707	33	0.00250381	0.02074375	0.015124643	Agtr1a/Bcl2l11/Ccnt1/Ccnt2/Chmp7/Csde1/Csf1r/Ctdp1/Ddb1/Dynlt1a/Dynlt1f/Ep300/Hcfc1/Lrsam1/Morc2a/Nectin2/Nedd4/Notch1/Pcbp2/Rest/Rnasel/Rsad2/Rsf1/Smarca4/Smc5/Sp1/Srpk2/Stau1/Top2b/Trim11/Trim32/Trim62/Ythdc2
cluster1	GO:0006406	mRNA export from nucleus	11/1707	11	0.00255223	0.021113903	0.015394528	Akap8l/Iws1/Mcm3ap/Nup155/Nxf2/Pcid2/Rbm15b/Setd2/Thoc2/Tpr/Wnk1
cluster1	GO:0030183	B cell differentiation	21/1707	21	0.002586121	0.02136295	0.015576113	Atm/Atp11c/Dock10/Ep300/Fnip1/Gon4l/Gpr183/Ikzf1/Inpp5d/Mfng/Notch2/Pcid2/Pik3r1/Plcg2/Prkdc/Sfrp1/Sp3/Top2b/Yy1/Zfp36l1/Zfp36l2
cluster1	GO:0002520	immune system development	27/1707	27	0.002611195	0.021538539	0.015704139	Apc/Asxl1/Atm/Bcl2l11/Braf/Crkl/Ctnnb1/Epb42/Ikzf1/Itch/Kmt2a/Mcm3ap/Pcid2/Phlpp1/Prkdc/Psen1/Rbm15/Rc3h1/Rc3h2/Samhd1/Tcf7/Tet2/Tgfbr2/Tox/Trp53bp1/Xkr8/Yy1
cluster1	GO:0002088	lens development in camera-type eye	13/1707	13	0.002619443	0.021575031	0.015730745	Ctnnb1/Ctns/Epha2/Fgf2/Med1/Pds5a/Pds5b/Pou2f1/Smarca4/Spred1/Spred3/Tgfbr2/Vim
cluster1	GO:0032963	collagen metabolic process	16/1707	16	0.002637088	0.021688703	0.015813626	Adamts2/Creb3l1/Emilin1/Ep300/Larp6/Mmp2/Mmp23/Mmp25/Mrc2/Notch1/Ppard/Rapgef3/Tns2/Tram2/Vim/Vipas39
cluster1	GO:0006368	transcription elongation by RNA polymerase II	14/1707	14	0.002677311	0.021934512	0.01599285	Ccnt1/Ccnt2/Cdk13/Ctnnb1/Dab2/Ikzf1/Iws1/Med1/Med15/Pbrm1/Pcid2/Setd2/Supt4a/Supt5
cluster1	GO:0070252	actin-mediated cell contraction	14/1707	14	0.002677311	0.021934512	0.01599285	Abcc9/Bin1/Cacna1d/Cacna1h/Flna/Kcnh2/Myh7/Myh7b/Myo9b/Nup155/Parva/Pik3ca/Ryr2/Tnnc1
cluster1	GO:0000045	autophagosome assembly	15/1707	15	0.002678639	0.021934512	0.01599285	Ambra1/Atg14/Atg4b/Fez1/Lrsam1/Mtmr3/Pip4k2b/Psen1/Rab3gap2/Smurf1/Snx18/Snx30/Snx4/Stx17/Ulk1
cluster1	GO:0048010	vascular endothelial growth factor receptor signaling pathway	9/1707	9	0.00273761	0.022352527	0.016297632	Bcar1/Dab2ip/Emilin1/Foxc1/Fzd4/Kdr/Mapk14/Nedd4/Prkd2
cluster1	GO:0072348	sulfur compound transport	9/1707	9	0.00273761	0.022352527	0.016297632	Abcc5/Ctns/Lrrc8a/Lrrc8c/Mfsd12/Slc19a3/Slc26a1/Slc26a11/Slc26a7
cluster1	GO:1901652	response to peptide	43/1707	43	0.00274188	0.02235504	0.016299464	Agtr1a/Akt2/Apc/Atp2a1/Bcar1/Braf/Ctnnb1/Gsk3b/Igf1r/Irs1/Irs2/Itga4/Kat7/Map3k7/Mapk14/Mmp2/Ncoa1/Ncoa2/Ngfr/Notch1/Ogt/Pdpk1/Pik3ca/Pik3r1/Pip4k2b/Pld1/Prkca/Prkdc/Psen1/Ptk2/Ptprv/Rps6kb1/Sesn3/Shc1/Sirt1/Slc27a4/Sos1/Sp1/Stat4/Tns2/Tsc2/Vim/Zfp36l1
cluster1	GO:0007051	spindle organization	22/1707	22	0.002748315	0.022375169	0.01631414	Atrx/Aurkc/Cenpj/Cep72/Cep97/Chd3/Chmp7/Ddb1/Flna/Haus2/Ino80/Kifc2/Map10/Map4/Pcnt/Pibf1/Pkd1/Stag1/Stard9/Tpr/Tubgcp5/Tubgcp6
cluster1	GO:0030832	regulation of actin filament length	20/1707	20	0.002755906	0.022404639	0.016335628	Add1/Add2/Arhgap28/Bin1/Capza1/Cotl1/Daam2/Gm14137/Kank3/Lima1/Pfn4/Pik3ca/Ppp1r9a/Rdx/Rictor/Sema5a/Specc1l/Spta1/Sptan1/Ssh2
cluster1	GO:0072665	protein localization to vacuole	12/1707	12	0.002768327	0.022473238	0.016385644	Ap3b1/Ap3d1/Atg14/Atp13a2/Gcc2/Gnptab/Kptn/Nedd4/Smurf1/Szt2/Vps13a/Vps41
cluster1	GO:0031445	regulation of heterochromatin formation	6/1707	6	0.002815228	0.022690739	0.016544228	Atf7ip2/Kmt2a/Morc2a/Phf2/Tet1/Tpr
cluster1	GO:0035024	negative regulation of Rho protein signal transduction	6/1707	6	0.002815228	0.022690739	0.016544228	Abl2/Arhgap42/Cul3/Dlc1/Rasip1/Scai
cluster1	GO:0042438	melanin biosynthetic process	6/1707	6	0.002815228	0.022690739	0.016544228	a/Atp7a/Ctns/Mfsd12/Opn3/Rapgef2
cluster1	GO:0120261	regulation of heterochromatin organization	6/1707	6	0.002815228	0.022690739	0.016544228	Atf7ip2/Kmt2a/Morc2a/Phf2/Tet1/Tpr
cluster1	GO:0140354	lipid import into cell	6/1707	6	0.002815228	0.022690739	0.016544228	Acsl6/Akt2/Irs2/Plppr4/Rps6kb1/Slc27a4
cluster1	GO:0060325	face morphogenesis	8/1707	8	0.002834968	0.022808177	0.016629855	Ankrd11/Arid5b/Ep300/Kat6a/Mmp2/Nipbl/Specc1l/Zfp950
cluster1	GO:0032342	aldosterone biosynthetic process	4/1707	4	0.00285927	0.022808177	0.016629855	Bmp2/Cacna1h/Dab2/Rest
cluster1	GO:0046834	lipid phosphorylation	4/1707	4	0.00285927	0.022808177	0.016629855	Agk/Dgkb/Dgke/Dgkz
cluster1	GO:0060816	random inactivation of X chromosome	4/1707	4	0.00285927	0.022808177	0.016629855	Ctcf/Jpx/Pcgf3/Pcgf5
cluster1	GO:0099515	actin filament-based transport	4/1707	4	0.00285927	0.022808177	0.016629855	Actn4/Myo19/Sun2/Wasl
cluster1	GO:0001885	endothelial cell development	11/1707	11	0.002862139	0.022808177	0.016629855	Add1/Akap11/Cdh5/Notch4/Rapgef1/Rapgef2/Rapgef3/Rdx/Robo4/S1pr2/Tjp1
cluster1	GO:0008347	glial cell migration	11/1707	11	0.002862139	0.022808177	0.016629855	Crkl/Csf1/Cspg4/Ctnnb1/Dab2ip/Gpr183/Mboat7/Nf1/Pafah1b1/Sun2/Vim
cluster1	GO:0051148	negative regulation of muscle cell differentiation	11/1707	11	0.002862139	0.022808177	0.016629855	Ankrd17/Bhlhe41/Bmp2/Bmpr1a/Csf1r/Ctdp1/Hdac4/Notch1/Tomm70a/Yy1/Zbed6
cluster1	GO:0006261	DNA-templated DNA replication	18/1707	18	0.002866434	0.022810184	0.016631317	Atrx/Bod1l/Exd2/Fancm/Gins4/Ino80/Kat7/Lig3/Mcm9/Mettl4/Noc3l/Orc3/Primpol/Rfwd3/Samhd1/Smarcal1/Upf1/Wiz
cluster1	GO:0009746	response to hexose	23/1707	23	0.002887582	0.022893467	0.016692041	Cacna1d/Cacna1e/Ccdc186/Ep300/Hcfc1/Hnf4a/Igf1r/Irs2/Mafa/Ncoa6/Ogt/Pde8b/Pik3ca/Ppard/Rasal2/Sarm1/Sin3a/Sirt1/Slc12a6/Slc2a5/Smad2/Smarca4/Zbed6
cluster1	GO:0032271	regulation of protein polymerization	23/1707	23	0.002887582	0.022893467	0.016692041	Add1/Add2/Ambra1/Apc/Arhgap28/Bin1/Camsap1/Capza1/Cdh5/Cdk5rap2/Cotl1/Daam2/Gm14137/Kank3/Pfn4/Ppp1r9a/Rdx/Rictor/Snca/Spta1/Sptan1/Ssh2/Ttbk1
cluster1	GO:0060420	regulation of heart growth	13/1707	13	0.002889073	0.022893467	0.016692041	Apc/Bmpr1a/Ctdp1/Ep300/Fgf2/Gata6/Mapk14/Notch1/Sirt1/Tgfbr2/Tomm70a/Yy1/Zfpm2
cluster1	GO:0046486	glycerolipid metabolic process	37/1707	37	0.002921229	0.023102261	0.016844276	Abca3/Acsl6/Apof/Atg14/Cln3/Ddhd2/Dgkb/Dgke/Dgkz/Gk5/Htr2a/Inpp4b/Inpp5b/Inpp5d/Itpkc/Mboat7/Mtmr2/Mtmr3/Mtmr9/Pigm/Pign/Pigz/Pik3c2a/Pik3c2b/Pik3ca/Pik3r1/Pip4k2b/Pitpnc1/Plcg1/Plcg2/Pld1/Ptdss1/Ptdss2/Serac1/Sirt1/Smg1/Vac14
cluster1	GO:0046328	regulation of JNK cascade	19/1707	19	0.002923611	0.023102261	0.016844276	Aida/Dab2/Dab2ip/Dusp16/Ephb1/Igf1r/Itch/Map3k7/Map4k2/Mapk8ip3/Mapk9/Mink1/Pafah1b1/Phlpp1/Rapgef1/Rasgrp1/Rassf2/Sfrp1/Tnik
cluster1	GO:0009755	hormone-mediated signaling pathway	20/1707	20	0.002949632	0.023275278	0.016970426	a/Cnot1/Dab2/Ddx17/Ep300/Kmt2d/Med1/Ncoa1/Ncoa2/Ncoa3/Nedd4/Nr0b1/Ppard/Sfrp1/Sirt1/Smarca4/Strn3/Trerf1/Ube3a/Ubr5
cluster1	GO:0018205	peptidyl-lysine modification	17/1707	17	0.00299549	0.023571202	0.01718619	Atp7a/Ctnnb1/Dip2a/Ep300/Hdac4/Kat7/Kmt2a/Pml/Senp5/Senp7/Setd2/Setd3/Sirt1/Smc5/Sumo2/Vipas39/Zmiz2
cluster1	GO:0043500	muscle adaptation	17/1707	17	0.00299549	0.023571202	0.01718619	Bmp2/Ctdp1/Ep300/Gata6/Gsk3b/Hdac4/Kdm4a/Mef2a/Myh7/Notch1/Prkca/Ptk2/Sirt1/Srl/Tnnc1/Tomm70a/Yy1
cluster1	GO:0045017	glycerolipid biosynthetic process	24/1707	24	0.003005	0.023613109	0.017216745	Acsl6/Atg14/Cln3/Dgkb/Dgke/Dgkz/Htr2a/Itpkc/Mboat7/Pigm/Pign/Pigz/Pik3c2a/Pik3c2b/Pik3ca/Pik3r1/Pip4k2b/Plcg2/Pld1/Ptdss1/Ptdss2/Sirt1/Smg1/Vac14
cluster1	GO:0030258	lipid modification	23/1707	23	0.003067897	0.024007042	0.017503968	Agk/Akt2/Alox5/Dgkb/Dgke/Dgkz/Eci2/Gbgt1/Inpp4b/Inpp5b/Inpp5d/Irs1/Irs2/Mapk14/Mboat7/Mtmr2/Mtmr3/Mtmr9/Plppr2/Plppr4/Plppr5/Ppard/Rnf213
cluster1	GO:0030307	positive regulation of cell growth	23/1707	23	0.003067897	0.024007042	0.017503968	Adnp/Cdkl5/Eif4g1/Ep300/Gsk3b/Ino80/Macf1/Map2k5/Mapkap1/Ncoa3/Pafah1b1/Ptk2/Pum2/Rictor/Rnd2/Sema5a/Sfrp1/Sirt1/Smad7/Smurf1/Syt1/Trim32/Trpc5
cluster1	GO:0034284	response to monosaccharide	23/1707	23	0.003067897	0.024007042	0.017503968	Cacna1d/Cacna1e/Ccdc186/Ep300/Hcfc1/Hnf4a/Igf1r/Irs2/Mafa/Ncoa6/Ogt/Pde8b/Pik3ca/Ppard/Rasal2/Sarm1/Sin3a/Sirt1/Slc12a6/Slc2a5/Smad2/Smarca4/Zbed6
cluster1	GO:0003208	cardiac ventricle morphogenesis	12/1707	12	0.00307226	0.024007883	0.017504581	Bmpr1a/Col11a1/Ctnnb1/Foxc1/Med1/Myh7/Notch1/Ryr2/Smad7/Tgfbr2/Tnnc1/Zfpm2
cluster1	GO:0070646	protein modification by small protein removal	16/1707	16	0.003102938	0.024214075	0.01765492	Bap1/Desi2/Gps1/Itch/Senp5/Senp7/Usp22/Usp27x/Usp31/Usp32/Usp34/Usp38/Usp4/Usp40/Usp54/Usp9x
cluster1	GO:0009991	response to extracellular stimulus	42/1707	42	0.003151912	0.024562274	0.017908798	Ahcy/Arsa/Atf2/Atg14/Atg4b/Atn1/Bcas3/Bmt2/Depdc5/Eif2a/Eif4g1/Ep300/Fnip1/Foxk1/Itga4/Kdm6a/Kptn/Mapk14/Mapkap1/Med1/Mios/Mtmr3/Mybbp1a/Ncoa1/Ogt/Pik3c2a/Pik3c2b/Pld1/Ppard/Rasal2/Rasgrp4/Rictor/Rps6kb1/Sesn3/Sirt1/Stk24/Szt2/Tbl2/Tsc2/Ulk1/Vps41/Wdr24
cluster1	GO:0048385	regulation of retinoic acid receptor signaling pathway	5/1707	5	0.003201101	0.024812681	0.018091374	Aldh1a3/Asxl1/Cnot1/Cyp26b1/Zfp536
cluster1	GO:0051152	positive regulation of smooth muscle cell differentiation	5/1707	5	0.003201101	0.024812681	0.018091374	Efemp2/Notch1/Notch2/Notch4/Sirt1
cluster1	GO:2000288	positive regulation of myoblast proliferation	5/1707	5	0.003201101	0.024812681	0.018091374	Atf2/Csf1r/Ctnnb1/Gata6/Ppard
cluster1	GO:0032206	positive regulation of telomere maintenance	11/1707	11	0.003201636	0.024812681	0.018091374	Actr5/Atm/Atrx/Ctnnb1/Dhx36/Hmbox1/Ino80/Ino80d/Parn/Pml/Yy1
cluster1	GO:0031122	cytoplasmic microtubule organization	10/1707	10	0.003240987	0.025083193	0.018288609	Apc/Camsap1/Ccdc88a/Cenpj/Clip2/Map10/Pafah1b1/Slk/Tubgcp5/Tubgcp6
cluster1	GO:0010453	regulation of cell fate commitment	8/1707	8	0.0033057	0.025479183	0.018577333	Bmpr1a/Chd3/Chd4/Fgf2/Gatad2a/Gatad2b/Glis1/Mta2
cluster1	GO:0038179	neurotrophin signaling pathway	8/1707	8	0.0033057	0.025479183	0.018577333	Bcar1/Magi2/Rapgef1/Rapgef2/Shoc2/Slc9a6/Sos1/Ulk1
cluster1	GO:0070570	regulation of neuron projection regeneration	8/1707	8	0.0033057	0.025479183	0.018577333	Braf/Fignl2/Flna/Hgf/Igf1r/Pum2/Stk24/Xylt1
cluster1	GO:0031623	receptor internalization	18/1707	18	0.003316475	0.025527355	0.018612456	Ap2b1/Apln/Atxn2/Calcrl/Dab2/Egf/Grk4/Hip1/Itch/Magi2/Mtmr2/Nedd4/Plcg2/Scyl2/Sh3gl2/Snca/Ulk1/Vac14
cluster1	GO:0048145	regulation of fibroblast proliferation	16/1707	16	0.003360172	0.025796334	0.018808573	B4galt7/Brpf1/Dab2ip/Egf/Fbrs/Inca1/Kmt2a/Kmt2c/Nf1/Ngfr/Pml/Prkdc/Ptprv/Sfrp1/Trim32/Tsc2
cluster1	GO:0071902	positive regulation of protein serine/threonine kinase activity	19/1707	19	0.003360565	0.025796334	0.018808573	Ccny/Dab2ip/Edn3/Egf/Fermt2/Fgf2/Fzd4/Gab1/Kitl/Magi3/Map3k7/Map4k2/Mapk8ip3/Psen1/Rapgef2/Rasgrp1/Sash1/Sirt1/Snca
cluster1	GO:0014074	response to purine-containing compound	15/1707	15	0.003456101	0.026493643	0.019316994	Abcc9/Braf/Hcn1/Irs1/Itpr3/P2rx1/Pik3r1/Plcg2/Pygm/Rapgef1/Rapgef2/Rapgef3/Ryr1/Ryr2/Zfp36l1
cluster1	GO:0007064	mitotic sister chromatid cohesion	6/1707	6	0.003479296	0.026599171	0.019393937	Atrx/Mau2/Nipbl/Pds5a/Pds5b/Smc5
cluster1	GO:0018394	peptidyl-lysine acetylation	6/1707	6	0.003479296	0.026599171	0.019393937	Dip2a/Ep300/Kat7/Pml/Sirt1/Smc5
cluster1	GO:0032355	response to estradiol	9/1707	9	0.003588077	0.027356666	0.01994624	Ctnnb1/Lcor/Mmp2/Ncoa1/Ncoa3/Prdm2/Prkca/Strn3/Zfp703
cluster1	GO:0045005	DNA-templated DNA replication maintenance of fidelity	9/1707	9	0.003588077	0.027356666	0.01994624	Atrx/Bod1l/Exd2/Fancm/Mcm9/Primpol/Rfwd3/Samhd1/Smarcal1
cluster1	GO:0090068	positive regulation of cell cycle process	28/1707	28	0.003638357	0.027702582	0.020198453	Anapc7/Ankrd17/Atrx/Cenpj/Cep295/Cpsf3/Csf1r/Cul3/Dync1li1/Edn3/Egf/Eif4g1/Igf1r/Ino80/Map10/Med1/Pcid2/Plcg2/Prdm9/Rad18/Rdx/Sfpq/Sh2b1/Sin3a/Smc5/Tpr/Wiz/Wnk1
cluster1	GO:2000648	positive regulation of stem cell proliferation	10/1707	10	0.003652689	0.027774219	0.020250685	Atxn1l/Ctnnb1/Fermt2/Fgf2/Kat7/Kdr/Kitl/Osr2/Setd1a/Tial1
cluster1	GO:0051607	defense response to virus	31/1707	31	0.003668288	0.027855288	0.020309794	Abcc9/Bnip3l-ps/Clpb/Ddx17/Ddx41/Dhx15/Dhx36/Fv1/Ifit2/Ifnar1/Itch/Lyst/Pcbp2/Pml/Rab2b/Rnasel/Rnf26/Rsad2/Samhd1/Senp7/Setd2/Sin3a/Tbk1/Ticam2/Tomm70a/Traf3/Trex1/Trim11/Trim32/Trim44/Usp27x
cluster1	GO:0032784	regulation of DNA-templated transcription elongation	12/1707	12	0.003761094	0.028521633	0.020795638	Ccnt1/Ccnt2/Cdk13/Ctnnb1/Dab2/Ikzf1/Kat7/Med1/Med15/Supt4a/Supt5/Zc3h4
cluster1	GO:0048144	fibroblast proliferation	18/1707	18	0.003823634	0.028733485	0.020950103	Abcc9/B4galt7/Brpf1/Dab2ip/Egf/Fbrs/Inca1/Kmt2a/Kmt2c/Nf1/Ngfr/Pml/Prkdc/Ptprv/Rpl29/Sfrp1/Trim32/Tsc2
cluster1	GO:0030510	regulation of BMP signaling pathway	14/1707	14	0.003826346	0.028733485	0.020950103	Acvrl1/Cdh5/Ctdspl2/Gata6/Kdr/Notch1/Notch2/Sfrp1/Smad2/Smad7/Smurf1/Smurf2/Trim33/Zfp423
cluster1	GO:0033077	T cell differentiation in thymus	14/1707	14	0.003826346	0.028733485	0.020950103	Abl2/Apc/Braf/Ctnnb1/Dock2/Mink1/Prkdc/Rasgrp1/Sos1/Tox/Zeb1/Zfp36l1/Zfp36l2/Zfp609
cluster1	GO:0035196	miRNA processing	8/1707	8	0.003834866	0.028733485	0.020950103	Ago1/Ago2/Ago4/Dgcr8/Nup155/Prkra/Pum2/Zc3h7b
cluster1	GO:0038084	vascular endothelial growth factor signaling pathway	8/1707	8	0.003834866	0.028733485	0.020950103	Dab2ip/Emilin1/Foxc1/Gab1/Kdr/Pik3ca/Prkd2/Tcf4
cluster1	GO:0046621	negative regulation of organ growth	8/1707	8	0.003834866	0.028733485	0.020950103	Apc/Ctdp1/Ptk2/Stk4/Tgfbr2/Tomm70a/Wwc2/Yy1
cluster1	GO:0051154	negative regulation of striated muscle cell differentiation	8/1707	8	0.003834866	0.028733485	0.020950103	Bhlhe41/Bmp2/Csf1r/Ctdp1/Hdac4/Notch1/Tomm70a/Yy1
cluster1	GO:0051647	nucleus localization	8/1707	8	0.003834866	0.028733485	0.020950103	Bin1/Dock7/Fhod1/Pafah1b1/Ptk2/Sirt1/Slit1/Sun2
cluster1	GO:1904707	positive regulation of vascular associated smooth muscle cell proliferation	8/1707	8	0.003834866	0.028733485	0.020950103	Agtr1a/Bmpr1a/Calcrl/Fgf2/Gnai3/Map3k7/Mmp2/Nf1
cluster1	GO:0035020	regulation of Rac protein signal transduction	7/1707	7	0.00386268	0.028903499	0.021074063	Crkl/Dock2/Dynlt1a/Dynlt1f/Kbtbd7/Nf1/Ogt
cluster1	GO:0008154	actin polymerization or depolymerization	22/1707	22	0.003977122	0.029643763	0.021613804	Add1/Add2/Arhgap28/Bin1/Capza1/Cotl1/Daam2/Gm14137/Kank3/Lima1/Mtss1/Pfn4/Pik3ca/Ppp1r9a/Rdx/Rictor/Sema5a/Specc1l/Spta1/Sptan1/Ssh2/Wasl
cluster1	GO:0010761	fibroblast migration	11/1707	11	0.003977371	0.029643763	0.021613804	2610005L07Rik/Apc/Arid5b/Braf/Cln3/Fgf2/Has1/Mta2/Pml/Ptk2/Tsc2
cluster1	GO:1903051	negative regulation of proteolysis involved in protein catabolic process	11/1707	11	0.003977371	0.029643763	0.021613804	Klhl40/Ogt/Pml/Prmt6/Psen1/Rybp/Rybp-ps/Sufu/Usp38/Usp9x/Wac
cluster1	GO:0032606	type I interferon production	17/1707	17	0.00404004	0.029811443	0.021736062	Ap3b1/Ap3d1/Cul3/Dhx33/Dhx36/Ifnar1/Plcg2/Polr3a/Rab2b/Rnf26/Setd2/Tbk1/Ticam2/Tomm70a/Traf3/Trex1/Yy1
cluster1	GO:0000910	cytokinesis	21/1707	21	0.004048998	0.029811443	0.021736062	Ahctf1/Apc/Aurkc/Birc6/Chmp7/Cul3/Exoc3/Exoc4/Exoc6b/Exoc7/Igf1r/Klhl9/Map10/Myo19/Prpf40a/Setd2/Snx18/Son/Unc119/Wnk1/Zfyve26
cluster1	GO:0003179	heart valve morphogenesis	9/1707	9	0.004084486	0.029811443	0.021736062	Adamts9/Bmp2/Bmpr1a/Emilin1/Notch1/Notch2/Smad2/Tgfbr2/Zfpm2
cluster1	GO:0006513	protein monoubiquitination	9/1707	9	0.004084486	0.029811443	0.021736062	Cbl/Cul3/Fancm/Huwe1/Itch/Nedd4/Rad18/Wdr48/Zfp598
cluster1	GO:0043407	negative regulation of MAP kinase activity	9/1707	9	0.004084486	0.029811443	0.021736062	Aida/Bmp2/Dab2ip/Dusp16/Lax1/Nf1/Paqr3/Sfrp1/Spry3
cluster1	GO:0045773	positive regulation of axon extension	9/1707	9	0.004084486	0.029811443	0.021736062	Adnp/Cdkl5/Ep300/Gsk3b/Macf1/Pafah1b1/Sema5a/Smurf1/Trpc5
cluster1	GO:0046189	phenol-containing compound biosynthetic process	9/1707	9	0.004084486	0.029811443	0.021736062	a/Agtr1a/Atp7a/Ctns/Gpr37/Mfsd12/Opn3/Rapgef2/Snca
cluster1	GO:0006705	mineralocorticoid biosynthetic process	4/1707	4	0.004089695	0.029811443	0.021736062	Bmp2/Cacna1h/Dab2/Rest
cluster1	GO:0010944	negative regulation of transcription by competitive promoter binding	4/1707	4	0.004089695	0.029811443	0.021736062	Bhlhe41/Hdac4/Kdm2a/Smad7
cluster1	GO:0030202	heparin metabolic process	4/1707	4	0.004089695	0.029811443	0.021736062	Ext2/Glce/Hs2st1/Slc10a7
cluster1	GO:0034333	adherens junction assembly	4/1707	4	0.004089695	0.029811443	0.021736062	Ctnnb1/Dlg5/Smad7/Zfp703
cluster1	GO:0036092	phosphatidylinositol-3-phosphate biosynthetic process	4/1707	4	0.004089695	0.029811443	0.021736062	Atg14/Pik3c2a/Pik3c2b/Pik3ca
cluster1	GO:0050774	negative regulation of dendrite morphogenesis	4/1707	4	0.004089695	0.029811443	0.021736062	Gsk3b/Rapgef2/Trpc5/Trpc6
cluster1	GO:0051657	maintenance of organelle location	4/1707	4	0.004089695	0.029811443	0.021736062	Atp2a1/Myzap/Pafah1b1/Sirt1
cluster1	GO:0060215	primitive hemopoiesis	4/1707	4	0.004089695	0.029811443	0.021736062	Gata1/Smarca4/Stk4/Tal1
cluster1	GO:1904779	regulation of protein localization to centrosome	4/1707	4	0.004089695	0.029811443	0.021736062	Apc/Cep72/Gsk3b/Mark4
cluster1	GO:1905456	regulation of lymphoid progenitor cell differentiation	4/1707	4	0.004089695	0.029811443	0.021736062	Fnip1/Notch1/Pcid2/Sos1
cluster1	GO:0010171	body morphogenesis	10/1707	10	0.004104747	0.029882558	0.021787913	Ankrd11/Arid5b/Braf/Ep300/Gatad2a/Kat6a/Mmp2/Nipbl/Specc1l/Zfp950
cluster1	GO:0097320	plasma membrane tubulation	5/1707	5	0.004135409	0.029989692	0.021866026	Asap1/Ehd2/Sh3gl2/Snx18/Wasl
cluster1	GO:0098696	regulation of neurotransmitter receptor localization to postsynaptic specialization membrane	5/1707	5	0.004135409	0.029989692	0.021866026	Gsk3b/Iqsec2/Magi2/Ogt/Tnik
cluster1	GO:2000369	regulation of clathrin-dependent endocytosis	5/1707	5	0.004135409	0.029989692	0.021866026	Dab2/Neu3/Sh3gl2/Unc119/Wasl
cluster1	GO:0098656	monoatomic anion transmembrane transport	12/1707	12	0.004149306	0.030051842	0.021911341	Ano6/Gabra3/Gabrb2/Gabrb3/Lrrc8a/Lrrc8c/Prkca/Slc12a5/Slc12a6/Slc26a1/Slc26a7/Slc4a1
cluster1	GO:0043406	positive regulation of MAP kinase activity	14/1707	14	0.004168775	0.030154141	0.02198593	Dab2ip/Edn3/Egf/Fgf2/Fzd4/Gab1/Kitl/Magi3/Map3k7/Map4k2/Mapk8ip3/Psen1/Rasgrp1/Sash1
cluster1	GO:0021954	central nervous system neuron development	13/1707	13	0.004203143	0.030363808	0.022138801	Atp7a/Draxin/Ephb1/Mycbp2/Nin/Nova2/Pafah1b1/Prkca/Ptk2/Rapgef2/Scyl2/Spg11/Szt2
cluster1	GO:0006816	calcium ion transport	41/1707	41	0.004228251	0.030412799	0.022174522	Adcyap1r1/Afg3l2/Agtr1a/Ano6/Asic1/Atp2a1/Bin1/Cacna1d/Cacna1e/Cacna1h/Cacna2d2/Calcrl/Catsper2/Chrna4/Ctnnb1/Egf/Epb41/Fbxo11/Fgf2/Flna/Gjc2/Gp1ba/Grin2b/Htr2a/Itpr3/Micu3/Nalcn/P2rx1/Pkd1/Plcg1/Plcg2/Pml/Rapgef3/Ryr1/Ryr2/Snca/Spg11/Srl/Trpc5/Trpc6/Trpm7
cluster1	GO:0000289	nuclear-transcribed mRNA poly(A) tail shortening	6/1707	6	0.004253048	0.030412799	0.022174522	Ago2/Cnot1/Pabpc1/Parn/Samd4b/Tnrc6b
cluster1	GO:0002320	lymphoid progenitor cell differentiation	6/1707	6	0.004253048	0.030412799	0.022174522	Fnip1/Notch1/Pcid2/Prkdc/Sos1/Trex1
cluster1	GO:0006582	melanin metabolic process	6/1707	6	0.004253048	0.030412799	0.022174522	a/Atp7a/Ctns/Mfsd12/Opn3/Rapgef2
cluster1	GO:0022038	corpus callosum development	6/1707	6	0.004253048	0.030412799	0.022174522	Dmxl2/Herc1/Nin/Pafah1b1/Szt2/Wdr89
cluster1	GO:0044550	secondary metabolite biosynthetic process	6/1707	6	0.004253048	0.030412799	0.022174522	a/Atp7a/Ctns/Mfsd12/Opn3/Rapgef2
cluster1	GO:0062009	secondary palate development	6/1707	6	0.004253048	0.030412799	0.022174522	Gabrb3/Itgb8/Lrrc32/Mmp25/Smad2/Tgfbr2
cluster1	GO:1904996	positive regulation of leukocyte adhesion to vascular endothelial cell	6/1707	6	0.004253048	0.030412799	0.022174522	Alox5/Ets1/Fut4/Gp1ba/Itga4/Nfat5
cluster1	GO:0010811	positive regulation of cell-substrate adhesion	17/1707	17	0.004343338	0.031019129	0.022616608	Braf/Crkl/Csf1/Dab2/Dock1/Efemp2/Emilin1/Fermt2/Flna/Gsk3b/Kdr/Nid1/Ppm1f/Rell2/Stk4/Tesk1/Vtn
cluster1	GO:1905475	regulation of protein localization to membrane	23/1707	23	0.004360421	0.031101764	0.022676858	Akt2/Ap2b1/Cdh2/Cln3/Crkl/Dab2/Epha2/Gsk3b/Iqsec2/Magi2/Mrap2/Mtcl1/Ogt/Pik3ca/Pik3r1/Pkdcc/Ppp1r9b/Ptpn9/Shank3/Shisa7/Tnik/Wnk1/Zdhhc2
cluster1	GO:0003300	cardiac muscle hypertrophy	15/1707	15	0.004409524	0.03141229	0.022903268	Bmp2/Ctdp1/Ep300/Gata6/Gsk3b/Kdm4a/Mef2a/Myh7/Notch1/Prkca/Ptk2/Ryr2/Sirt1/Tomm70a/Yy1
cluster1	GO:0035640	exploration behavior	8/1707	8	0.004427099	0.031458054	0.022936636	Abat/Abl2/Chrna4/Gabrb3/Kmt2a/Lsamp/Shank3/Ube3a
cluster1	GO:0046627	negative regulation of insulin receptor signaling pathway	8/1707	8	0.004427099	0.031458054	0.022936636	Gsk3b/Irs1/Pip4k2b/Prkca/Rps6kb1/Slc27a4/Tns2/Tsc2
cluster1	GO:0005976	polysaccharide metabolic process	14/1707	14	0.004535647	0.032108056	0.023410564	Akt2/Egf/Ext2/Gnmt/Gsk3b/Has1/Has3/Hs2st1/Irs1/Irs2/Pcdh12/Pgm2/Phkg2/Pygm
cluster1	GO:0043502	regulation of muscle adaptation	14/1707	14	0.004535647	0.032108056	0.023410564	Ctdp1/Ep300/Gsk3b/Hdac4/Mef2a/Myh7/Notch1/Prkca/Ptk2/Sirt1/Srl/Tnnc1/Tomm70a/Yy1
cluster1	GO:0090263	positive regulation of canonical Wnt signaling pathway	14/1707	14	0.004535647	0.032108056	0.023410564	Adnp/Csnk1g1/Daam2/Egf/Fgf2/Jrk/Prdm15/Sema5a/Sfrp1/Ttc21b/Ubr5/Usp34/Wnk1/Xiap
cluster1	GO:0010719	negative regulation of epithelial to mesenchymal transition	7/1707	7	0.004554791	0.032115981	0.023416342	Dab2ip/Ldlrad4/Sfrp1/Spred1/Spred3/Trim62/Tsc2
cluster1	GO:0048679	regulation of axon regeneration	7/1707	7	0.004554791	0.032115981	0.023416342	Braf/Fignl2/Flna/Igf1r/Pum2/Stk24/Xylt1
cluster1	GO:0050869	negative regulation of B cell activation	7/1707	7	0.004554791	0.032115981	0.023416342	Atm/Bank1/Inpp5d/Rc3h1/Samsn1/Sfrp1/Tsc2
cluster1	GO:0006400	tRNA modification	12/1707	12	0.004568999	0.032115981	0.023416342	Alkbh8/Cdk5rap1/Cdkal1/Elp4/Mettl8/Nsun6/Sepsecs/Thada/Thumpd2/Trmt13/Tyw1/Wdr6
cluster1	GO:0044272	sulfur compound biosynthetic process	16/1707	16	0.00457092	0.032115981	0.023416342	Acsl6/Chst1/Ctnnb1/Dip2a/Dlat/Ext2/Glce/Hs2st1/Hs6st1/Hs6st2/Mtr/Slc10a7/Slc19a3/Snca/Sp1/Xylt1
cluster1	GO:1901890	positive regulation of cell junction assembly	16/1707	16	0.00457092	0.032115981	0.023416342	Acvrl1/Adgrl1/Adnp/Dlg5/Epha2/Ephb1/Fermt2/Flrt1/Gsk3b/Il1rap/Irx3/Kdr/Lrrn1/Pik3r1/Ppm1f/Prkca
cluster1	GO:0042596	fear response	10/1707	10	0.004599827	0.032238785	0.023505881	Als2/Asic1/Asic4/Cacna1e/Eif4g1/Gng7/Grin2b/Pde8b/Rps6kb1/Shank3
cluster1	GO:0043506	regulation of JUN kinase activity	10/1707	10	0.004599827	0.032238785	0.023505881	Aida/Dab2ip/Dusp16/Fzd4/Magi3/Map3k7/Map4k2/Mapk8ip3/Sash1/Sfrp1
cluster1	GO:0042113	B cell activation	31/1707	31	0.004624777	0.032373437	0.023604058	Atm/Atp11c/Bank1/Chrna4/Dock10/Ep300/Fnip1/Gon4l/Gpr183/Ikzf1/Inpp5d/Irs2/Lax1/Mfng/Notch2/Pcid2/Pik3r1/Plcg2/Prkdc/Rasgrp1/Rc3h1/Samsn1/Sfrp1/Sh3kbp1/Sp3/Top2b/Trp53bp1/Tsc2/Yy1/Zfp36l1/Zfp36l2
cluster1	GO:0061462	protein localization to lysosome	9/1707	9	0.00463293	0.032390323	0.02361637	Ap3b1/Ap3d1/Atg14/Atp13a2/Gcc2/Gnptab/Kptn/Nedd4/Szt2
cluster1	GO:0022618	protein-RNA complex assembly	20/1707	20	0.004650202	0.032454134	0.023662896	Ago1/Ago2/Ago4/Atm/Celf3/Cpsf6/Crnkl1/Dhx29/Eif2s3x/Gemin5/Prkdc/Prkra/Prpf39/Scaf11/Setx/Sf3b1/Slu7/Snrnp200/Srpk2/Usp4
cluster1	GO:0009799	specification of symmetry	17/1707	17	0.004665066	0.032454134	0.023662896	Aida/C2cd3/Ctnnb1/Daam2/Dync2h1/Invs/Kdm2a/Mib1/Nek8/Notch1/Notch2/Nphp3/Psen1/Pskh1/Smad2/Sufu/Tgfbr2
cluster1	GO:0009855	determination of bilateral symmetry	17/1707	17	0.004665066	0.032454134	0.023662896	Aida/C2cd3/Ctnnb1/Daam2/Dync2h1/Invs/Kdm2a/Mib1/Nek8/Notch1/Notch2/Nphp3/Psen1/Pskh1/Smad2/Sufu/Tgfbr2
cluster1	GO:0045621	positive regulation of lymphocyte differentiation	17/1707	17	0.004665066	0.032454134	0.023662896	Ambra1/Ap3b1/Ap3d1/Arid1b/Arid2/Atp11c/Inpp5d/Pbrm1/Pcid2/Prkdc/Rasgrp1/Rhoh/Smarca4/Smarcc2/Tgfbr2/Tox/Zfp609
cluster1	GO:0006937	regulation of muscle contraction	19/1707	19	0.004695334	0.032586421	0.023759349	Abat/Arhgap42/Atp2a1/Bin1/Cacna1h/Calcrl/Hdac4/Myh7/Myh7b/P2rx1/Prkca/Ryr1/Ryr2/Scn10a/Setd3/Shc1/Smad7/Tnnc1/Tnnt3
cluster1	GO:0042391	regulation of membrane potential	44/1707	44	0.004695633	0.032586421	0.023759349	Abat/Abcc9/Ano6/Asic1/Bin1/Cacna1d/Cacna1h/Chrna4/Cln3/Ctns/Flna/Gabbr1/Gabra3/Gabrb2/Gabrb3/Grin2b/Gsk3b/Hcn1/Kcnd2/Kcnh1/Kcnh2/Kcnq3/Kdr/Mtmr2/Nalcn/Nedd4/Ngfr/Nnt/Nos1ap/Nup155/P2rx1/Ppp1r9a/Psen1/Ryr2/S1pr2/Scn10a/Shank3/Slc25a27/Slc25a36/Slc4a3/Smad7/Snca/Tbc1d24/Trpc5
cluster1	GO:0046660	female sex differentiation	18/1707	18	0.004703197	0.032598817	0.023768387	2610005L07Rik/Arid5b/Atm/Foxc1/Fzd4/Kdr/Kitl/Kmt2b/Lhfpl2/Lhx9/Mmp2/Nefh/Nr2f2/Sfrp1/Sirt1/Ube3a/Zfpm2/Zfx
cluster1	GO:0106027	neuron projection organization	15/1707	15	0.004771172	0.033029389	0.024082325	Abl2/Dhx36/Dip2a/Dock10/Ephb1/Grin2b/Gsk3b/Igf1r/Mtmr2/Pafah1b1/Ppp1r9a/Psen1/Shank3/Ube3a/Wasl
cluster1	GO:2000036	regulation of stem cell population maintenance	11/1707	11	0.004895982	0.033851878	0.024682017	Arid4b/Cnot1/Ncoa3/Ogt/Rest/Sap130/Sin3a/Smarca4/Tal1/Tead4/Tet1
cluster1	GO:0001704	formation of primary germ layer	14/1707	14	0.004928202	0.034032945	0.024814036	Bmpr1a/Ctnnb1/Epha2/Exoc4/Ext2/Foxc1/Gata6/Kdm6a/Macf1/Nr0b1/Setd2/Smad2/Tal1/Vtn
cluster1	GO:0046683	response to organophosphorus	13/1707	13	0.005020959	0.034631116	0.025250173	Abcc9/Braf/Hcn1/Itpr3/P2rx1/Pik3r1/Plcg2/Pygm/Rapgef1/Rapgef2/Rapgef3/Ryr1/Zfp36l1
cluster1	GO:1904375	regulation of protein localization to cell periphery	18/1707	18	0.005030886	0.034657212	0.0252692	Cln3/Dab2/Eif4g1/Epb41/Epha2/Gsk3b/Iqsec2/Magi2/Mrap2/Ogt/Pik3r1/Pkdcc/Ppp1r9b/Ptpn9/Snca/Tnik/Wnk1/Zdhhc2
cluster1	GO:0002064	epithelial cell development	25/1707	25	0.005059666	0.034812967	0.025382764	Add1/Akap11/Ampd2/Arid4b/Asxl1/Atrx/Cdh2/Cdh5/Epha2/Flna/Fndc3a/Kdr/Notch1/Notch2/Notch4/Pdpk1/Rapgef1/Rapgef2/Rapgef3/Rdx/Robo4/S1pr2/Smarca4/Tjp1/Vim
cluster1	GO:0044331	cell-cell adhesion mediated by cadherin	8/1707	8	0.005087141	0.034959377	0.025489514	Cdh12/Cdh15/Cdh2/Cdh5/Notch1/Notch4/Ppm1f/Tjp1
cluster1	GO:0007528	neuromuscular junction development	10/1707	10	0.005140659	0.035112197	0.025600938	Afg3l2/Als2/Cacna2d2/Col4a5/Crkl/Etv5/Gsk3b/Mycbp2/Nedd4/Spg11
cluster1	GO:0010770	positive regulation of cell morphogenesis	10/1707	10	0.005140659	0.035112197	0.025600938	Cdkl5/Dhx36/Fzd4/Obsl1/Pafah1b1/Parp6/Prkdc/Ss18l1/Tbc1d24/Tnik
cluster1	GO:0045778	positive regulation of ossification	10/1707	10	0.005140659	0.035112197	0.025600938	Alox5/Ano6/Bmp2/Bmpr1a/Csf1r/Gpm6b/Nipbl/Osr2/Pkdcc/Setd2
cluster1	GO:0021895	cerebral cortex neuron differentiation	6/1707	6	0.005146719	0.035112197	0.025600938	Chd5/Pafah1b1/Psen1/Sin3a/Tox/Zfp335
cluster1	GO:0035278	miRNA-mediated gene silencing by inhibition of translation	6/1707	6	0.005146719	0.035112197	0.025600938	Ago1/Ago2/Ago4/Eif4g1/Limd1/Tnrc6b
cluster1	GO:0060039	pericardium development	6/1707	6	0.005146719	0.035112197	0.025600938	Bmp2/Itga4/Notch1/Setd2/Smad2/Sos1
cluster1	GO:0048562	embryonic organ morphogenesis	32/1707	32	0.005234132	0.035552969	0.025922313	2610005L07Rik/Aldh1a3/C2cd3/Col11a1/Ctnnb1/Epha2/Eya4/Hoxa4/Kdm2a/Kdm6a/Med12/Mib1/Nipbl/Notch1/Notch2/Nphp3/Osr2/Phactr4/Prkra/Psen1/Rest/Ryr2/Satb2/Setd2/Smad2/Smarca4/Sp1/Sp3/Sufu/Tcf7/Tgfbr2/Zeb1
cluster1	GO:0007062	sister chromatid cohesion	9/1707	9	0.005236952	0.035552969	0.025922313	Atrx/Ctnnb1/Mau2/Nipbl/Pds5a/Pds5b/Sfpq/Smc5/Stag1
cluster1	GO:0072132	mesenchyme morphogenesis	9/1707	9	0.005236952	0.035552969	0.025922313	Acvrl1/Bmp2/Bmpr1a/Ctnnb1/Exoc4/Foxc1/Notch1/Smad2/Tgfbr2
cluster1	GO:0044539	long-chain fatty acid import into cell	5/1707	5	0.005249136	0.035552969	0.025922313	Acsl6/Akt2/Irs2/Rps6kb1/Slc27a4
cluster1	GO:0090030	regulation of steroid hormone biosynthetic process	5/1707	5	0.005249136	0.035552969	0.025922313	Bmp2/Dab2/Igf1r/Pde8b/Rest
cluster1	GO:1905564	positive regulation of vascular endothelial cell proliferation	5/1707	5	0.005249136	0.035552969	0.025922313	Apln/Fgf2/Itga4/Plcg1/Sp1
cluster1	GO:0000070	mitotic sister chromatid segregation	20/1707	20	0.005263074	0.03560463	0.02595998	Akap8l/Anapc15/Anapc7/Apc/Atm/Cdk5rap2/Cep97/Chmp7/Cul3/Dync1li1/Flna/Ino80/Kifc2/Map10/Nipbl/Pcid2/Pibf1/Sirt1/Stag1/Tpr
cluster1	GO:0002040	sprouting angiogenesis	16/1707	16	0.005297946	0.035797616	0.026100689	Adamts9/Agtr1a/Alox5/Creb3l1/Epha2/Fgf2/Kdr/Map2k5/Ngfr/Notch1/Parva/Pik3c2a/Rnf213/Sema5a/Spred1/Tjp1
cluster1	GO:0009749	response to glucose	22/1707	22	0.005323639	0.035818586	0.026115979	Cacna1d/Cacna1e/Ccdc186/Ep300/Hcfc1/Hnf4a/Igf1r/Irs2/Mafa/Ncoa6/Ogt/Pde8b/Pik3ca/Ppard/Rasal2/Sarm1/Sin3a/Sirt1/Slc12a6/Smad2/Smarca4/Zbed6
cluster1	GO:0033687	osteoblast proliferation	7/1707	7	0.005336416	0.035818586	0.026115979	Bmp2/Gata1/Gsk3b/Igf1r/Npr3/Osr2/Sfrp1
cluster1	GO:1905168	positive regulation of double-strand break repair via homologous recombination	7/1707	7	0.005336416	0.035818586	0.026115979	Arid2/Brd8/Ep400/Epc1/Epc2/Trrap/Wdr48
cluster1	GO:0007009	plasma membrane organization	19/1707	19	0.005339141	0.035818586	0.026115979	Adam1a/Akt2/Ano6/Arv1/Asap1/Bin1/Chmp7/Cln3/Ehd2/Mtss1/Sh3gl2/Slc4a1/Snx18/Spaca6/Spta1/Trpc5/Wasl/Xkr6/Xkr8
cluster1	GO:0031333	negative regulation of protein-containing complex assembly	19/1707	19	0.005339141	0.035818586	0.026115979	Add1/Add2/Aida/Capza1/Cdh5/Ep300/Gsk3b/Kank3/Map3k7/Pfn4/Rdx/Snca/Spta1/Sptan1/Ssh2/Tfip11/Tmc8/Trim11/Ulk1
cluster1	GO:2001236	regulation of extrinsic apoptotic signaling pathway	19/1707	19	0.005339141	0.035818586	0.026115979	Birc6/Dab2/Eya3/Eya4/Gata1/Gsk3b/Hgf/Itprip/Map2k5/Nf1/Pml/Rps6kb1/Sfrp1/Stk4/Stradb/Tmc8/Tnfrsf22/Trps1/Unc5b
cluster1	GO:0072073	kidney epithelium development	18/1707	18	0.005377045	0.036030035	0.02627015	Agtr1a/Ampd2/Asxl1/Bmp2/Ctnnb1/Ctns/Fgf2/Foxc1/Hs2st1/Irx3/Mtss1/Notch1/Notch2/Sfrp1/Smad2/Smad7/Wnt6/Wwtr1
cluster1	GO:0140014	mitotic nuclear division	27/1707	27	0.005393942	0.03610038	0.02632144	Akap8l/Anapc15/Anapc7/Ankle2/Apc/Atm/Cdk5rap2/Cep97/Chmp7/Ctdp1/Cul3/Dync1li1/Edn3/Egf/Flna/Igf1r/Ino80/Kifc2/Map10/Nipbl/Obsl1/Pcid2/Pibf1/Sh2b1/Sirt1/Stag1/Tpr
cluster1	GO:1904705	regulation of vascular associated smooth muscle cell proliferation	11/1707	11	0.00541428	0.036193562	0.026389381	Agtr1a/Apln/Bmpr1a/Calcrl/Efemp2/Fgf2/Gnai3/Map3k7/Mmp2/Nf1/S1pr2
cluster1	GO:0140962	multicellular organismal-level chemical homeostasis	12/1707	12	0.005509945	0.036789481	0.026823876	Abca3/Adgrf5/Akap11/Ctns/Cybrd1/Epb42/Ext2/Ireb2/Kdr/Mllt6/Nfat5/Nkiras2
cluster1	GO:0042176	regulation of protein catabolic process	34/1707	34	0.005529563	0.036876828	0.026887562	Apc/Atg4b/Atp13a2/Btrc/Dab2/Dab2ip/Ddb1/Eif2a/Fbxo11/Flna/Gsk3b/Itch/Klhl40/Mapk9/Mycbp2/Nedd4/Ogt/Pkd1/Psen1/Rad23b/Rdx/Ric1/Rybp/Rybp-ps/Snca/Sumo2/Tmtc3/Trim32/Tspan5/Usp38/Usp9x/Wac/Zdhhc2/Zer1
cluster1	GO:0072009	nephron epithelium development	15/1707	15	0.005566671	0.037001824	0.026978699	Agtr1a/Ampd2/Asxl1/Bmp2/Ctnnb1/Ctns/Fgf2/Foxc1/Hs2st1/Irx3/Mtss1/Notch1/Notch2/Wnt6/Wwtr1
cluster1	GO:1904659	glucose transmembrane transport	15/1707	15	0.005566671	0.037001824	0.026978699	Akt2/Braf/Ctns/Irs1/Irs2/Mapk14/Mef2a/Opn3/Prkca/Rnasel/Rps6kb1/Slc25a27/Slc27a4/Slc2a5/Tsc2
cluster1	GO:0001654	eye development	39/1707	39	0.005581807	0.037001824	0.026978699	Acvrl1/Aldh1a3/Apc/Ctnnb1/Ctns/Epha2/Ephb1/Fgf2/Foxc1/Fzd4/Hcn1/Ikzf1/Kdr/Kmt2c/Med1/Meis3/Mitf/Nf1/Nipbl/Notch1/Notch2/Osr2/Pbx3/Pcnt/Pds5a/Pds5b/Phactr4/Pou2f1/Sall2/Smarca4/Sos1/Sp1/Sp3/Spred1/Spred3/Tgfbr2/Vim/Yy1/Zeb1
cluster1	GO:0002328	pro-B cell differentiation	4/1707	4	0.005633564	0.037001824	0.026978699	Fnip1/Notch1/Prkdc/Sos1
cluster1	GO:0009950	dorsal/ventral axis specification	4/1707	4	0.005633564	0.037001824	0.026978699	Bmpr1a/Ctnnb1/Sfrp1/Smad2
cluster1	GO:0034088	maintenance of mitotic sister chromatid cohesion	4/1707	4	0.005633564	0.037001824	0.026978699	Atrx/Mau2/Nipbl/Smc5
cluster1	GO:0038180	nerve growth factor signaling pathway	4/1707	4	0.005633564	0.037001824	0.026978699	Magi2/Rapgef1/Rapgef2/Shoc2
cluster1	GO:0045618	positive regulation of keratinocyte differentiation	4/1707	4	0.005633564	0.037001824	0.026978699	Foxc1/Med1/Ncoa3/Notch1
cluster1	GO:0048340	paraxial mesoderm morphogenesis	4/1707	4	0.005633564	0.037001824	0.026978699	Bmpr1a/Exoc4/Foxc1/Smad2
cluster1	GO:0048548	regulation of pinocytosis	4/1707	4	0.005633564	0.037001824	0.026978699	Actn4/Ankfy1/Cln3/Tsc2
cluster1	GO:0050847	progesterone receptor signaling pathway	4/1707	4	0.005633564	0.037001824	0.026978699	Nedd4/Trerf1/Ube3a/Ubr5
cluster1	GO:0060213	positive regulation of nuclear-transcribed mRNA poly(A) tail shortening	4/1707	4	0.005633564	0.037001824	0.026978699	Ago2/Cnot1/Pabpc1/Tnrc6b
cluster1	GO:2000271	positive regulation of fibroblast apoptotic process	4/1707	4	0.005633564	0.037001824	0.026978699	Apc/Bcl2l11/Prdm11/Sfrp1
cluster1	GO:0006260	DNA replication	27/1707	27	0.005663271	0.037153695	0.02708943	Actr5/Ankrd17/Atrx/Bod1l/Ccdc88a/Exd2/Fancm/Gins4/Ino80/Ino80d/Jade3/Kat7/Lig3/Mcm9/Mettl4/Noc3l/Orc3/Pds5a/Primpol/Rfwd3/Samhd1/Sin3a/Smarcal1/Trex1/Upf1/Wiz/Yy1
cluster1	GO:0071322	cellular response to carbohydrate stimulus	19/1707	19	0.005687203	0.037233046	0.027147287	Cacna1d/Cacna1e/Calcrl/Ccdc186/Hcfc1/Igf1r/Ncoa6/Ogt/Pde8b/Pik3ca/Ppard/Prkca/Sin3a/Sirt1/Slc12a6/Slc2a5/Smarca4/Zbed6/Zfp36l1
cluster1	GO:0014812	muscle cell migration	16/1707	16	0.005695165	0.037233046	0.027147287	Atp7a/Bmpr1a/Dock7/Hdac4/Itga4/Map3k7/Nf1/Parva/Ppard/Ptk2/Rapgef3/Rps6kb1/S1pr2/Sema6d/Vtn/Zfp950
cluster1	GO:0060048	cardiac muscle contraction	16/1707	16	0.005695165	0.037233046	0.027147287	Abcc9/Bin1/Cacna1d/Cacna1h/Flna/Hdac4/Kcnh2/Myh7/Myh7b/Myl1/Nup155/Pik3ca/Ryr2/Scn10a/Smad7/Tnnc1
cluster1	GO:0006936	muscle contraction	31/1707	31	0.005783289	0.03776541	0.027535443	Abat/Abcc9/Arhgap42/Atp2a1/Bin1/Cacna1d/Cacna1h/Calcrl/Edn3/Flna/Hdac4/Htr2a/Kcnd2/Kcnh2/Myh7/Myh7b/Myl1/Nup155/P2rx1/Pgam2/Pik3ca/Prkca/Rcsd1/Ryr1/Ryr2/Scn10a/Setd3/Shc1/Smad7/Tnnc1/Tnnt3
cluster1	GO:0010595	positive regulation of endothelial cell migration	14/1707	14	0.005795472	0.037801216	0.02756155	Bcar1/Bcas3/Egf/Ets1/Fgf2/Kdr/Pik3c2a/Plcg1/Prkca/Prkd2/Sash1/Sema5a/Sirt1/Sp1
cluster1	GO:0006476	protein deacetylation	8/1707	8	0.005819818	0.037916184	0.027645375	Dr1/Ep300/Flna/Fry/Hdac4/Sirt1/Spred1/Zzz3
cluster1	GO:0010596	negative regulation of endothelial cell migration	9/1707	9	0.005900168	0.038395327	0.027994727	Acvrl1/Adamts9/Dab2ip/Fgf2/Map2k5/Notch1/Nr2f2/Robo4/Spred1
cluster1	GO:0046847	filopodium assembly	11/1707	11	0.005974892	0.038792104	0.028284024	Cln3/Daam2/Dpysl3/Fgd1/Palm/Pik3r1/Plppr5/Ppp1r9a/Ppp1r9b/S1pr2/Wasl
cluster1	GO:0051865	protein autoubiquitination	11/1707	11	0.005974892	0.038792104	0.028284024	Cbl/Cul3/Ddb2/Itch/Lrsam1/Nfx1/Rad18/Rnf213/Sash1/Trim11/Ube3a
cluster1	GO:0008645	hexose transmembrane transport	15/1707	15	0.006002754	0.038854146	0.02832926	Akt2/Braf/Ctns/Irs1/Irs2/Mapk14/Mef2a/Opn3/Prkca/Rnasel/Rps6kb1/Slc25a27/Slc27a4/Slc2a5/Tsc2
cluster1	GO:0014897	striated muscle hypertrophy	15/1707	15	0.006002754	0.038854146	0.02832926	Bmp2/Ctdp1/Ep300/Gata6/Gsk3b/Kdm4a/Mef2a/Myh7/Notch1/Prkca/Ptk2/Ryr2/Sirt1/Tomm70a/Yy1
cluster1	GO:0016050	vesicle organization	34/1707	34	0.006005107	0.038854146	0.02832926	a/Abcb6/Als2/Ankfy1/Ap3b1/Ap3d1/Atp13a2/Ccdc42/Chmp7/Cln3/Cul3/Dnajc13/Erc1/Erc2/Gbf1/Gnai3/Lyst/Nectin2/Pafah1b1/Pfn4/Pip4k2b/Rab8b/Rnf26/Snca/Sox30/Spg11/Stx17/Syt1/Tmcc1/Trappc11/Trappc12/Vps13b/Vps41/Wasl
cluster1	GO:0035019	somatic stem cell population maintenance	12/1707	12	0.006034859	0.038912771	0.028372005	Apc/Bcl9l/Bmpr1a/Braf/Kat6a/Med12/Med15/Nipbl/Rest/Sfrp1/Tal1/Zfp36l2
cluster1	GO:0042147	retrograde transport, endosome to Golgi	12/1707	12	0.006034859	0.038912771	0.028372005	Ankfy1/Erc1/Evi5/Gbf1/Gcc2/Heatr5a/Rbsn/Rcsd1/Ric1/Sgsm2/Vps26a/Vps51
cluster1	GO:0046785	microtubule polymerization	12/1707	12	0.006034859	0.038912771	0.028372005	Apc/Camsap1/Ccdc57/Cdh5/Cdk5rap2/Cenpj/Haus2/Map4/Nin/Snca/Tubgcp5/Tubgcp6
cluster1	GO:0070482	response to oxygen levels	31/1707	31	0.006041952	0.03891403	0.028372923	Abat/Ado/Alas2/Atf2/Atm/Bmp2/Chrna4/Ep300/Fzd4/Gata6/Grin2b/Gucy1a2/Ireb2/Kcnd2/Kdm6a/Kdr/Limd1/Mmp2/Nf1/Notch1/Ogt/Pml/Ppard/Pygm/Rest/Ryr1/Ryr2/Sirt1/Tbl2/Tsc2/Zfp36l1
cluster1	GO:0033137	negative regulation of peptidyl-serine phosphorylation	6/1707	6	0.00617058	0.039606839	0.028878063	Hgf/Ogt/Paqr3/Ppm1f/Rassf2/Smad7
cluster1	GO:0046856	phosphatidylinositol dephosphorylation	6/1707	6	0.00617058	0.039606839	0.028878063	Inpp4b/Inpp5b/Inpp5d/Mtmr2/Mtmr3/Mtmr9
cluster1	GO:1905562	regulation of vascular endothelial cell proliferation	6/1707	6	0.00617058	0.039606839	0.028878063	Apln/Fgf2/Itga4/Plcg1/Sp1/Tsc2
cluster1	GO:0031670	cellular response to nutrient	7/1707	7	0.006214387	0.039752348	0.028984156	Bmt2/Kdm6a/Med1/Ncoa1/Ogt/Pld1/Rps6kb1
cluster1	GO:0051150	regulation of smooth muscle cell differentiation	7/1707	7	0.006214387	0.039752348	0.028984156	Ankrd17/Efemp2/Notch1/Notch2/Notch4/Sirt1/Zeb1
cluster1	GO:0071539	protein localization to centrosome	7/1707	7	0.006214387	0.039752348	0.028984156	Apc/C2cd3/Cep350/Cep72/Gsk3b/Mark4/Pibf1
cluster1	GO:0150063	visual system development	39/1707	39	0.006246234	0.039910816	0.029099698	Acvrl1/Aldh1a3/Apc/Ctnnb1/Ctns/Epha2/Ephb1/Fgf2/Foxc1/Fzd4/Hcn1/Ikzf1/Kdr/Kmt2c/Med1/Meis3/Mitf/Nf1/Nipbl/Notch1/Notch2/Osr2/Pbx3/Pcnt/Pds5a/Pds5b/Phactr4/Pou2f1/Sall2/Smarca4/Sos1/Sp1/Sp3/Spred1/Spred3/Tgfbr2/Vim/Yy1/Zeb1
cluster1	GO:0001843	neural tube closure	14/1707	14	0.00627281	0.04003529	0.029190454	Abl2/Dlc1/Gatad2a/Kdm2a/Kdm6a/Med12/Phactr4/Plxnb2/Prkacb/Setd2/Sfrp1/Specc1l/Sufu/Tsc2
cluster1	GO:0000271	polysaccharide biosynthetic process	10/1707	10	0.006370806	0.040596257	0.029599465	Akt2/Egf/Ext2/Has1/Has3/Hs2st1/Irs1/Irs2/Pgm2/Phkg2
cluster1	GO:0051146	striated muscle cell differentiation	33/1707	33	0.006375095	0.040596257	0.029599465	Bhlhe41/Bmp2/Bmpr1a/Cdh2/Csf1r/Ctdp1/Cyp26b1/Dner/Dock1/Dock2/Dyrk1b/Ehd2/Ep300/Epc1/Gata6/Gsk3b/Hdac4/Irx3/Klhl40/Maml1/Mapk14/Mef2a/Myh7/Myo18b/Notch1/Ryr1/Sirt1/Speg/Spg11/Tnnt3/Tomm70a/Trim32/Yy1
cluster1	GO:0061025	membrane fusion	19/1707	19	0.006439077	0.040957463	0.029862827	Adam1a/Ankfy1/Atp13a2/Chmp7/Cln3/Erc1/Erc2/Gnai3/Huwe1/Nectin2/Pip4k2b/Rab8b/Snca/Sox30/Spaca6/Spg11/Stx17/Syt1/Vps41
cluster1	GO:0008033	tRNA processing	15/1707	15	0.006465919	0.041035672	0.029919851	Alkbh8/Cdk5rap1/Cdkal1/Elp4/Grsf1/Mettl8/Nat10/Nsun6/Sepsecs/Thada/Thumpd2/Trmt13/Trub2/Tyw1/Wdr6
cluster1	GO:0008306	associative learning	15/1707	15	0.006465919	0.041035672	0.029919851	Abl2/Asic1/B3gat1/Braf/Cacna1e/Cln3/Ctns/Ddhd2/Grin2b/Kmt2a/Nf1/Oprl1/Pde8b/Rapgef3/Shank3
cluster1	GO:0006835	dicarboxylic acid transport	13/1707	13	0.006481978	0.041091368	0.029960459	Abat/Abcc2/Abcc5/Gabbr1/Grin2b/Lrrc8a/Lrrc8c/Nf1/Psen1/Slc19a1/Slc26a1/Slc26a7/Snca
cluster1	GO:0001946	lymphangiogenesis	5/1707	5	0.006559263	0.041395259	0.030182032	Acvrl1/Epha2/Foxc1/Pkd1/Ptpn14
cluster1	GO:0003161	cardiac conduction system development	5/1707	5	0.006559263	0.041395259	0.030182032	Bmpr1a/Gata6/Irx3/Maml1/Notch1
cluster1	GO:0035234	ectopic germ cell programmed cell death	5/1707	5	0.006559263	0.041395259	0.030182032	Ddb1/Kitl/Prkdc/Sycp2/Topaz1
cluster1	GO:0048015	phosphatidylinositol-mediated signaling	5/1707	5	0.006559263	0.041395259	0.030182032	Pik3c2a/Pik3c2b/Pik3ca/Plcg1/Plcg2
cluster1	GO:0033135	regulation of peptidyl-serine phosphorylation	17/1707	17	0.00657937	0.041475763	0.030240729	Akt2/Braf/Dock7/Eif4g1/Fnip1/Hgf/Mapkap1/Nsd1/Ogt/Paqr3/Ppm1f/Rassf2/Rictor/Sh2d3c/Smad7/Snca/Stk4
cluster1	GO:0070169	positive regulation of biomineral tissue development	9/1707	9	0.006626254	0.04151679	0.030270642	Alox5/Ano6/Bmp2/Bmpr1a/Csf1r/Gpm6b/Osr2/Pkdcc/Wnt6
cluster1	GO:0030490	maturation of SSU-rRNA	8/1707	8	0.00663003	0.04151679	0.030270642	Ddx52/Dhx37/Heatr1/Nat10/Nol11/Rps16/Tsr1/Wdr46
cluster1	GO:0030501	positive regulation of bone mineralization	8/1707	8	0.00663003	0.04151679	0.030270642	Alox5/Ano6/Bmp2/Bmpr1a/Csf1r/Gpm6b/Osr2/Pkdcc
cluster1	GO:0031297	replication fork processing	8/1707	8	0.00663003	0.04151679	0.030270642	Atrx/Bod1l/Exd2/Fancm/Primpol/Rfwd3/Samhd1/Smarcal1
cluster1	GO:0048873	homeostasis of number of cells within a tissue	8/1707	8	0.00663003	0.04151679	0.030270642	Add1/Csf1/Gata1/Gigyf2/Klhl10/Kmt2a/Notch1/Xiap
cluster1	GO:0055023	positive regulation of cardiac muscle tissue growth	8/1707	8	0.00663003	0.04151679	0.030270642	Bmpr1a/Ep300/Fgf2/Gata6/Mapk14/Notch1/Sirt1/Zfpm2
cluster1	GO:2001233	regulation of apoptotic signaling pathway	39/1707	39	0.006725176	0.042065901	0.030671009	Bcl2l11/Bclaf1/Birc6/Creb3l1/Ctnnb1/Dab2/Dab2ip/Eya3/Eya4/Gata1/Gnai3/Gsk3b/Hgf/Inca1/Itprip/Kdm6a/Map2k5/Map3k7/Mapk9/Meis3/Mmp2/Mnt/Nf1/Ngfr/Pml/Prkra/Psen1/Rps6kb1/Sfpq/Sfrp1/Sirt1/Stk4/Stradb/Tmc8/Tnfrsf22/Trim32/Trps1/Unc5b/Uri1
cluster1	GO:0060271	cilium assembly	36/1707	36	0.00674341	0.042133244	0.03072011	2700049A03Rik/Asap1/Atmin/Bbs10/C2cd3/Ccdc42/Ccdc57/Ccdc88a/Cdkl5/Cenpj/Cep135/Cep350/Cep97/Cntrl/Dnah8/Dnhd1/Dync2h1/Ehd2/Flna/Gsk3b/Map4/Mark4/Mphosph9/Nisch/Nphp3/Parva/Pcnt/Pfn4/Pibf1/Tbc1d31/Tesk1/Trim32/Ttc21b/Usp9x/Wwtr1/Zfp423
cluster1	GO:0030516	regulation of axon extension	14/1707	14	0.006781077	0.042274958	0.030823436	Adnp/Cdkl5/Draxin/Ep300/Gsk3b/Macf1/Pafah1b1/Sema3d/Sema5a/Sema6d/Sin3a/Slit1/Smurf1/Trpc5
cluster1	GO:0060606	tube closure	14/1707	14	0.006781077	0.042274958	0.030823436	Abl2/Dlc1/Gatad2a/Kdm2a/Kdm6a/Med12/Phactr4/Plxnb2/Prkacb/Setd2/Sfrp1/Specc1l/Sufu/Tsc2
cluster1	GO:0031099	regeneration	19/1707	19	0.006844301	0.042622013	0.03107648	Braf/Fignl2/Flna/Gata1/Gm34220/Hgf/Igf1r/Igsf10/Mapk8ip3/Med1/Mmp2/Mtr/Nefh/Ppard/Pum2/Stk24/Ulk1/Vtn/Xylt1
cluster1	GO:0071805	potassium ion transmembrane transport	21/1707	21	0.006882517	0.042812746	0.031215547	Abcc9/Ano6/Atp4a/Bin1/Cacna1d/Edn3/Flna/Hcn1/Kcnd1/Kcnd2/Kcng3/Kcnh1/Kcnh2/Kcnq3/Kcnt1/Nalcn/Nedd4/Slc12a5/Slc12a6/Slc9a6/Wnk1
cluster1	GO:0014896	muscle hypertrophy	15/1707	15	0.006957337	0.043182946	0.031485467	Bmp2/Ctdp1/Ep300/Gata6/Gsk3b/Kdm4a/Mef2a/Myh7/Notch1/Prkca/Ptk2/Ryr2/Sirt1/Tomm70a/Yy1
cluster1	GO:0051225	spindle assembly	15/1707	15	0.006957337	0.043182946	0.031485467	Cenpj/Cep97/Chmp7/Ddb1/Flna/Haus2/Ino80/Kifc2/Map10/Pibf1/Stag1/Stard9/Tpr/Tubgcp5/Tubgcp6
cluster1	GO:0043543	protein acylation	13/1707	13	0.007037715	0.043585939	0.031779296	Cep295/Dip2a/Ep300/Gsk3b/Kat6a/Kat7/Naa16/Naa25/Nat10/Pml/Sirt1/Smc5/Zdhhc2
cluster1	GO:2001237	negative regulation of extrinsic apoptotic signaling pathway	13/1707	13	0.007037715	0.043585939	0.031779296	Birc6/Dab2/Eya3/Eya4/Gata1/Gsk3b/Hgf/Itprip/Map2k5/Rps6kb1/Stradb/Tnfrsf22/Unc5b
cluster1	GO:0150116	regulation of cell-substrate junction organization	10/1707	10	0.007065859	0.043712254	0.031871395	Acvrl1/Dlc1/Fermt2/Gpm6b/Kdr/Macf1/Pik3r1/Ppm1f/Ptk2/Slk
cluster1	GO:0043010	camera-type eye development	35/1707	35	0.007179414	0.044269374	0.032277601	Acvrl1/Aldh1a3/Apc/Ctnnb1/Ctns/Epha2/Ephb1/Fgf2/Foxc1/Fzd4/Hcn1/Ikzf1/Kdr/Kmt2c/Med1/Mitf/Nf1/Notch1/Notch2/Osr2/Pcnt/Pds5a/Pds5b/Phactr4/Pou2f1/Smarca4/Sos1/Sp1/Sp3/Spred1/Spred3/Tgfbr2/Vim/Yy1/Zeb1
cluster1	GO:0030488	tRNA methylation	7/1707	7	0.007195578	0.044269374	0.032277601	Alkbh8/Mettl8/Nsun6/Thada/Thumpd2/Trmt13/Wdr6
cluster1	GO:0032435	negative regulation of proteasomal ubiquitin-dependent protein catabolic process	7/1707	7	0.007195578	0.044269374	0.032277601	Klhl40/Ogt/Rybp/Rybp-ps/Usp38/Usp9x/Wac
cluster1	GO:0060391	positive regulation of SMAD protein signal transduction	7/1707	7	0.007195578	0.044269374	0.032277601	Acvrl1/Bmp2/Bmpr1a/Dab2/Glce/Sh2b1/Tgfbr2
cluster1	GO:1905508	protein localization to microtubule organizing center	7/1707	7	0.007195578	0.044269374	0.032277601	Apc/C2cd3/Cep350/Cep72/Gsk3b/Mark4/Pibf1
cluster1	GO:0046323	glucose import	12/1707	12	0.007202993	0.044269374	0.032277601	Akt2/Irs1/Irs2/Mapk14/Mef2a/Opn3/Prkca/Rnasel/Rps6kb1/Slc25a27/Slc27a4/Tsc2
cluster1	GO:0048880	sensory system development	39/1707	39	0.007234561	0.04441501	0.032383787	Acvrl1/Aldh1a3/Apc/Ctnnb1/Ctns/Epha2/Ephb1/Fgf2/Foxc1/Fzd4/Hcn1/Ikzf1/Kdr/Kmt2c/Med1/Meis3/Mitf/Nf1/Nipbl/Notch1/Notch2/Osr2/Pbx3/Pcnt/Pds5a/Pds5b/Phactr4/Pou2f1/Sall2/Smarca4/Sos1/Sp1/Sp3/Spred1/Spred3/Tgfbr2/Vim/Yy1/Zeb1
cluster1	GO:0010742	macrophage derived foam cell differentiation	6/1707	6	0.007334868	0.044884298	0.032725954	Abca5/Agtr1a/Csf1/Ep300/Hbp1/Mapk9
cluster1	GO:0060045	positive regulation of cardiac muscle cell proliferation	6/1707	6	0.007334868	0.044884298	0.032725954	Bmpr1a/Fgf2/Gata6/Mapk14/Notch1/Zfpm2
cluster1	GO:0101023	vascular endothelial cell proliferation	6/1707	6	0.007334868	0.044884298	0.032725954	Apln/Fgf2/Itga4/Plcg1/Sp1/Tsc2
cluster1	GO:0070372	regulation of ERK1 and ERK2 cascade	32/1707	32	0.007351574	0.044937789	0.032764954	Abl2/Bmp2/Braf/Crkl/Csf1r/Dab2/Dab2ip/Dusp26/Egf/Emilin1/Epha2/Ephb1/Fermt2/Fgf2/Gpr183/Gpr55/Htr2a/Kdr/Nf1/Notch1/Notch2/Pde8b/Phlpp1/Prkca/Prkd2/Rapgef1/Rapgef2/Rasgrp1/Shc1/Spred1/Spred3/Spry3
cluster1	GO:0043536	positive regulation of blood vessel endothelial cell migration	9/1707	9	0.007418936	0.045248619	0.032991586	Ets1/Fgf2/Kdr/Pik3c2a/Plcg1/Prkca/Prkd2/Sirt1/Sp1
cluster1	GO:0071103	DNA conformation change	9/1707	9	0.007418936	0.045248619	0.032991586	Dhx36/Ercc3/Gins4/Ighmbp2/Mcm9/Top2b/Top3a/Trex1/Upf1
cluster1	GO:0015749	monosaccharide transmembrane transport	15/1707	15	0.007478202	0.045248619	0.032991586	Akt2/Braf/Ctns/Irs1/Irs2/Mapk14/Mef2a/Opn3/Prkca/Rnasel/Rps6kb1/Slc25a27/Slc27a4/Slc2a5/Tsc2
cluster1	GO:0002318	myeloid progenitor cell differentiation	4/1707	4	0.007522292	0.045248619	0.032991586	Braf/Sp1/Sp3/Tet2
cluster1	GO:0010457	centriole-centriole cohesion	4/1707	4	0.007522292	0.045248619	0.032991586	Cep135/Cep68/Ctnnb1/Nin
cluster1	GO:0032341	aldosterone metabolic process	4/1707	4	0.007522292	0.045248619	0.032991586	Bmp2/Cacna1h/Dab2/Rest
cluster1	GO:0034086	maintenance of sister chromatid cohesion	4/1707	4	0.007522292	0.045248619	0.032991586	Atrx/Mau2/Nipbl/Smc5
cluster1	GO:0034309	primary alcohol biosynthetic process	4/1707	4	0.007522292	0.045248619	0.032991586	Bmp2/Cacna1h/Dab2/Rest
cluster1	GO:0048070	regulation of developmental pigmentation	4/1707	4	0.007522292	0.045248619	0.032991586	Adamts9/Bcl2l11/Edn3/Kitl
cluster1	GO:0150011	regulation of neuron projection arborization	4/1707	4	0.007522292	0.045248619	0.032991586	Fzd4/Macf1/Myo9a/Spry3
cluster1	GO:1905269	positive regulation of chromatin organization	4/1707	4	0.007522292	0.045248619	0.032991586	Atf7ip2/Morc2a/Tal1/Tpr
cluster1	GO:2001046	positive regulation of integrin-mediated signaling pathway	4/1707	4	0.007522292	0.045248619	0.032991586	Dab2/Flna/Lama2/Nid1
cluster1	GO:0000245	spliceosomal complex assembly	8/1707	8	0.007522723	0.045248619	0.032991586	Celf3/Crnkl1/Prpf39/Scaf11/Setx/Sf3b1/Slu7/Srpk2
cluster1	GO:0035137	hindlimb morphogenesis	8/1707	8	0.007522723	0.045248619	0.032991586	Atp7a/Bmpr1a/Ctnnb1/Med1/Notch1/Osr2/Smarca4/Tbx4
cluster1	GO:1902041	regulation of extrinsic apoptotic signaling pathway via death domain receptors	8/1707	8	0.007522723	0.045248619	0.032991586	Gsk3b/Hgf/Itprip/Sfrp1/Stk4/Tmc8/Tnfrsf22/Trps1
cluster1	GO:0070371	ERK1 and ERK2 cascade	34/1707	34	0.007641958	0.045916854	0.033478808	Abl2/Bmp2/Braf/Crkl/Csf1r/Dab2/Dab2ip/Dusp26/Egf/Emilin1/Epha2/Ephb1/Fermt2/Fgf2/Gpr183/Gpr55/Htr2a/Kdr/Nf1/Notch1/Notch2/Pde8b/Phlpp1/Prkca/Prkd2/Rapgef1/Rapgef2/Rasgrp1/Shc1/Spred1/Spred3/Spry3/Zfp36l1/Zfp36l2
cluster1	GO:0044782	cilium organization	38/1707	38	0.007720112	0.046337095	0.033785214	2700049A03Rik/Asap1/Atmin/Bbs10/Bbs12/C2cd3/Ccdc42/Ccdc57/Ccdc88a/Cdkl5/Cenpj/Cep135/Cep350/Cep97/Cntrl/Dnah8/Dnhd1/Dync2h1/Ehd2/Flna/Gsk3b/Map4/Mark4/Mphosph9/Nectin2/Nisch/Nphp3/Parva/Pcnt/Pfn4/Pibf1/Tbc1d31/Tesk1/Trim32/Ttc21b/Usp9x/Wwtr1/Zfp423
cluster1	GO:0003143	embryonic heart tube morphogenesis	10/1707	10	0.00781813	0.04682762	0.034142865	C2cd3/Kdm2a/Mib1/Notch1/Notch2/Nphp3/Psen1/Ryr2/Sufu/Tgfbr2
cluster1	GO:0000280	nuclear division	40/1707	40	0.007818436	0.04682762	0.034142865	Ago4/Akap8l/Anapc15/Anapc7/Ankle2/Apc/Atm/Bcl2l11/Cdk5rap2/Cep97/Chmp7/Cntd1/Ctdp1/Cul3/Cyp26b1/Ddb1/Dync1li1/Edn3/Egf/Fancm/Flna/Gsk3b/Igf1r/Ino80/Kifc2/Map10/Nipbl/Obsl1/Pcid2/Pibf1/Prdm9/Psma8/Sh2b1/Sirt1/Stag1/Sycp2/Tdrd12/Top2b/Tpr/Zfp541
cluster1	GO:0043242	negative regulation of protein-containing complex disassembly	12/1707	12	0.007850081	0.046960001	0.034239386	Add1/Add2/Apc/Camsap1/Capza1/Lima1/Pik3ca/Rdx/Scaf4/Specc1l/Spta1/Sptan1
cluster1	GO:0043434	response to peptide hormone	36/1707	36	0.007857186	0.046960001	0.034239386	Agtr1a/Akt2/Apc/Atp2a1/Bcar1/Braf/Ctnnb1/Gsk3b/Igf1r/Irs1/Irs2/Map3k7/Mapk14/Ncoa1/Ncoa2/Ogt/Pdpk1/Pik3ca/Pik3r1/Pip4k2b/Pld1/Prkca/Prkdc/Ptk2/Ptprv/Rps6kb1/Sesn3/Shc1/Sirt1/Slc27a4/Sos1/Sp1/Stat4/Tns2/Tsc2/Zfp36l1
cluster1	GO:0000281	mitotic cytokinesis	11/1707	11	0.007933756	0.047167811	0.034390904	Apc/Chmp7/Exoc3/Exoc4/Exoc6b/Exoc7/Snx18/Son/Unc119/Wnk1/Zfyve26
cluster1	GO:0043112	receptor metabolic process	11/1707	11	0.007933756	0.047167811	0.034390904	Agtr1a/Als2/Dab2/Itch/Mtmr2/Nedd4/Psen1/Smurf1/Snca/Usp9x/Znrf3
cluster1	GO:0140056	organelle localization by membrane tethering	11/1707	11	0.007933756	0.047167811	0.034390904	Atg14/Cln3/Esyt1/Exoc3/Exoc4/Exoc6b/Exoc7/Pdzd8/Rab8b/Stx17/Syt1
cluster1	GO:1903036	positive regulation of response to wounding	11/1707	11	0.007933756	0.047167811	0.034390904	Ano6/Atp7a/Braf/Fermt2/Flna/Igf1r/Ptk2/Pum2/Stk24/Vtn/Vwf
cluster1	GO:2000179	positive regulation of neural precursor cell proliferation	11/1707	11	0.007933756	0.047167811	0.034390904	Ctnnb1/Egf/Fgf2/Flna/Gjc2/Ngfr/Notch1/Notch2/Setd1a/Tox/Zfp335
cluster1	GO:0006906	vesicle fusion	15/1707	15	0.008029724	0.047500298	0.034633326	Ankfy1/Atp13a2/Chmp7/Cln3/Erc1/Erc2/Gnai3/Pip4k2b/Rab8b/Snca/Sox30/Spg11/Stx17/Syt1/Vps41
cluster1	GO:0042752	regulation of circadian rhythm	15/1707	15	0.008029724	0.047500298	0.034633326	Btrc/Ddb1/Fbxl21/Gsk3b/Hnf4a/Kdm2a/Mapk9/Oprl1/Phlpp1/Pml/Prkdc/Sfpq/Sin3a/Ube3a/Usp9x
cluster1	GO:0006907	pinocytosis	5/1707	5	0.008082291	0.047500298	0.034633326	Actn4/Ankfy1/Cln3/Dock2/Tsc2
cluster1	GO:0017121	plasma membrane phospholipid scrambling	5/1707	5	0.008082291	0.047500298	0.034633326	Ano6/Slc4a1/Trpc5/Xkr6/Xkr8
cluster1	GO:0020027	hemoglobin metabolic process	5/1707	5	0.008082291	0.047500298	0.034633326	Add1/Alas2/Epb42/Slc25a37/Tet2
cluster1	GO:0030220	platelet formation	5/1707	5	0.008082291	0.047500298	0.034633326	Csf1r/Ep300/Gata1/Prkdc/Tal1
cluster1	GO:0034260	negative regulation of GTPase activity	5/1707	5	0.008082291	0.047500298	0.034633326	Dab2ip/Gmip/Gpsm1/Rdx/Wnk1
cluster1	GO:0090266	regulation of mitotic cell cycle spindle assembly checkpoint	5/1707	5	0.008082291	0.047500298	0.034633326	Anapc15/Cdk5rap2/Dync1li1/Pcid2/Tpr
cluster1	GO:1902018	negative regulation of cilium assembly	5/1707	5	0.008082291	0.047500298	0.034633326	Cep97/Map4/Mphosph9/Tesk1/Trim32
cluster1	GO:1903504	regulation of mitotic spindle checkpoint	5/1707	5	0.008082291	0.047500298	0.034633326	Anapc15/Cdk5rap2/Dync1li1/Pcid2/Tpr
cluster1	GO:2001044	regulation of integrin-mediated signaling pathway	5/1707	5	0.008082291	0.047500298	0.034633326	Dab2/Flna/Lama2/Nid1/Phactr4
cluster1	GO:0051051	negative regulation of transport	43/1707	43	0.008144587	0.047816605	0.034863951	Abat/Akt2/Asic1/Atp7a/Atxn2/Bin1/Braf/Edn3/Egf/Fbxo11/Frmd4a/Gabbr1/Gpm6b/Hbp1/Hnf4a/Htr2a/Irs1/Irs2/Kcnh2/Lrsam1/Mtmr2/Nedd4/Neu3/Nf1/Notch1/Nup153/Pde8b/Pik3c2a/Pkdcc/Pla2r1/Ppm1f/Ppp1r9a/Prkca/Ptprv/Rest/Rsad2/Sfrp1/Sirt1/Snca/Tpr/Tsc2/Unc119/Wnk1
cluster1	GO:0016579	protein deubiquitination	13/1707	13	0.00826201	0.048101393	0.035071595	Bap1/Desi2/Itch/Usp22/Usp27x/Usp31/Usp32/Usp34/Usp38/Usp4/Usp40/Usp54/Usp9x
cluster1	GO:0140029	exocytic process	13/1707	13	0.00826201	0.048101393	0.035071595	Erc1/Erc2/Exoc3/Exoc4/Exoc6b/Exoc7/P2rx1/Psen1/Rab8b/Snca/Snx4/Stxbp5/Syt1
cluster1	GO:1900182	positive regulation of protein localization to nucleus	13/1707	13	0.00826201	0.048101393	0.035071595	Ep300/Fermt2/Flna/Kat7/Mapk14/Ngfr/Ogt/Pik3r1/Psen1/Tesk1/Tpr/Ubr5/Wwtr1
cluster1	GO:0010965	regulation of mitotic sister chromatid separation	9/1707	9	0.00828198	0.048101393	0.035071595	Anapc15/Anapc7/Apc/Atm/Cdk5rap2/Cul3/Dync1li1/Pcid2/Tpr
cluster1	GO:0072666	establishment of protein localization to vacuole	9/1707	9	0.00828198	0.048101393	0.035071595	Ap3b1/Ap3d1/Atg14/Gcc2/Gnptab/Nedd4/Smurf1/Vps13a/Vps41
cluster1	GO:0001835	blastocyst hatching	7/1707	7	0.008286876	0.048101393	0.035071595	Bcor/Hcfc1/Necab1/Ppp4r4/Smarca4/Zbed6/Zfp420
cluster1	GO:0021799	cerebral cortex radially oriented cell migration	7/1707	7	0.008286876	0.048101393	0.035071595	Ctnnb1/Cul5/Dab2ip/Fut10/Mboat7/Pafah1b1/Sun2
cluster1	GO:0030212	hyaluronan metabolic process	7/1707	7	0.008286876	0.048101393	0.035071595	Abcc5/Egf/Fgf2/Has1/Has3/Itih3/Itih4
cluster1	GO:0033144	negative regulation of intracellular steroid hormone receptor signaling pathway	7/1707	7	0.008286876	0.048101393	0.035071595	Cnot1/Dab2/Nr0b1/Sfrp1/Sirt1/Smarca4/Strn3
cluster1	GO:0035188	hatching	7/1707	7	0.008286876	0.048101393	0.035071595	Bcor/Hcfc1/Necab1/Ppp4r4/Smarca4/Zbed6/Zfp420
cluster1	GO:0071684	organism emergence from protective structure	7/1707	7	0.008286876	0.048101393	0.035071595	Bcor/Hcfc1/Necab1/Ppp4r4/Smarca4/Zbed6/Zfp420
cluster1	GO:0003018	vascular process in circulatory system	25/1707	25	0.008345066	0.048389375	0.035281568	Abcc2/Abcg3/Adra1d/Agtr1a/Alox5/Apln/Arhgap42/Cdh5/Edn3/Ext2/Fermt2/Foxc1/Htr2a/Itga4/Kdr/Mmp2/Npr3/P2rx1/Ppard/Ptk2/Sh3gl2/Shc1/Sirt1/Slc27a4/Tjp1
cluster1	GO:0070988	demethylation	8/1707	8	0.008502878	0.049166921	0.035848491	Kdm2a/Phf2/Rbm33/Tet1/Tet2/Tet3/Tox/Usp9x
cluster1	GO:1900077	negative regulation of cellular response to insulin stimulus	8/1707	8	0.008502878	0.049166921	0.035848491	Gsk3b/Irs1/Pip4k2b/Prkca/Rps6kb1/Slc27a4/Tns2/Tsc2
cluster1	GO:0099565	chemical synaptic transmission, postsynaptic	14/1707	14	0.008505302	0.049166921	0.035848491	Abat/Chrna4/Gabbr1/Gabrb2/Gabrb3/Grin2b/Gsk3b/Mtmr2/Ngfr/Ppp1r9a/S1pr2/Shank3/Snca/Tbc1d24
cluster1	GO:0030705	cytoskeleton-dependent intracellular transport	21/1707	21	0.008579901	0.049547393	0.0361259	Actn4/Ap3b1/Ap3d1/Bbs12/Ccdc186/Ccdc88a/Cln3/Copg2/Dync2h1/Fez1/Mapk8ip3/Myo19/Nefh/Pafah1b1/Rasgrp1/Sfpq/Spg11/Stau1/Sun2/Ttc21b/Wasl
cluster1	GO:0046324	regulation of glucose import	10/1707	10	0.008630588	0.049657293	0.03620603	Akt2/Irs1/Irs2/Mapk14/Mef2a/Opn3/Prkca/Rnasel/Rps6kb1/Slc25a27
cluster1	GO:0060390	regulation of SMAD protein signal transduction	10/1707	10	0.008630588	0.049657293	0.03620603	Acvrl1/Bmp2/Bmpr1a/Dab2/Emilin1/Glce/Ldlrad4/Sh2b1/Smad7/Tgfbr2
cluster1	GO:0043523	regulation of neuron apoptotic process	30/1707	30	0.008638564	0.049657293	0.03620603	Adnp/Ambra1/Atf2/Atm/Atp7a/Bcl2l11/Braf/Cln3/Ctnnb1/Dnajc5/Draxin/Gsk3b/Hdac4/Htr2a/Itsn1/Kdr/Mmp2/Nf1/Ngfr/Oxr1/Pdpk1/Pik3ca/Psen1/Sarm1/Sirt1/Slc25a27/Snca/Srpk2/Unc5b/Xiap
cluster1	GO:0033688	regulation of osteoblast proliferation	6/1707	6	0.008649708	0.049657293	0.03620603	Bmp2/Gata1/Gsk3b/Igf1r/Npr3/Sfrp1
cluster1	GO:0043276	anoikis	6/1707	6	0.008649708	0.049657293	0.03620603	Map3k7/Mybbp1a/Notch1/Pik3ca/Ptk2/Tsc2
cluster1	GO:0001678	intracellular glucose homeostasis	19/1707	19	0.008677486	0.049657293	0.03620603	Cacna1d/Cacna1e/Ccdc186/Foxk1/Hcfc1/Hk3/Igf1r/Ncoa6/Ngfr/Ogt/Pde8b/Pik3ca/Pik3r1/Ppard/Sin3a/Sirt1/Slc12a6/Smarca4/Zbed6
cluster1	GO:0033157	regulation of intracellular protein transport	19/1707	19	0.008677486	0.049657293	0.03620603	Atp13a2/Ctdspl2/Ep300/Flna/Gcc2/Gsk3b/Hnf4a/Ice1/Lcp1/Mapk14/Nf1/Pcnt/Pik3r1/Psen1/Ptpn14/Rapgef3/Tpr/Ubr5/Zdhhc2
cluster1	GO:0002090	regulation of receptor internalization	11/1707	11	0.008686946	0.049657293	0.03620603	Apln/Atxn2/Dab2/Egf/Hip1/Magi2/Mtmr2/Nedd4/Plcg2/Sh3gl2/Vac14
cluster1	GO:1901880	negative regulation of protein depolymerization	11/1707	11	0.008686946	0.049657293	0.03620603	Add1/Add2/Apc/Camsap1/Capza1/Lima1/Pik3ca/Rdx/Specc1l/Spta1/Sptan1
cluster1	GO:1990874	vascular associated smooth muscle cell proliferation	11/1707	11	0.008686946	0.049657293	0.03620603	Agtr1a/Apln/Bmpr1a/Calcrl/Efemp2/Fgf2/Gnai3/Map3k7/Mmp2/Nf1/S1pr2
cluster2	GO:0001667	ameboidal-type cell migration	66/1250	66	3.2320328181971e-17	1.65629593317831e-13	1.05140049155285e-13	Acvr1/Alox12/Appl1/Arhgap5/Bmp7/Bmpr2/Clec14a/Coro1b/Ddr2/Dll4/Ednrb/Efnb1/Fer/Fgf7/Flt4/Folr1/Fut8/Gab2/Gdf6/Gna12/Hdac5/Hmox1/Htr2b/Iqgap1/Iqsec1/Itga11/Itga2/Jun/Kank1/Kank2/Lemd3/Lrp6/Mecp2/Mef2c/Megf8/Mmp9/Mmrn2/Mtor/Myh9/Nos3/Nrp1/Nrp2/Pik3cg/Pkn1/Pkn2/Plec/Plxnd1/Pten/Ptp4a3/Ptpn23/Ptprm/Robo1/Rock2/Rras/Rreb1/Sgpl1/Snai1/Syde1/Tek/Tgfbr1/Tns3/Vegfc/Vstm4/Wnt5a/Ythdf3/Zeb2
cluster2	GO:0007264	small GTPase-mediated signal transduction	63/1250	63	5.8754733351483e-17	1.65629593317831e-13	1.05140049155285e-13	Abca1/Akap13/Arfgef2/Arhgap12/Arhgap17/Arhgap25/Arhgap31/Arhgap35/Arhgap5/Arhgef11/Arhgef12/Arhgef18/Bcr/Cadm4/Cdc42ep1/Cgnl1/Chm/Cyth3/Dennd4a/Dennd4c/Dock4/Dok6/Dynlt1b/F2r/Farp2/Flcn/Gna12/Gpr17/Gpr20/Gpr65/Hmox1/Iqsec1/Itpkb/Kank1/Kank2/Lipa/Mfn2/Myoc/Nrp1/Ophn1/Pdgfrb/Pik3cg/Rac2/Ralgapa1/Ralgapa2/Ralgapb/Rap2c/Rapgef6/Rasgrp2/Rgl1/Rhot1/Rhou/Robo1/Rock2/Sos2/Syde1/Tek/Tiam1/Tiam2/Timp2/Tns3…
cluster2	GO:1902903	regulation of supramolecular fiber organization	57/1250	57	1.99454182445077e-15	3.74840893541782e-12	2.37945340460794e-12	Akap13/Akap9/Alms1/Arhgap35/Arhgap6/Arhgef10l/Arhgef15/Arhgef18/Atxn7/Camsap2/Cdc42ep1/Cdkn1b/Cgnl1/Clip1/Coro1b/Ctnna2/Cyfip2/Dctn1/Dlg1/Dysf/Fchsd1/Fer/Gpr65/Hspg2/Icam1/Kank1/Kank2/Lats1/Map1a/Map3k1/Mapt/Mecp2/Mef2c/Mfn2/Mid1/Mtor/Myh9/Myo1c/Myoc/Nckap1l/Nrp1/Numa1/Phldb2/Plek/Ppfia1/Prex1/Prkcq/Rock2/Sptbn1/Taok1/Tgfbr1/Tlr2/Tmod3/Tnxb/Usp8/Was/Wnt4
cluster2	GO:0007015	actin filament organization	62/1250	62	1.16633982171196e-14	1.643955978703e-11	1.04356720890017e-11	Alms1/Arhgap12/Arhgap17/Arhgap25/Arhgap35/Arhgap6/Arhgef10l/Arhgef15/Arhgef18/Cdc42ep1/Cgnl1/Coro1b/Ctnna2/Cyfip2/Diaph2/Dlg1/Fat1/Fchsd1/Fer/Gpr65/Icam1/Inf2/Inppl1/Iqgap1/Iqgap2/Jmy/Kank1/Kank2/Lats1/Map3k1/Mical1/Mical3/Micall2/Mtor/Myh9/Myo1c/Myo1f/Myo5a/Myoc/Nckap1l/Nrp1/Phldb2/Plec/Plek/Ppfia1/Prex1/Prkcq/Pstpip2/Rac2/Rhot1/Rhou/Rock2/Rufy3/Shroom1/Sptbn1/Tgfbr1/Tlr2/Tmod3/Ttc17/Was/Wnt4/Ze…
cluster2	GO:0032970	regulation of actin filament-based process	55/1250	55	9.10016795856674e-14	1.02613493900799e-10	6.5138044335004e-11	Adora1/Akap13/Akap9/Alms1/Arhgap17/Arhgap35/Arhgap6/Arhgef10l/Arhgef15/Arhgef18/Cacna1c/Cdc42ep1/Cgnl1/Coro1b/Ctnna2/Cyfip2/Dlg1/Fchsd1/Fer/Frmd6/Gata4/Gpr65/Icam1/Iqgap2/Kank1/Kank2/Lats1/Lrp1/Map3k1/Mef2c/Mfn2/Mtor/Myh9/Myo1c/Myo1f/Myoc/Nckap1l/Nrp1/Pam/Pdgfrb/Phldb2/Plek/Ppfia1/Prex1/Prkcq/Rock2/Sptbn1/Taok1/Tgfbr1/Tlr2/Tmod3/Trpm2/Was/Wnt4/Zeb2
cluster2	GO:0090130	tissue migration	47/1250	47	1.00361599223603e-12	7.43791573090104e-10	4.72151630571938e-10	Alox12/Arhgap5/Bmpr2/Clec14a/Coro1b/Dll4/Fgf7/Flt4/Foxf1/Gab2/Gdf6/Hdac5/Hmox1/Iqsec1/Itga2/Jun/Kank1/Kank2/Lemd3/Mecp2/Mef2c/Mmp9/Mmrn2/Mtor/Myh9/Nos3/Nrp1/Pik3cg/Pkn1/Pkn2/Plxnd1/Pten/Ptp4a3/Ptpn23/Ptprm/Robo1/Rock2/Rras/Rreb1/Snai1/Tek/Tgfbr1/Tns3/Vegfc/Vstm4/Wnt5a/Zeb2
cluster2	GO:0051056	regulation of small GTPase mediated signal transduction	39/1250	39	1.15895660596856e-12	7.43791573090104e-10	4.72151630571938e-10	Abca1/Akap13/Arfgef2/Arhgap12/Arhgap17/Arhgap25/Arhgap35/Arhgef18/Bcr/Cadm4/Cgnl1/Cyth3/Dennd4a/Dennd4c/Dynlt1b/F2r/Flcn/Gpr17/Gpr20/Gpr65/Iqsec1/Itpkb/Kank1/Kank2/Mfn2/Myoc/Nrp1/Ophn1/Pdgfrb/Pik3cg/Ralgapa1/Ralgapa2/Ralgapb/Robo1/Sos2/Syde1/Tek/Timp2/Tns3
cluster2	GO:0032956	regulation of actin cytoskeleton organization	49/1250	49	1.17620015223151e-12	7.43791573090104e-10	4.72151630571938e-10	Akap13/Alms1/Arhgap17/Arhgap35/Arhgap6/Arhgef10l/Arhgef15/Arhgef18/Cdc42ep1/Cgnl1/Coro1b/Ctnna2/Cyfip2/Dlg1/Fchsd1/Fer/Gpr65/Icam1/Iqgap2/Kank1/Kank2/Lats1/Lrp1/Map3k1/Mef2c/Mfn2/Mtor/Myh9/Myo1c/Myo1f/Myoc/Nckap1l/Nrp1/Pam/Pdgfrb/Phldb2/Plek/Ppfia1/Prex1/Prkcq/Rock2/Sptbn1/Taok1/Tgfbr1/Tlr2/Tmod3/Trpm2/Was/Wnt4
cluster2	GO:0051345	positive regulation of hydrolase activity	59/1250	59	1.18732248276178e-12	7.43791573090104e-10	4.72151630571938e-10	4930486L24Rik/Adap2/Aim2/Arap2/Arhgap17/Arhgap25/Arhgap6/Arhgef15/Bcr/Casp9/Ccl7/Cd86/Cdkn2a/Clec7a/Cyfip2/Dennd1b/F2r/Fadd/Fgfr3/Flt1/Gna12/Gpr65/Grtp1/Htr2b/Itk/Laptm5/Lims1/Mef2c/Mul1/Pdgfra/Pdgfrb/Pla2g5/Plek/Prex1/Prex2/Ralgapa1/Ralgapa2/Ralgapb/Rapgef6/Rasgrp2/Rgl1/Rgs9/Robo1/Rock2/Smcr8/Sos2/Tbc1d10c/Tbc1d12/Tbc1d17/Tbc1d2b/Tbc1d5/Tbc1d8/Tbc1d9b/Tiam1/Tiam2/Vav1/Wnt4/Wnt5a/Wrn
cluster2	GO:0010631	epithelial cell migration	46/1250	46	2.45113270847826e-12	1.38194862104004e-09	8.77247495665905e-10	Alox12/Arhgap5/Bmpr2/Clec14a/Coro1b/Dll4/Fgf7/Flt4/Gab2/Gdf6/Hdac5/Hmox1/Iqsec1/Itga2/Jun/Kank1/Kank2/Lemd3/Mecp2/Mef2c/Mmp9/Mmrn2/Mtor/Myh9/Nos3/Nrp1/Pik3cg/Pkn1/Pkn2/Plxnd1/Pten/Ptp4a3/Ptpn23/Ptprm/Robo1/Rock2/Rras/Rreb1/Snai1/Tek/Tgfbr1/Tns3/Vegfc/Vstm4/Wnt5a/Zeb2
cluster2	GO:0090132	epithelium migration	46/1250	46	3.04262878981037e-12	1.55948555608644e-09	9.89946209124906e-10	Alox12/Arhgap5/Bmpr2/Clec14a/Coro1b/Dll4/Fgf7/Flt4/Gab2/Gdf6/Hdac5/Hmox1/Iqsec1/Itga2/Jun/Kank1/Kank2/Lemd3/Mecp2/Mef2c/Mmp9/Mmrn2/Mtor/Myh9/Nos3/Nrp1/Pik3cg/Pkn1/Pkn2/Plxnd1/Pten/Ptp4a3/Ptpn23/Ptprm/Robo1/Rock2/Rras/Rreb1/Snai1/Tek/Tgfbr1/Tns3/Vegfc/Vstm4/Wnt5a/Zeb2
cluster2	GO:0043087	regulation of GTPase activity	44/1250	44	3.91832057676934e-12	1.84095761765213e-09	1.16862192640489e-09	Adap2/Arap2/Arhgap12/Arhgap17/Arhgap25/Arhgap6/Arhgef15/Bcr/Cblb/Ccl7/Dennd1b/F2r/Gpr65/Grtp1/Iqgap1/Iqgap2/Lims1/Mtor/Plxna1/Plxnd1/Prex1/Prex2/Ralgapa1/Ralgapa2/Ralgapb/Rapgef6/Rasgrp2/Rgl1/Rgs9/Smcr8/Sos2/Tbc1d10c/Tbc1d12/Tbc1d17/Tbc1d2b/Tbc1d5/Tbc1d8/Tbc1d9b/Tiam1/Tiam2/Tns3/Vav1/Wnt4/Wnt5a
cluster2	GO:0043547	positive regulation of GTPase activity	36/1250	36	1.36065451633248e-11	5.90105397160195e-09	3.74593146196796e-09	Adap2/Arap2/Arhgap17/Arhgap25/Arhgap6/Arhgef15/Bcr/Ccl7/Dennd1b/F2r/Gpr65/Grtp1/Lims1/Prex1/Prex2/Ralgapa1/Ralgapa2/Ralgapb/Rapgef6/Rasgrp2/Rgl1/Rgs9/Smcr8/Sos2/Tbc1d10c/Tbc1d12/Tbc1d17/Tbc1d2b/Tbc1d5/Tbc1d8/Tbc1d9b/Tiam1/Tiam2/Vav1/Wnt4/Wnt5a
cluster2	GO:0034329	cell junction assembly	56/1250	56	3.26341463828072e-11	1.31422369504476e-08	8.34256373695823e-09	Arhgap6/Arhgef15/Bcr/Bsn/Cdh8/Cldn34c1/Cldn5/Clstn2/Dlg1/Dvl1/Efnb1/Flcn/Fzd1/Fzd5/Iqgap1/Itga2/Kirrel3/Lims1/Lrp1/Lrrc24/Lrtm1/Mapt/Mecp2/Mef2c/Micall2/Myh9/Myo1c/Myoc/Nectin1/Nfasc/Nptx1/Nrg2/Nrp1/Nrxn1/Ophn1/Pclo/Peak1/Phldb2/Pkn2/Plec/Plxnd1/Poldip2/Pten/Ptpra/Ptprd/Robo1/Rock2/Snai1/Ston1/Tek/Tln1/Tlr2/Vcl/Vps35/Wnt4/Wnt5a
cluster2	GO:0003205	cardiac chamber development	33/1250	33	3.65237708309388e-11	1.37280679963222e-08	8.71444356668014e-09	Acvr1/Bmp7/Bmpr2/Ccm2l/Dll4/Eng/Epor/Foxf1/Frs2/Fzd1/Gata4/Hectd1/Heyl/Lrp1/Lrp6/Luzp1/Mef2c/Ndst1/Nos3/Nrp1/Nrp2/Pde2a/Plxnd1/Rnls/Robo1/Rxra/Slit3/Tbx3/Tek/Tgfbr1/Trip11/Wnt5a/Zbtb14
cluster2	GO:0003007	heart morphogenesis	41/1250	41	4.11641661463793e-11	1.45052230458304e-08	9.20777400642694e-09	Acvr1/Aldh1a2/Asxl2/Bmp7/Bmpr2/Ccm2l/Dll1/Dll4/Dvl1/Eng/Epor/Ext1/Folr1/Foxf1/Fzd1/Gaa/Gata4/Heyl/Htr2b/Insr/Jun/Lrp6/Mef2c/Megf8/Mtor/Ncor2/Nos3/Npy1r/Nrp1/Nrp2/Plxnd1/Rnls/Robo1/Rxra/Slit3/Snai1/Tbx3/Tek/Tgfbr1/Wnt5a/Zmiz1
cluster2	GO:0001935	endothelial cell proliferation	30/1250	30	1.06733482438502e-10	3.53978455287222e-08	2.24702068291584e-08	Aldh1a2/Bmp6/Bmpr2/Dlg1/Dll4/Dysf/Ecm1/Eng/Ern1/Fgf7/Fgfr3/Flt1/Flt4/Hmox1/Hspg2/Htr2b/Jun/Lipa/Mef2c/Mmrn2/Mtor/Ptprm/Rptor/Tek/Tgfbr1/Tie1/Vegfc/Vstm4/Wnt5a/Zeb2
cluster2	GO:0007266	Rho protein signal transduction	27/1250	27	1.81324904619817e-10	5.67949895692515e-08	3.60529050121273e-08	Abca1/Akap13/Arhgap35/Arhgap5/Arhgef11/Arhgef12/Arhgef18/Bcr/Cdc42ep1/F2r/Flcn/Gna12/Gpr17/Gpr20/Gpr65/Kank1/Kank2/Myoc/Nrp1/Ophn1/Pdgfrb/Rhou/Robo1/Rock2/Tek/Tns3/Was
cluster2	GO:0003279	cardiac septum development	25/1250	25	2.59553617832838e-10	7.70191209127125e-08	4.88909861845788e-08	Acvr1/Bmp7/Bmpr2/Eng/Frs2/Fzd1/Gata4/Hectd1/Heyl/Lrp1/Lrp6/Luzp1/Ndst1/Nos3/Nrp1/Nrp2/Pde2a/Plxnd1/Robo1/Slit3/Tbx3/Tgfbr1/Trip11/Wnt5a/Zbtb14
cluster2	GO:0002697	regulation of immune effector process	53/1250	53	2.84497872451847e-10	7.81363902609052e-08	4.96002178613315e-08	A2m/Appl1/Atg9a/Axl/Bcr/Cd22/Cd27/Cd37/Cd46/Cd84/Cd86/Clec7a/Colec11/Cx3cr1/Dennd1b/Fadd/Fcgr2b/Fer/Foxf1/Fzd5/Gab2/Gimap5/Gprc5b/H2-Q6/H2-Q7/Hmox1/Il18/Il27ra/Irak3/Jak3/Lacc1/Laptm5/Mill2/Nckap1l/Pik3r6/Pkn1/Pla2g5/Pten/Rac2/Serping1/Socs5/Spi1/Spn/Supt6/Tek/Tlr2/Tlr7/Tlr9/Unc13d/Vav1/Was/Wnt5a/Zbtb1
cluster2	GO:1901222	regulation of non-canonical NF-kappaB signal transduction	22/1250	22	2.91036572451048e-10	7.81363902609052e-08	4.96002178613315e-08	Adgrg3/Ago3/Birc2/Cd86/Cpne1/Egfr/Fbxw11/Il18/Laptm5/Nlrc3/Nr3c2/Ppm1a/Ppm1b/Ptp4a3/Rbck1/Ripk1/Spi1/Tek/Tlr2/Tlr7/Tlr9/Trim56
cluster2	GO:0022604	regulation of cell morphogenesis	38/1250	38	3.07718245018253e-10	7.8859793882405e-08	5.00594274192373e-08	Arhgap35/Arhgef18/Cask/Ccl7/Cdc42ep1/Coro1b/Cux1/Dlg1/Dvl1/Epb41l2/Fgd4/Fmnl1/Fmnl3/Fyn/Gna12/Icam1/Itsn2/Kank1/Mecp2/Mfn2/Mul1/Myh9/Opa1/Phip/Plxna1/Plxnd1/Pten/Ptprd/Rhou/Rreb1/Sh3d19/Spag9/Syne3/Syt3/Tiam1/Unc13a/Wls/Wnt5a
cluster2	GO:0016197	endosomal transport	38/1250	38	3.42066952780658e-10	8.38510208598848e-08	5.32278095860063e-08	Abca1/Alms1/Ap5b1/Baiap3/Clec16a/Cltc/Cracr2a/Dctn1/Dennd1b/Dennd1c/Dennd5a/Ehd3/Epg5/Fcgr2b/Heatr5b/Hook3/Htt/Itsn2/Mapk1/Micall2/Pik3c3/Pikfyve/Ptpn23/Reps2/Snx33/Spag9/Tbc1d10c/Tbc1d17/Tbc1d5/Tom1/Ube2o/Vps11/Vps26b/Vps35/Vps39/Was/Wdr81/Zfyve16
cluster2	GO:0006887	exocytosis	47/1250	47	3.68981683014328e-10	8.66799470347824e-08	5.50235843091541e-08	Arfgef2/Arhgap17/Baiap3/Bcr/Cacna1c/Cask/Ccr1/Cd84/Doc2b/Dtnbp1/Dvl1/Exoc3l/Exoc3l2/Exoc3l4/Fbxl20/Foxf1/Gab2/Hmox1/Mical1/Mical3/Myh9/Myo1f/Myo5a/Napb/Nckap1l/Npy1r/P2ry2/Pclo/Pex5l/Plek/Ptgds/Rab11fip5/Rab27a/Rab3il1/Rac2/Smcr8/Snx19/Spi1/Stx11/Stxbp5l/Syde1/Syt3/Trim9/Unc13a/Unc13d/Vps11/Vps18
cluster2	GO:0043491	phosphatidylinositol 3-kinase/protein kinase B signal transduction	41/1250	41	6.3262643119594e-10	1.38314667606627e-07	8.78008009302537e-08	Aim2/Axl/Cpne1/Cx3cr1/Dlg1/Egfr/Eng/Extl3/F2r/Fer/Fgfr3/Flcn/Flt1/Fyn/Gab2/Htr2b/Il18/Inpp5e/Inppl1/Insr/Mertk/Mtor/Mul1/Myoc/Ncor1/Nlrc3/Nrxn1/Osbpl8/P2ry12/Pdgfra/Pdgfrb/Pik3c3/Pik3cg/Ppara/Prex2/Pten/Rras/Rubcn/Sh2b3/Tek/Tgfbr1
cluster2	GO:0110053	regulation of actin filament organization	38/1250	38	6.37846994993314e-10	1.38314667606627e-07	8.78008009302537e-08	Alms1/Arhgap35/Arhgap6/Arhgef10l/Arhgef15/Arhgef18/Cdc42ep1/Cgnl1/Coro1b/Ctnna2/Cyfip2/Dlg1/Fchsd1/Fer/Gpr65/Icam1/Kank1/Kank2/Lats1/Map3k1/Mtor/Myh9/Myo1c/Myoc/Nckap1l/Nrp1/Phldb2/Plek/Ppfia1/Prex1/Prkcq/Rock2/Sptbn1/Tgfbr1/Tlr2/Tmod3/Was/Wnt4
cluster2	GO:0016236	macroautophagy	37/1250	37	1.00973034799873e-09	2.10846655630253e-07	1.33843398954997e-07	Atg2a/Atg4a/Atg9a/Clec16a/Efnb1/Epg5/Fyco1/Gaa/Hmox1/Htt/Lix1/Mfn2/Mtor/Myo5a/Npc1/Optn/Pik3c3/Pikfyve/Plekhm1/Poldip2/Rb1cc1/Rnf31/Rubcn/Smcr8/Tbc1d12/Tbc1d5/Tlr2/Tom1/Ulk2/Uvrag/Vps13c/Vps13d/Vps33a/Vps39/Wdr81/Yod1/Zfyve1
cluster2	GO:0045055	regulated exocytosis	36/1250	36	1.44143283325988e-09	2.90242796925687e-07	1.84243294476827e-07	Arhgap17/Baiap3/Bcr/Cacna1c/Cask/Cd84/Doc2b/Dtnbp1/Dvl1/Fbxl20/Foxf1/Gab2/Hmox1/Mical1/Myh9/Myo1f/Napb/Nckap1l/Npy1r/P2ry2/Pclo/Pex5l/Plek/Ptgds/Rab11fip5/Rab27a/Rac2/Spi1/Stx11/Stxbp5l/Syde1/Syt3/Trim9/Unc13a/Unc13d/Vps18
cluster2	GO:0018108	peptidyl-tyrosine phosphorylation	39/1250	39	2.32247875422785e-09	4.51521904011607e-07	2.86621697436467e-07	Abi3/Acvr1/Bmp6/Cadm4/Cblb/Cd4/Clec4n/Clec7a/Ctnnd1/Ddr2/Dgkq/Efemp1/Egfr/Fer/Fgf7/Fgfr3/Flt1/Flt4/Fyn/Gprc5b/Icam1/Il18/Il34/Il6st/Insr/Iqgap1/Jak3/Lrrk1/Mtor/Nrp1/Pdgfc/Pdgfra/Pdgfrb/Rap2c/Socs4/Socs5/Tek/Zgpat/Zzef1
cluster2	GO:0007033	vacuole organization	32/1250	32	2.42605434092242e-09	4.55936479137354e-07	2.89424026636359e-07	Abca1/Acp2/Atg2a/Atg4a/Atg9a/Creg1/Efnb1/Ext1/Fig4/Flcn/Gaa/Hook3/Laptm5/Lipa/Man2a1/Mfn2/Mtor/Pi4kb/Pik3c3/Pikfyve/Pla2g5/Rb1cc1/Smcr8/Tbc1d12/Tfe3/Tfeb/Tom1/Ulk2/Vps11/Vps18/Vps33a/Vps35
cluster2	GO:0042176	regulation of protein catabolic process	43/1250	43	2.54877255806804e-09	4.63298862302593e-07	2.94097595606657e-07	Abca2/Bag6/Cblb/Clec16a/Crebrf/Cul4a/Dact1/Dysf/Egfr/Ern1/Fbxl20/Fbxl5/Fyn/Gna12/Irak3/Lrp1/Map1a/N4bp1/Nub1/Oaz2/Ophn1/Ppp2r3a/Sh3d19/Sh3rf1/Sirt2/Snx33/Socs4/Socs5/Svip/Timp2/Timp3/Tnfsf12/Trib3/Ubb/Ubr3/Usp19/Usp5/Usp8/Vps11/Vps35/Wnt5a/Zfp418/Zyg11b
cluster2	GO:1901888	regulation of cell junction assembly	34/1250	34	2.62957850189481e-09	4.63298862302593e-07	2.94097595606657e-07	Arhgap6/Arhgef15/Cldn5/Clstn2/Fzd1/Fzd5/Iqgap1/Lims1/Lrp1/Lrrc24/Lrtm1/Mef2c/Myh9/Myo1c/Myoc/Nectin1/Nrg2/Nrp1/Nrxn1/Peak1/Phldb2/Poldip2/Pten/Ptpra/Ptprd/Robo1/Rock2/Snai1/Tek/Tlr2/Vcl/Vps35/Wnt4/Wnt5a
cluster2	GO:0018212	peptidyl-tyrosine modification	39/1250	39	2.79441958174287e-09	4.77422351571706e-07	3.03063048737664e-07	Abi3/Acvr1/Bmp6/Cadm4/Cblb/Cd4/Clec4n/Clec7a/Ctnnd1/Ddr2/Dgkq/Efemp1/Egfr/Fer/Fgf7/Fgfr3/Flt1/Flt4/Fyn/Gprc5b/Icam1/Il18/Il34/Il6st/Insr/Iqgap1/Jak3/Lrrk1/Mtor/Nrp1/Pdgfc/Pdgfra/Pdgfrb/Rap2c/Socs4/Socs5/Tek/Zgpat/Zzef1
cluster2	GO:0048732	gland development	52/1250	52	3.02283472855135e-09	5.01257123516839e-07	3.18193129321195e-07	Arhgap35/Arhgap5/Ash1l/Bmp7/Cbx7/Cdkn1b/Cdkn2a/Ctnnd1/Duox2/Egfr/Ext1/Fadd/Fgf7/Foxf1/Frs2/Hhex/Hipk2/Hmox1/Hoxd9/Il18/Insr/Itpr1/Jun/Lats1/Lims1/Lipa/Lrp6/Man2a1/Mapk1/Nfatc3/Npc1/Nr3c1/Nrp1/Pdgfra/Pdgfrb/Pitx1/Plxna1/Plxnd1/Pten/Rb1cc1/Robo1/Rreb1/Rxra/Tbx3/Tgfbr1/Twsg1/Usf2/Wls/Wnt10a/Wnt4/Wnt5a/Zbtb1
cluster2	GO:0007178	transmembrane receptor protein serine/threonine kinase signaling pathway	45/1250	45	3.45562399720004e-09	5.56651659891823e-07	3.53357040315192e-07	Acvr1/Akap7/Appl1/Bmp6/Bmp7/Bmpr2/Brms1l/Cited1/Cldn5/Egr1/Eng/Ext1/Flcn/Folr1/Fstl3/Fut8/Fzd1/Gata4/Gdf6/Glg1/Gpr155/Hipk2/Htra3/Inhbb/Jun/Lats1/Lats2/Lemd3/Lrp1/Ltbp3/Map3k1/Megf8/Numa1/Ppara/Ppm1a/Ppm1l/Smad9/Spi1/Sptbn1/Tgfbr1/Twsg1/Ube2o/Wnt5a/Zeb2/Zmiz1
cluster2	GO:0060485	mesenchyme development	39/1250	39	3.67545107042665e-09	5.70277203208703e-07	3.62006402216088e-07	Acvr1/Aldh1a2/Bmp7/Bmpr2/Ednrb/Efnb1/Eng/Ext1/Fendrr/Folr1/Foxf1/Gata4/Heyl/Htr2b/Htt/Lrp6/Mapk1/Mef2c/Meox1/Mtor/Nos3/Nrp1/Nrp2/Phldb1/Phldb2/Pten/Robo1/Rock2/Rxra/Snai1/Tbx3/Tgfbr1/Tiam1/Timp3/Usf3/Wnt10a/Wnt4/Wnt5a/Zeb2
cluster2	GO:0150115	cell-substrate junction organization	21/1250	21	3.81252557170387e-09	5.70277203208703e-07	3.62006402216088e-07	Arhgap6/Bcr/Iqgap1/Iqsec1/Itga2/Lims1/Lrp1/Myh9/Myoc/Nrp1/Peak1/Phldb2/Plec/Poldip2/Pten/Ptpra/Ston1/Tek/Tln1/Vcl/Wnt4
cluster2	GO:0038061	non-canonical NF-kappaB signal transduction	23/1250	23	3.84365621176493e-09	5.70277203208703e-07	3.62006402216088e-07	Adgrg3/Ago3/Birc2/Cd86/Cpne1/Egfr/Fbxw11/Il18/Laptm5/Nlrc3/Nr3c2/Ppm1a/Ppm1b/Ptp4a3/Rbck1/Rel/Ripk1/Spi1/Tek/Tlr2/Tlr7/Tlr9/Trim56
cluster2	GO:0031346	positive regulation of cell projection organization	50/1250	50	4.22890507485295e-09	6.11347866974895e-07	3.88077658690959e-07	Arhgap35/Bmp7/Bmpr2/Cask/Cdc42ep1/Clip1/Coro1b/Cux1/Ddr2/Dvl1/Dynlt1b/Efemp1/Epor/Fig4/Fyn/Fzd1/Gprc5b/Htt/Iqgap1/Itga2/Itpr1/Kidins220/Lrp1/Lrp6/Mapt/Megf8/Mfn2/Mtor/Nrp1/Nrxn1/Opa1/P2ry12/P2ry2/Plekhm1/Plxna1/Plxnd1/Prkcq/Ptprd/Rac2/Robo1/Ror1/Rreb1/Rufy3/Scarf1/Tgfbr1/Tiam1/Tiam2/Wls/Wnt5a/Zeb2
cluster2	GO:0051896	regulation of phosphatidylinositol 3-kinase/protein kinase B signal transduction	36/1250	36	4.78716513649068e-09	6.74750925988361e-07	4.28325301686008e-07	Aim2/Axl/Cpne1/Cx3cr1/Dlg1/Egfr/Eng/Extl3/F2r/Fer/Fgfr3/Flcn/Flt1/Fyn/Il18/Inpp5e/Insr/Mertk/Mtor/Mul1/Myoc/Ncor1/Nlrc3/Nrxn1/Osbpl8/P2ry12/Pdgfra/Pdgfrb/Pik3cg/Ppara/Pten/Rras/Rubcn/Sh2b3/Tek/Tgfbr1
cluster2	GO:0019221	cytokine-mediated signaling pathway	50/1250	50	5.61369605969522e-09	7.39584078336274e-07	4.69480753970862e-07	Aim2/Appl1/Axl/Birc2/Card14/Ccl7/Ccr1/Ccr10/Cd4/Cpne1/Crebrf/Csf3r/Cx3cr1/Duox2/Ecm1/Egr1/Epor/Ext1/Fadd/Fer/Gfi1/Iigp1/Il18/Il27ra/Il2rg/Il34/Il6st/Irak3/Jak3/Laptm5/Lims1/Mul1/Nlrc5/Rbck1/Ripk1/Rnf31/Robo1/Rps6ka4/Sh2b3/Slit3/Socs5/Spata2/Spi1/Tnfsf13b/Trim56/Trim65/Tyk2/Vrk2/Wnt5a/Ythdf3
cluster2	GO:0072001	renal system development	42/1250	42	5.64067317638521e-09	7.39584078336274e-07	4.69480753970862e-07	Aldh1a2/Bag6/Bmp6/Bmp7/C1galt1/C3ar1/Cited1/Col4a1/Col4a4/Ctnnd1/Cux1/Dlg1/Dll1/Dtnbp1/Ednrb/Egr1/Ext1/Flcn/Foxf1/Gdf6/Hdac5/Heyl/Kank2/Kirrel3/Klhl3/Lamb2/Lgr5/Mef2c/Mmp9/Nrp1/Pdgfra/Pdgfrb/Plxnd1/Ren1/Robo1/Sgpl1/Smad9/Tek/Tgfbr1/Wnt4/Wnt5a/Zbtb14
cluster2	GO:0141091	transforming growth factor beta receptor superfamily signaling pathway	42/1250	42	5.64067317638521e-09	7.39584078336274e-07	4.69480753970862e-07	Acvr1/Appl1/Bmp6/Bmp7/Bmpr2/Brms1l/Cited1/Cldn5/Egr1/Eng/Ext1/Flcn/Folr1/Fstl3/Fut8/Fzd1/Gata4/Gdf6/Glg1/Gpr155/Hipk2/Htra3/Inhbb/Jun/Lats1/Lats2/Lemd3/Lrp1/Ltbp3/Map3k1/Megf8/Numa1/Ppara/Ppm1a/Smad9/Spi1/Tgfbr1/Twsg1/Ube2o/Wnt5a/Zeb2/Zmiz1
cluster2	GO:0042060	wound healing	43/1250	43	5.80604653525465e-09	7.43965690131039e-07	4.72262158369995e-07	Ahnak/Alox12/Arhgap35/Axl/Cadm4/Cask/Ccm2l/Clec7a/Coro1b/Ddr2/Dtnbp1/Duox2/Dysf/Eng/Ext1/F10/F2r/F5/F8/Fermt3/Gata4/Hmox1/Hps5/Kank1/Map3k1/Mertk/Mtor/Myh9/P2ry12/Pdgfra/Phldb2/Plec/Plek/Ppara/Prkcq/Pten/Rab27a/Rreb1/Serping1/Sh2b3/Tmem97/Wnt4/Wnt5a
cluster2	GO:0007044	cell-substrate junction assembly	20/1250	20	6.18097512124414e-09	7.74407505190544e-07	4.91586325432283e-07	Arhgap6/Bcr/Iqgap1/Itga2/Lims1/Lrp1/Myh9/Myoc/Nrp1/Peak1/Phldb2/Plec/Poldip2/Pten/Ptpra/Ston1/Tek/Tln1/Vcl/Wnt4
cluster2	GO:1902905	positive regulation of supramolecular fiber organization	28/1250	28	7.99508090968336e-09	9.79918829756408e-07	6.22042908304884e-07	Akap9/Arhgef10l/Arhgef15/Cdc42ep1/Cdkn1b/Clip1/Dctn1/Dlg1/Fchsd1/Fer/Gpr65/Icam1/Map3k1/Mapt/Mecp2/Mtor/Myo1c/Myoc/Nckap1l/Nrp1/Numa1/Plek/Prkcq/Rock2/Tgfbr1/Tnxb/Usp8/Wnt4
cluster2	GO:0150063	visual system development	47/1250	47	8.58435775683358e-09	1.02975763900059e-06	6.53680097944774e-07	Aldh1a2/Alms1/Angptl7/Arhgap35/Arhgef15/Bmp6/Bmp7/Bmpr2/Cacna1c/Cdkn1b/Col4a1/Dio3/Dlg1/Dll1/Dll4/Egfr/Fat1/Fgfr3/Flt1/Frs2/Fzd5/Hipk2/Inhbb/Irx5/Jun/Lamb2/Lamc3/Lrp6/Maf/Man2a1/Map3k1/Mertk/Mfn2/Nectin1/Nhs/Nrp1/P2ry12/Pdgfra/Pdgfrb/Ppp2r3a/Ptprm/Rxra/Tgfbr1/Tulp3/Twsg1/Vstm4/Zeb2
cluster2	GO:0006935	chemotaxis	49/1250	49	1.01167402070998e-08	1.14352639371949e-06	7.25899392962466e-07	Ackr2/Bmpr2/C3ar1/C5ar1/Ccl7/Ccr1/Ccr10/Cnr2/Coro1b/Csf3r/Cx3cr1/Dapk2/Dock4/Dysf/Ednrb/Eng/Fer/Fgf7/Flt1/Il34/Itga2/Lrp1/Lrtm1/Mapk1/Megf8/Mmp9/Mtus1/Nckap1l/Nrp1/Nrp2/P2ry12/Pdgfra/Pdgfrb/Pik3cg/Pikfyve/Pla2g7/Plec/Prex1/Prkcq/Rac2/Robo1/Slit3/Spi1/Tiam1/Trpm2/Vav1/Vcam1/Vegfc/Wnt5a
cluster2	GO:0030100	regulation of endocytosis	40/1250	40	1.01711980052333e-08	1.14352639371949e-06	7.25899392962466e-07	Aak1/Abca2/Alms1/Ap2m1/Appl1/Arhgap21/Axl/Bcr/C2/Cd22/Clec7a/Colec11/Dgkq/Dll1/Dtnbp1/Dysf/Fcgr2b/Il2rg/Insr/Iqsec1/Itga2/Ldlrap1/Lrp1/Mertk/Myh9/Napb/Nckap1l/Ophn1/Pacsin2/Pla2g5/Pten/Rab27a/Rubcn/Sirt2/Snx33/Ston1/Tbc1d5/Tfr2/Tlr2/Wnt5a
cluster2	GO:0031032	actomyosin structure organization	31/1250	31	1.03311461132151e-08	1.14352639371949e-06	7.25899392962466e-07	Akap13/Alms1/Arhgap6/Arhgef10l/Arhgef15/Arhgef18/Cdc42bpb/Cgnl1/Epb41l2/Gpr65/Iqgap1/Iqgap2/Kank2/Mef2c/Mfn2/Mtor/Myh9/Myoc/Nrp1/Pdgfra/Pdgfrb/Phldb2/Plec/Ppfia1/Prkcq/Rock2/Tgfbr1/Tmod3/Was/Wnt4/Zeb2
cluster2	GO:0003231	cardiac ventricle development	25/1250	25	1.03440663497151e-08	1.14352639371949e-06	7.25899392962466e-07	Acvr1/Bmpr2/Ccm2l/Dll4/Eng/Epor/Foxf1/Frs2/Fzd1/Gata4/Hectd1/Heyl/Lrp6/Luzp1/Mef2c/Nos3/Pde2a/Rnls/Robo1/Rxra/Slit3/Tbx3/Tgfbr1/Trip11/Wnt5a
cluster2	GO:0048880	sensory system development	47/1250	47	1.14563041570869e-08	1.19096955603656e-06	7.56015849316535e-07	Aldh1a2/Alms1/Angptl7/Arhgap35/Arhgef15/Bmp6/Bmp7/Bmpr2/Cacna1c/Cdkn1b/Col4a1/Dio3/Dlg1/Dll1/Dll4/Egfr/Fat1/Fgfr3/Flt1/Frs2/Fzd5/Hipk2/Inhbb/Irx5/Jun/Lamb2/Lamc3/Lrp6/Maf/Man2a1/Map3k1/Mertk/Mfn2/Nectin1/Nhs/Nrp1/P2ry12/Pdgfra/Pdgfrb/Ppp2r3a/Ptprm/Rxra/Tgfbr1/Tulp3/Twsg1/Vstm4/Zeb2
cluster2	GO:0022411	cellular component disassembly	51/1250	51	1.14873666447007e-08	1.19096955603656e-06	7.56015849316535e-07	Ascc3/Atg2a/Atg4a/Atg9a/Atxn7/Camsap2/Cdkn2a/Clec16a/Cx3cr1/Dctn1/Ddr2/Dysf/Elac1/Eng/Epg5/Fyco1/Htt/Insr/Iqsec1/Irak3/Klc1/Lix1/Ltn1/Map1a/Mfn2/Mical1/Mical3/Mid1/Mtrf1/Mul1/Napb/Nckap5/Optn/Pik3c3/Plek/Rac2/Rb1cc1/Rubcn/Smcr8/Sptbn1/Ston1/Taok1/Tcf25/Tgfbr1/Tmod3/Tom1/Ulk2/Uvrag/Vps13c/Vps13d/Vps33a
cluster2	GO:0090287	regulation of cellular response to growth factor stimulus	39/1250	39	1.15135703448308e-08	1.19096955603656e-06	7.56015849316535e-07	Adamts3/Brms1l/Cadm4/Cask/Cyfip2/Dll1/Dstyk/Eng/Flcn/Folr1/Fstl3/Fzd1/Gata4/Glg1/Gpc1/Gpr155/Hhex/Hipk2/Htra3/Lats1/Lats2/Lemd3/Lrp1/Mmrn2/Myo1c/Nrp1/Nrxn1/Numa1/Ppara/Ppm1a/Ptp4a3/Robo1/Tek/Twsg1/Ube2o/Vegfc/Wnt4/Wnt5a/Zeb2
cluster2	GO:0042330	taxis	49/1250	49	1.16181847431732e-08	1.19096955603656e-06	7.56015849316535e-07	Ackr2/Bmpr2/C3ar1/C5ar1/Ccl7/Ccr1/Ccr10/Cnr2/Coro1b/Csf3r/Cx3cr1/Dapk2/Dock4/Dysf/Ednrb/Eng/Fer/Fgf7/Flt1/Il34/Itga2/Lrp1/Lrtm1/Mapk1/Megf8/Mmp9/Mtus1/Nckap1l/Nrp1/Nrp2/P2ry12/Pdgfra/Pdgfrb/Pik3cg/Pikfyve/Pla2g7/Plec/Prex1/Prkcq/Rac2/Robo1/Slit3/Spi1/Tiam1/Trpm2/Vav1/Vcam1/Vegfc/Wnt5a
cluster2	GO:0035023	regulation of Rho protein signal transduction	19/1250	19	1.19896453757611e-08	1.2071003683668e-06	7.66255531533603e-07	Abca1/Akap13/Arhgap35/Arhgef18/Bcr/F2r/Flcn/Gpr17/Gpr20/Gpr65/Kank1/Kank2/Myoc/Nrp1/Ophn1/Pdgfrb/Robo1/Tek/Tns3
cluster2	GO:0016358	dendrite development	39/1250	39	1.25334292689226e-08	1.23971007400326e-06	7.86955854373718e-07	Bmp7/Camsap2/Cask/Cc2d1a/Clip1/Cpeb3/Ctnna2/Cux1/Dact1/Dtnbp1/Dvl1/Dynlt1b/Fcgr2b/Fyn/Hecw2/Iqgap1/Iqsec1/Kidins220/Map1a/Mecp2/Mef2c/Mfn2/Mtor/Nr3c1/Nrp1/Opa1/Prex1/Prex2/Pten/Ptprd/Rere/Robo1/Rock2/Scarf1/Tanc2/Tiam1/Wls/Wnt5a/Ywhah
cluster2	GO:0043010	camera-type eye development	43/1250	43	1.27737278248253e-08	1.24169443924768e-06	7.88215510061817e-07	Aldh1a2/Alms1/Angptl7/Arhgap35/Arhgef15/Bmp7/Bmpr2/Cacna1c/Cdkn1b/Col4a1/Dio3/Dlg1/Dll1/Dll4/Egfr/Fat1/Fgfr3/Flt1/Frs2/Fzd5/Hipk2/Irx5/Jun/Lamb2/Lamc3/Lrp6/Maf/Man2a1/Map3k1/Mertk/Mfn2/Nectin1/Nhs/Nrp1/Pdgfra/Pdgfrb/Ptprm/Rxra/Tgfbr1/Tulp3/Twsg1/Vstm4/Zeb2
cluster2	GO:0110020	regulation of actomyosin structure organization	21/1250	21	1.50739201753336e-08	1.44045359234798e-06	9.14385880394904e-07	Akap13/Alms1/Arhgap6/Arhgef10l/Arhgef15/Arhgef18/Cgnl1/Gpr65/Kank2/Mef2c/Mfn2/Mtor/Myoc/Nrp1/Phldb2/Ppfia1/Prkcq/Rock2/Tgfbr1/Was/Wnt4
cluster2	GO:0001654	eye development	46/1250	46	1.93105666612665e-08	1.81454958060367e-06	1.15185836225098e-06	Aldh1a2/Alms1/Angptl7/Arhgap35/Arhgef15/Bmp6/Bmp7/Bmpr2/Cacna1c/Cdkn1b/Col4a1/Dio3/Dlg1/Dll1/Dll4/Egfr/Fat1/Fgfr3/Flt1/Frs2/Fzd5/Hipk2/Inhbb/Irx5/Jun/Lamb2/Lamc3/Lrp6/Maf/Man2a1/Map3k1/Mertk/Mfn2/Nectin1/Nhs/Nrp1/Pdgfra/Pdgfrb/Ppp2r3a/Ptprm/Rxra/Tgfbr1/Tulp3/Twsg1/Vstm4/Zeb2
cluster2	GO:0030098	lymphocyte differentiation	50/1250	50	2.0429604951779e-08	1.87084663618477e-06	1.18759518362768e-06	Adgrg3/Axl/Cd27/Cd4/Cd46/Cdkn2a/Clptm1/Cracr2a/Dclre1c/Dll1/Dll4/Egr1/Fadd/Fzd5/Fzd9/Gimap5/Hdac5/Hectd1/Hhex/Il18/Il2rg/Itk/Itpkb/Jak3/Laptm5/Lipa/Mertk/Mtor/Nckap1l/Ncor1/Nfam1/Nfatc3/Nkap/Pik3r6/Prex1/Rorc/Sh2b3/Sh3rf1/Smarca2/Socs5/Sos2/Spi1/Spn/Tlr9/Tnfsf13b/Vav1/Wnt4/Wwp1/Zbtb1/Zmiz1
cluster2	GO:0070663	regulation of leukocyte proliferation	37/1250	37	2.05733400928443e-08	1.87084663618477e-06	1.18759518362768e-06	Cblb/Ccdc88b/Cd22/Cd37/Cd38/Cd4/Cd46/Cd86/Cdkn2a/Dlg1/Efnb1/Fadd/Fcgr2b/H2-Q6/H2-Q7/Hhex/Il18/Il34/Il6st/Jak3/Laptm5/Mapk1/Mef2c/Nckap1l/Pkn1/Pla2g5/Prkcq/Pten/Rac2/Sh3rf1/Sos2/Spn/Tlr9/Tnfsf13b/Twsg1/Tyk2/Vcam1
cluster2	GO:0048041	focal adhesion assembly	18/1250	18	2.80619533175525e-08	2.51132210800573e-06	1.59416276156522e-06	Arhgap6/Bcr/Iqgap1/Itga2/Lims1/Lrp1/Myh9/Myoc/Nrp1/Peak1/Phldb2/Poldip2/Pten/Ptpra/Ston1/Tek/Vcl/Wnt4
cluster2	GO:0150116	regulation of cell-substrate junction organization	16/1250	16	2.98762172008814e-08	2.63190800904015e-06	1.67070951452297e-06	Arhgap6/Iqgap1/Iqsec1/Lims1/Lrp1/Myh9/Myoc/Nrp1/Peak1/Phldb2/Poldip2/Pten/Ptpra/Tek/Vcl/Wnt4
cluster2	GO:0003151	outflow tract morphogenesis	18/1250	18	3.38625268631466e-08	2.93718348391416e-06	1.86449540622994e-06	Bmp7/Bmpr2/Dvl1/Eng/Folr1/Fzd1/Gata4/Heyl/Jun/Lrp6/Mef2c/Npy1r/Nrp1/Nrp2/Plxnd1/Robo1/Tbx3/Wnt5a
cluster2	GO:0035924	cellular response to vascular endothelial growth factor stimulus	15/1250	15	3.45149620493559e-08	2.94841448536771e-06	1.87162473632871e-06	Adamts3/Cadm4/Dll1/Dll4/Ern1/Flt1/Flt4/Myo1c/Nrp1/Nrp2/Pdgfra/Pdgfrb/Ptp4a3/Robo1/Vegfc
cluster2	GO:0031589	cell-substrate adhesion	41/1250	41	3.70835392419772e-08	3.12055215292937e-06	1.98089604748975e-06	Arhgap6/Axl/Bcr/Cask/Cdkn2a/Egflam/Fer/Fermt3/Foxf1/Iqgap1/Itga11/Itga2/Kank1/Lamb2/Lims1/Lrp1/Mertk/Micall2/Myh9/Myoc/Nrp1/Parvg/Peak1/Phldb2/Poldip2/Prex1/Pten/Ptpra/Rac2/Rras/Rreb1/Spock2/Ston1/Tek/Tiam1/Tnxb/Unc13d/Utrn/Vcam1/Vcl/Wnt4
cluster2	GO:0003206	cardiac chamber morphogenesis	24/1250	24	4.00806484301632e-08	3.32315729190088e-06	2.10950781211385e-06	Acvr1/Bmp7/Bmpr2/Ccm2l/Dll4/Eng/Epor/Foxf1/Fzd1/Gata4/Heyl/Lrp6/Mef2c/Nos3/Nrp1/Nrp2/Rnls/Robo1/Rxra/Slit3/Tbx3/Tek/Tgfbr1/Wnt5a
cluster2	GO:0048588	developmental cell growth	35/1250	35	4.35716600910814e-08	3.56024666077561e-06	2.26000982928569e-06	Akap13/Bmpr2/Cpne1/Cyfip2/Dvl1/Eif2ak4/Ext1/Gata4/Iqgap1/Itsn2/Lamb2/Lrp1/Mapt/Mecp2/Megf8/Mtor/Mul1/Nr3c1/Nrp1/Nrp2/Plxna1/Ppara/Pten/Robo1/Rufy3/Slit3/Spag9/Syt3/Tiam1/Ulk2/Unc13a/Vcl/Wnt5a/Zeb2/Zfp418
cluster2	GO:0001936	regulation of endothelial cell proliferation	24/1250	24	4.56130357939671e-08	3.6220605043153e-06	2.29924865381005e-06	Aldh1a2/Bmp6/Dll4/Dysf/Ecm1/Eng/Fgf7/Fgfr3/Flt1/Flt4/Hmox1/Hspg2/Htr2b/Jun/Mef2c/Mmrn2/Mtor/Ptprm/Rptor/Tek/Tgfbr1/Tie1/Vegfc/Wnt5a
cluster2	GO:0046488	phosphatidylinositol metabolic process	24/1250	24	4.56130357939671e-08	3.6220605043153e-06	2.29924865381005e-06	Fig4/Htr2b/Inpp5e/Inppl1/Ip6k1/Itpkb/Mtmr11/Mtmr6/Ocrl/Pdgfrb/Pi4ka/Pi4kb/Pigb/Pigu/Pik3c3/Pik3cg/Pikfyve/Plcb2/Plch2/Plek/Pten/Socs4/Socs5/Uvrag
cluster2	GO:0007249	canonical NF-kappaB signal transduction	33/1250	33	4.91583544132194e-08	3.84937225252404e-06	2.44354393282085e-06	Akap13/Alpk1/Azi2/Birc2/Cd4/Clec4n/Clec7a/Cpne1/Cx3cr1/Ednrb/Fbxw11/Gprc5b/Jmjd8/Lims1/Ltb/Mid2/Nlrc3/Optn/Ppm1a/Ppm1b/Rbck1/Rel/Ripk1/Rnf31/Rock2/Ror1/Tifab/Tlr2/Tlr6/Tlr7/Tlr9/Wnt5a/Zmynd11
cluster2	GO:0010959	regulation of metal ion transport	45/1250	45	5.27986153152654e-08	4.02268369118198e-06	2.55356034241682e-06	Adora1/Ahnak/Akap7/Akap9/Cacna1c/Cask/Ccr1/Cd4/Cd84/Cracr2a/Crbn/Dlg1/Dpp6/Dysf/Ehd3/F2r/Fyn/Gimap5/Hecw2/Homer1/Homer2/Homer3/Htt/Icam1/Itpr1/Jak3/Kcnip4/Klhl24/Lhcgr/Myo5a/Nfatc3/Nos3/Nr3c2/P2ry12/Pdgfrb/Pik3cg/Rgs9/Slc9a1/Stim1/Tesc/Tlr9/Tmem168/Trpc1/Ubr3/Ywhah
cluster2	GO:0051347	positive regulation of transferase activity	45/1250	45	5.27986153152654e-08	4.02268369118198e-06	2.55356034241682e-06	Abi3/Arrdc3/Asxl2/Axl/Cd4/Cd86/Ddr2/Dlg1/Dstyk/Egfr/Epm2aip1/Ern1/Fgd4/Fgfr3/Flt1/Flt4/Fzd5/Gprc5b/Htr2b/Il34/Insr/Iqgap1/Map3k1/Mapk1/Mertk/Mtor/Nrxn1/Pdgfc/Pdgfra/Pdgfrb/Pik3cg/Pik3r6/Prkcq/Pten/Ripk1/Robo1/Ror1/Tek/Tie1/Tlr6/Tnks/Trib3/Vegfc/Wnt5a/Zeb2
cluster2	GO:0010563	negative regulation of phosphorus metabolic process	44/1250	44	6.27156570252514e-08	4.6410087340945e-06	2.94606704428993e-06	Abca2/Atxn7/Cadm4/Cblb/Cdkn1b/Cdkn2a/Cmya5/Ctdsp1/Dgkq/Dtnbp1/Dvl1/Flcn/Hhex/Il18/Insr/Iqgap1/Irak3/Jun/Lats1/Lats2/Lrp6/Lrrk1/Mapt/Mical1/Mtor/Nckap1l/Ncor1/Pkn1/Plec/Plek/Ppara/Prkar2a/Pten/Ptprb/Rgn/Rock2/Sirt2/Smcr8/Socs4/Socs5/Spag9/Trib3/Zfp418/Zgpat
cluster2	GO:0045936	negative regulation of phosphate metabolic process	44/1250	44	6.27156570252514e-08	4.6410087340945e-06	2.94606704428993e-06	Abca2/Atxn7/Cadm4/Cblb/Cdkn1b/Cdkn2a/Cmya5/Ctdsp1/Dgkq/Dtnbp1/Dvl1/Flcn/Hhex/Il18/Insr/Iqgap1/Irak3/Jun/Lats1/Lats2/Lrp6/Lrrk1/Mapt/Mical1/Mtor/Nckap1l/Ncor1/Pkn1/Plec/Plek/Ppara/Prkar2a/Pten/Ptprb/Rgn/Rock2/Sirt2/Smcr8/Socs4/Socs5/Spag9/Trib3/Zfp418/Zgpat
cluster2	GO:0050670	regulation of lymphocyte proliferation	34/1250	34	6.33837659675907e-08	4.6410087340945e-06	2.94606704428993e-06	Cblb/Ccdc88b/Cd22/Cd37/Cd38/Cd4/Cd46/Cd86/Cdkn2a/Dlg1/Efnb1/Fadd/Fcgr2b/H2-Q6/H2-Q7/Il18/Il6st/Jak3/Laptm5/Mef2c/Nckap1l/Pkn1/Pla2g5/Prkcq/Pten/Rac2/Sh3rf1/Sos2/Spn/Tlr9/Tnfsf13b/Twsg1/Tyk2/Vcam1
cluster2	GO:0070661	leukocyte proliferation	44/1250	44	6.7190508768877e-08	4.79854404257803e-06	3.04606892043937e-06	Alkbh5/Azi2/Cblb/Ccdc88b/Cd180/Cd22/Cd27/Cd37/Cd38/Cd4/Cd46/Cd86/Cdkn2a/Dlg1/Efnb1/Fadd/Fcgr2b/Fyn/H2-Q6/H2-Q7/Hhex/Il18/Il34/Il6st/Jak3/Laptm5/Lipa/Mapk1/Mef2c/Nckap1l/Pkn1/Pla2g5/Prkcq/Pten/Rac2/Sh3rf1/Sos2/Spn/Tlr9/Tnfsf13b/Twsg1/Tyk2/Vcam1/Wnt4
cluster2	GO:0198738	cell-cell signaling by wnt	47/1250	47	6.74517024380243e-08	4.79854404257803e-06	3.04606892043937e-06	Crbn/Ctnnd1/Cxxc4/Dact1/Dvl1/Ednrb/Egfr/Egr1/Ext1/Fbxw11/Fgfr3/Folr1/Fzd1/Fzd5/Fzd9/Gprc5b/Grk5/Hhex/Kank1/Lats1/Lats2/Lgr5/Lrp1/Lrp6/Lrrk1/Map3k1/Myoc/Ppm1a/Ppm1b/Ppp2r3a/Pten/Ptpn23/Ror1/Shisa6/Snai1/Tiam1/Tlr2/Tmem170b/Tnks/Usp8/Vps35/Wls/Wnt10a/Wnt4/Wnt5a/Zbtb33/Zeb2
cluster2	GO:0051893	regulation of focal adhesion assembly	15/1250	15	6.90998210405441e-08	4.79854404257803e-06	3.04606892043937e-06	Arhgap6/Iqgap1/Lims1/Lrp1/Myh9/Myoc/Nrp1/Peak1/Phldb2/Poldip2/Pten/Ptpra/Tek/Vcl/Wnt4
cluster2	GO:0090109	regulation of cell-substrate junction assembly	15/1250	15	6.90998210405441e-08	4.79854404257803e-06	3.04606892043937e-06	Arhgap6/Iqgap1/Lims1/Lrp1/Myh9/Myoc/Nrp1/Peak1/Phldb2/Poldip2/Pten/Ptpra/Tek/Vcl/Wnt4
cluster2	GO:0060070	canonical Wnt signaling pathway	36/1250	36	6.97908143830079e-08	4.79854404257803e-06	3.04606892043937e-06	Ctnnd1/Dact1/Dvl1/Ednrb/Egfr/Egr1/Ext1/Fgfr3/Folr1/Fzd1/Fzd5/Fzd9/Gprc5b/Hhex/Kank1/Lats1/Lats2/Lgr5/Lrp6/Lrrk1/Map3k1/Ppm1a/Ppm1b/Ppp2r3a/Pten/Shisa6/Snai1/Tmem170b/Tnks/Usp8/Vps35/Wls/Wnt10a/Wnt4/Wnt5a/Zeb2
cluster2	GO:0071559	response to transforming growth factor beta	32/1250	32	7.12175335273119e-08	4.8376440244215e-06	3.07088920726519e-06	Acvr1/Appl1/Brms1l/Cited1/Cldn5/Eng/Flcn/Folr1/Fut8/Fyn/Glg1/Hipk2/Htra3/Jun/Lats1/Lats2/Lemd3/Lrp1/Ltbp3/Map3k1/Mef2c/Nos3/Nr3c1/Ppara/Ppm1a/Rock2/Smad9/Spi1/Tgfbr1/Twsg1/Zeb2/Zmiz1
cluster2	GO:1901652	response to peptide	47/1250	47	8.18644350593111e-08	5.49466291505233e-06	3.48795838598568e-06	Appl1/Cited1/Dennd4c/Ednrb/Egr1/Epm2aip1/Fcgr2b/Fer/Fyn/Icam1/Il18/Inhbb/Inppl1/Insig1/Insr/Jak3/Kank1/Khk/Lhcgr/Lpin2/Lrp1/Mapk1/Mbd5/Mfn2/Mmp9/Mtor/Myo1c/Myo5a/Nr3c2/Opa1/Osbpl8/Phip/Ppara/Prkcq/Pten/Ptpra/Rock2/Serpina3h/Slc9a1/Sos2/Srd5a2/Tlr6/Trib3/Tyk2/Vcam1/Vps13c/Zfp106
cluster2	GO:0046777	protein autophosphorylation	28/1250	28	8.54885328288094e-08	5.67040409516268e-06	3.59951717173934e-06	Ctnnd1/Ddr2/Egfr/Eif2ak4/Ern1/Fer/Flt1/Flt4/Fyn/Grk5/Insr/Iqgap1/Irak3/Jun/Mknk1/Mob1b/Mtor/Pdgfc/Pdgfra/Pdgfrb/Peak1/Pikfyve/Rap2c/Ripk1/Uhmk1/Ulk2/Vegfc/Vrk2
cluster2	GO:0060562	epithelial tube morphogenesis	42/1250	42	8.79930109926909e-08	5.76865809275339e-06	3.66188785036902e-06	Acvr1/Aldh1a2/Alox12/Arhgap35/Bmp7/Col4a1/Dlg1/Dll1/Dll4/Dvl1/Eng/Ext1/Flt1/Folr1/Foxf1/Fzd1/Gata4/Hdac5/Hectd1/Hhex/Klhl3/Lgr5/Lrp6/Luzp1/Mef2c/Megf8/Mmrn2/Nfatc3/Nr3c1/Nrp1/Opa1/Pdgfra/Plxnd1/Robo1/Rock2/Tbx3/Tek/Tie1/Tulp3/Wnt4/Wnt5a/Zeb2
cluster2	GO:0032944	regulation of mononuclear cell proliferation	34/1250	34	9.76236364004646e-08	6.3264604830554e-06	4.01597536311651e-06	Cblb/Ccdc88b/Cd22/Cd37/Cd38/Cd4/Cd46/Cd86/Cdkn2a/Dlg1/Efnb1/Fadd/Fcgr2b/H2-Q6/H2-Q7/Il18/Il6st/Jak3/Laptm5/Mef2c/Nckap1l/Pkn1/Pla2g5/Prkcq/Pten/Rac2/Sh3rf1/Sos2/Spn/Tlr9/Tnfsf13b/Twsg1/Tyk2/Vcam1
cluster2	GO:0050678	regulation of epithelial cell proliferation	44/1250	44	1.01016365138596e-07	6.4719348483114e-06	4.10832107022997e-06	Aldh1a2/Arx/Bmp6/C5ar1/Cask/Cdkn1b/Cdkn2a/Dlg1/Dll4/Dysf/Ecm1/Ednrb/Egfr/Eng/Fgf7/Fgfr3/Flcn/Flt1/Flt4/Frs2/Hmox1/Hspg2/Htr2b/Il18/Itpr1/Jun/Lims1/Lrp6/Mef2c/Mmrn2/Mtor/Nlrc3/Phip/Pten/Ptprm/Rgn/Robo1/Rptor/Rreb1/Tek/Tgfbr1/Tie1/Vegfc/Wnt5a
cluster2	GO:0032231	regulation of actin filament bundle assembly	20/1250	20	1.04529440079774e-07	6.62176385584009e-06	4.2034310617532e-06	Alms1/Arhgap6/Arhgef10l/Arhgef15/Arhgef18/Cgnl1/Gpr65/Kank2/Map3k1/Mtor/Myoc/Nrp1/Phldb2/Plek/Ppfia1/Prkcq/Rock2/Tgfbr1/Was/Wnt4
cluster2	GO:0010506	regulation of autophagy	35/1250	35	1.10590114318093e-07	6.92785627250452e-06	4.39773554013468e-06	Atg2a/Clec16a/Ercc4/Flcn/Fyco1/Gata4/Hmox1/Htt/Iigp1/Mapt/Mid2/Mtor/Npc1/Optn/Pik3c3/Poldip2/Rb1cc1/Rnf31/Rptor/Rubcn/Sirt2/Slc7a5/Smcr8/Stk38l/Svip/Tfeb/Tlr2/Tlr9/Tom1/Trib3/Trim65/Ulk2/Uvrag/Vps13c/Vps13d
cluster2	GO:0032943	mononuclear cell proliferation	41/1250	41	1.19769091940239e-07	7.4204191248249e-06	4.7104096309637e-06	Alkbh5/Azi2/Cblb/Ccdc88b/Cd180/Cd22/Cd27/Cd37/Cd38/Cd4/Cd46/Cd86/Cdkn2a/Dlg1/Efnb1/Fadd/Fcgr2b/Fyn/H2-Q6/H2-Q7/Il18/Il6st/Jak3/Laptm5/Lipa/Mef2c/Nckap1l/Pkn1/Pla2g5/Prkcq/Pten/Rac2/Sh3rf1/Sos2/Spn/Tlr9/Tnfsf13b/Twsg1/Tyk2/Vcam1/Wnt4
cluster2	GO:0051495	positive regulation of cytoskeleton organization	27/1250	27	1.21710559074942e-07	7.4587405659187e-06	4.73473570772084e-06	Akap9/Arhgef10l/Arhgef15/Cdc42ep1/Cdkn1b/Clip1/Dctn1/Dlg1/Dync1h1/Fchsd1/Fer/Gpr65/Icam1/Map3k1/Mapt/Mecp2/Mtor/Myo1c/Myoc/Nckap1l/Nrp1/Numa1/Plek/Prkcq/Rock2/Tgfbr1/Wnt4
cluster2	GO:0019722	calcium-mediated signaling	29/1250	29	1.33613567218013e-07	8.10014292446407e-06	5.14189166430385e-06	Ackr2/Alms1/C3ar1/Ccr1/Ccr10/Cd22/Cd4/Clec7a/Cmya5/Cx3cr1/Ednrb/Gna15/Homer2/Homer3/Htr2b/Htt/Itpr1/Lhcgr/Mapt/Mtor/Nfatc3/P2ry12/Pdgfra/Pdgfrb/Rgn/Slc9a1/Tbc1d10c/Trpm2/Vcam1
cluster2	GO:0090630	activation of GTPase activity	17/1250	17	1.37143298607375e-07	8.22567997391892e-06	5.22158135795156e-06	Arhgap25/Arhgef15/Bcr/Gpr65/Grtp1/Ralgapa2/Ralgapb/Tbc1d10c/Tbc1d12/Tbc1d17/Tbc1d2b/Tbc1d5/Tbc1d8/Tbc1d9b/Tiam1/Tiam2/Wnt5a
cluster2	GO:0046486	glycerolipid metabolic process	41/1250	41	1.47879470334041e-07	8.73965596107064e-06	5.54784829776146e-06	Abhd2/Capn2/Cds2/Dgkq/Fgf7/Fig4/Gdpd3/Htr2b/Il6st/Inpp5e/Inppl1/Insig1/Ip6k1/Itpkb/Lipa/Lpin2/Mecp2/Mtmr11/Mtmr6/Ocrl/Pdgfrb/Pi4ka/Pi4kb/Pigb/Pigu/Pik3c3/Pik3cg/Pikfyve/Pla2g5/Pla2g7/Plcb2/Plch2/Plek/Plpp1/Pnpla7/Pten/Rgn/Socs4/Socs5/Tnxb/Uvrag
cluster2	GO:0071560	cellular response to transforming growth factor beta stimulus	31/1250	31	1.48812871987013e-07	8.73965596107064e-06	5.54784829776146e-06	Acvr1/Appl1/Brms1l/Cited1/Cldn5/Eng/Flcn/Folr1/Fut8/Fyn/Glg1/Hipk2/Htra3/Jun/Lats1/Lats2/Lemd3/Lrp1/Ltbp3/Map3k1/Mef2c/Nos3/Nr3c1/Ppara/Ppm1a/Smad9/Spi1/Tgfbr1/Twsg1/Zeb2/Zmiz1
cluster2	GO:0016055	Wnt signaling pathway	46/1250	46	1.53563814795432e-07	8.92569884347057e-06	5.66594650357535e-06	Crbn/Ctnnd1/Cxxc4/Dact1/Dvl1/Ednrb/Egfr/Egr1/Ext1/Fbxw11/Fgfr3/Folr1/Fzd1/Fzd5/Fzd9/Gprc5b/Grk5/Hhex/Kank1/Lats1/Lats2/Lgr5/Lrp1/Lrp6/Lrrk1/Map3k1/Myoc/Ppm1a/Ppm1b/Ppp2r3a/Pten/Ror1/Shisa6/Snai1/Tiam1/Tlr2/Tmem170b/Tnks/Usp8/Vps35/Wls/Wnt10a/Wnt4/Wnt5a/Zbtb33/Zeb2
cluster2	GO:0061448	connective tissue development	36/1250	36	1.55857982370996e-07	8.96660514905789e-06	5.69191342708255e-06	Acan/Arrdc3/Bgn/Bmp6/Bmp7/Bmpr2/C3ar1/Ecm1/Efemp1/Egr1/Ext1/Fgfr3/Fto/Gdf6/Glg1/Hspg2/Lipa/Lrp6/Ltbp3/Maf/Mef2c/Pdgfrb/Pitx1/Rorc/Scube2/Sik3/Slc26a2/Smad9/Snai1/Snx19/Spi1/Tgfbr1/Trip11/Twsg1/Ubb/Wnt5a
cluster2	GO:0051091	positive regulation of DNA-binding transcription factor activity	30/1250	30	1.63793578923213e-07	9.32796159564723e-06	5.92129897223737e-06	Aim2/Card14/Cd84/Cdkn2a/Clec7a/Ddr2/Fcgr2b/Fer/Fzd1/Hdac5/Hipk2/Il18/Irak3/Jmy/Lpar5/Lrp6/Mbtps2/Mid2/Nfam1/Prkcq/Pten/Rbck1/Ripk1/Rnf31/Ror1/Tlr2/Tlr6/Tlr9/Trappc9/Wnt5a
cluster2	GO:0042098	T cell proliferation	32/1250	32	1.74324134487703e-07	9.82839470241669e-06	6.23896902377042e-06	Alkbh5/Cblb/Ccdc88b/Cd37/Cd4/Cd46/Cd86/Cdkn2a/Dlg1/Efnb1/Fadd/Fyn/H2-Q6/H2-Q7/Il18/Il6st/Jak3/Laptm5/Lipa/Nckap1l/Pla2g5/Prkcq/Pten/Rac2/Sh3rf1/Sos2/Spn/Tnfsf13b/Twsg1/Tyk2/Vcam1/Wnt4
cluster2	GO:0051090	regulation of DNA-binding transcription factor activity	41/1250	41	1.82090550729066e-07	9.94376159653564e-06	6.31220280208009e-06	Adgrg3/Aim2/Card14/Cd84/Cdkn2a/Clec7a/Ddr2/E130311K13Rik/Eif2ak4/Fcgr2b/Fer/Fzd1/Gfi1/Hdac5/Heyl/Hipk2/Il18/Irak3/Jmy/Lpar5/Lrp6/Mapk1/Mbtps2/Mid2/Mturn/Nfam1/Nlrc3/Nlrc5/Prkcq/Pten/Ralgapa1/Rbck1/Ripk1/Rnf31/Ror1/Spi1/Tlr2/Tlr6/Tlr9/Trappc9/Wnt5a
cluster2	GO:0043523	regulation of neuron apoptotic process	36/1250	36	1.82137195183146e-07	9.94376159653564e-06	6.31220280208009e-06	Axl/Bace1/C5ar1/Casp12/Casp9/Chl1/Cited1/Cx3cr1/Egr1/Epor/F2r/Fcgr2b/Fgfr3/Fyn/Fzd1/Fzd9/Grm7/Hipk2/Hmox1/Htt/Il18/Il27ra/Il6st/Jun/Lrp1/Mecp2/Mef2c/Mtor/Nr3c1/Nrp1/Optn/Pcdhgc3/Pcdhgc5/Plxnd1/Ripk1/Ubb
cluster2	GO:0060326	cell chemotaxis	37/1250	37	1.82685028367283e-07	9.94376159653564e-06	6.31220280208009e-06	Ackr2/C3ar1/C5ar1/Ccl7/Ccr1/Ccr10/Cnr2/Coro1b/Csf3r/Cx3cr1/Dapk2/Dock4/Dysf/Ednrb/Eng/Flt1/Il34/Mapk1/Mmp9/Mtus1/Nckap1l/Nrp1/Pdgfra/Pdgfrb/Pikfyve/Pla2g7/Plec/Prex1/Prkcq/Rac2/Spi1/Tiam1/Trpm2/Vav1/Vcam1/Vegfc/Wnt5a
cluster2	GO:0006650	glycerophospholipid metabolic process	33/1250	33	1.83425187307504e-07	9.94376159653564e-06	6.31220280208009e-06	Capn2/Cds2/Dgkq/Fgf7/Fig4/Gdpd3/Htr2b/Inpp5e/Inppl1/Ip6k1/Itpkb/Mecp2/Mtmr11/Mtmr6/Ocrl/Pdgfrb/Pi4ka/Pi4kb/Pigb/Pigu/Pik3c3/Pik3cg/Pikfyve/Pla2g5/Pla2g7/Plcb2/Plch2/Plek/Pnpla7/Pten/Socs4/Socs5/Uvrag
cluster2	GO:0003281	ventricular septum development	17/1250	17	1.94706640846652e-07	1.03602854726269e-05	6.57660809300263e-06	Acvr1/Bmpr2/Frs2/Fzd1/Gata4/Hectd1/Heyl/Lrp6/Luzp1/Nos3/Pde2a/Robo1/Slit3/Tbx3/Tgfbr1/Trip11/Wnt5a
cluster2	GO:0003018	vascular process in circulatory system	31/1250	31	1.94783657342754e-07	1.03602854726269e-05	6.57660809300263e-06	Adora1/Arhgap35/Bcr/Bmp6/Bmpr2/Cacna1c/Cd38/Cldn5/Dock4/Ednrb/Egfr/Ext1/F2r/Htr2b/Icam1/Il18/Lrp1/Nos3/Npy1r/Nr3c1/P2ry2/Pde2a/Plec/Ptp4a3/Ptprm/Rock2/Slc16a2/Slc5a6/Tbxas1/Vstm4/Zeb2
cluster2	GO:0046651	lymphocyte proliferation	40/1250	40	2.01363653435941e-07	1.06101708231013e-05	6.73523287439448e-06	Alkbh5/Cblb/Ccdc88b/Cd180/Cd22/Cd27/Cd37/Cd38/Cd4/Cd46/Cd86/Cdkn2a/Dlg1/Efnb1/Fadd/Fcgr2b/Fyn/H2-Q6/H2-Q7/Il18/Il6st/Jak3/Laptm5/Lipa/Mef2c/Nckap1l/Pkn1/Pla2g5/Prkcq/Pten/Rac2/Sh3rf1/Sos2/Spn/Tlr9/Tnfsf13b/Twsg1/Tyk2/Vcam1/Wnt4
cluster2	GO:0016311	dephosphorylation	36/1250	36	2.12512596138681e-07	1.10939446021285e-05	7.04232774728572e-06	Acp2/Adora1/Cmya5/Ctdsp1/Fbxw11/Fig4/Gna12/Htt/Inpp5e/Inppl1/Iqgap1/Mef2c/Mtmr11/Mtmr6/Nckap1l/Ocrl/Pdgfrb/Plek/Plpp1/Ppm1a/Ppm1b/Ppm1d/Ppm1h/Ppm1l/Ppp2r3a/Ppp2r5e/Ppp4r1/Pten/Ptp4a3/Ptpn23/Ptpra/Ptprb/Ptprd/Ptprm/Rock2/Tns3
cluster2	GO:0043161	proteasome-mediated ubiquitin-dependent protein catabolic process	41/1250	41	2.23615848895205e-07	1.15048264892082e-05	7.30315155865421e-06	Appbp2/Ascc3/Bag6/Birc2/Clec16a/Crbn/Cul4a/Fbxl16/Fbxl17/Fbxl20/Fbxl5/Fbxw11/Gna12/Hectd1/Herc2/Klhl3/Ltn1/Map1a/N4bp1/Nhlrc3/Nub1/Pja2/Rbck1/Rmnd5a/Rnf139/Sh3rf1/Sirt2/Socs4/Socs5/Tbl1x/Trib3/Trim9/Trpc4ap/Ubr1/Ubr2/Ubr3/Usp5/Wdr26/Wwp1/Zfp418/Zyg11b
cluster2	GO:0051492	regulation of stress fiber assembly	18/1250	18	2.2446451114099e-07	1.15048264892082e-05	7.30315155865421e-06	Alms1/Arhgap6/Arhgef10l/Arhgef15/Arhgef18/Cgnl1/Gpr65/Kank2/Mtor/Myoc/Nrp1/Phldb2/Ppfia1/Prkcq/Rock2/Tgfbr1/Was/Wnt4
cluster2	GO:0048771	tissue remodeling	28/1250	28	2.33752802746681e-07	1.18180881424995e-05	7.50200699846875e-06	Axl/Bcr/Bmpr2/Cd38/Cdkn2a/Ddr2/Dll4/Egfr/Ext1/F2r/Fgfr3/Flt4/Gata4/Il18/Lipa/Lrp1/Lrp6/Lrrk1/Ltbp3/Mef2c/Mmp9/Nfatc3/Nos3/Plekhm1/Rac2/Rock2/Tie1/Tns3
cluster2	GO:0060348	bone development	30/1250	30	2.36402924628243e-07	1.18180881424995e-05	7.50200699846875e-06	Akap13/Asxl2/Atg9a/Bgn/Bmp6/Ddr2/Ecm1/Ext1/Fgfr3/Glg1/Hspg2/Inppl1/Insig1/Lipa/Lrp6/Lrrk1/Ltbp3/Mbtps2/Mef2c/Megf8/Myoc/Pdgfc/Rgn/Scube2/Sik3/Smad9/Tifab/Timp3/Trip11/Tulp3
cluster2	GO:0038084	vascular endothelial growth factor signaling pathway	12/1250	12	2.36864838613418e-07	1.18180881424995e-05	7.50200699846875e-06	Adamts3/Cadm4/Dll1/Flt4/Myo1c/Nrp1/Nrp2/Pdgfra/Pdgfrb/Ptp4a3/Robo1/Vegfc
cluster2	GO:0051402	neuron apoptotic process	40/1250	40	2.48071990036462e-07	1.22686831563647e-05	7.78804031508745e-06	Axl/Bace1/C5ar1/Casp12/Casp9/Chl1/Cited1/Cx3cr1/Dio3/Egr1/Epor/F2r/Fadd/Fcgr2b/Fgfr3/Fyn/Fzd1/Fzd9/Grm7/Hipk2/Hmox1/Htt/Il18/Il27ra/Il6st/Jun/Lrp1/Mecp2/Mef2c/Mtor/Nr3c1/Nrp1/Optn/Pcdhgc3/Pcdhgc5/Plxnd1/Ripk1/Ubb/Usp53/Zfp110
cluster2	GO:0050730	regulation of peptidyl-tyrosine phosphorylation	31/1250	31	2.5370187433928e-07	1.23307859269385e-05	7.8274625476729e-06	Abi3/Acvr1/Bmp6/Cadm4/Cblb/Cd4/Clec4n/Clec7a/Ctnnd1/Dgkq/Egfr/Fgf7/Fgfr3/Fyn/Gprc5b/Icam1/Il18/Il34/Il6st/Iqgap1/Lrrk1/Mtor/Nrp1/Pdgfc/Pdgfra/Pdgfrb/Rap2c/Socs4/Socs5/Zgpat/Zzef1
cluster2	GO:0097485	neuron projection guidance	31/1250	31	2.5370187433928e-07	1.23307859269385e-05	7.8274625476729e-06	Ablim1/Arhgap35/Arx/B4gat1/Bmp7/Bmpr2/Chl1/Cyfip2/Diaph2/Dvl1/Efnb1/Ext1/Hspg2/Lamb2/Lamc3/Lrp1/Lrtm1/Mef2c/Megf8/Megf9/Nectin1/Nfasc/Nrp1/Nrp2/Plxna1/Ptprm/Robo1/Slit3/Tubb3/Unc5a/Wnt5a
cluster2	GO:0009895	negative regulation of catabolic process	38/1250	38	2.6139531083618e-07	1.25961261751657e-05	7.99589794730555e-06	Acacb/Adora1/Bag6/Cdkn2a/Clec16a/Dysf/Egfr/Flcn/Fyn/Gata4/Gimap5/Hipk2/Hmox1/Irak3/Map1a/Mtor/N4bp1/Ncor1/Npc1/Ophn1/Pik3cg/Poldip2/Ppara/Qrich2/Rgn/Rptor/Rubcn/Sirt2/Slc7a5/Smcr8/Stk38l/Svip/Timp2/Timp3/Usp19/Usp5/Usp8/Vps35
cluster2	GO:0006644	phospholipid metabolic process	39/1250	39	2.74155167611821e-07	1.30990409745377e-05	8.31514335307932e-06	Abca2/Abca8b/Capn2/Cds2/Dgkq/Fdft1/Fgf7/Fig4/Gdpd3/Htr2b/Inpp5e/Inppl1/Ip6k1/Itpkb/Mecp2/Mtmr11/Mtmr6/Mvd/Ocrl/Pdgfrb/Pi4ka/Pi4kb/Pigb/Pigu/Pik3c3/Pik3cg/Pikfyve/Pla2g5/Pla2g7/Plcb2/Plch2/Plek/Plpp1/Pnpla7/Pten/Smpdl3b/Socs4/Socs5/Uvrag
cluster2	GO:1902105	regulation of leukocyte differentiation	39/1250	39	2.94042387161779e-07	1.39311846959505e-05	8.84338006501592e-06	Asxl2/Axl/Ccr1/Cd27/Cd4/Cd46/Cdkn2a/Clptm1/Cul4a/Fadd/Fgfr3/Fstl3/Gimap5/Il18/Il2rg/Il34/Itpkb/Jak3/Jun/Mtor/Nckap1l/Nfam1/Nkap/Pik3r6/Ripk1/Rorc/Rptor/Sh2b3/Sh3rf1/Smarca2/Socs5/Sos2/Spi1/Tesc/Tfe3/Tlr9/Zbtb1/Zbtb46/Zmiz1
cluster2	GO:0043542	endothelial cell migration	29/1250	29	3.13006264315181e-07	1.47060776517416e-05	9.33527454975101e-06	Alox12/Clec14a/Coro1b/Dll4/Flt4/Hdac5/Hmox1/Lemd3/Mecp2/Mef2c/Mmrn2/Myh9/Nos3/Nrp1/Pik3cg/Plxnd1/Pten/Ptp4a3/Ptprm/Robo1/Rock2/Rras/Tek/Tgfbr1/Tns3/Vegfc/Vstm4/Wnt5a/Zeb2
cluster2	GO:0001822	kidney development	37/1250	37	3.55372459528477e-07	1.64228682526357e-05	1.04250764658915e-05	Bag6/Bmp6/Bmp7/C1galt1/C3ar1/Cited1/Col4a4/Ctnnd1/Cux1/Dlg1/Dll1/Dtnbp1/Ednrb/Egr1/Ext1/Flcn/Gdf6/Heyl/Kank2/Kirrel3/Klhl3/Lamb2/Mef2c/Mmp9/Nrp1/Pdgfra/Pdgfrb/Plxnd1/Ren1/Robo1/Sgpl1/Smad9/Tek/Tgfbr1/Wnt4/Wnt5a/Zbtb14
cluster2	GO:0030217	T cell differentiation	37/1250	37	3.55372459528477e-07	1.64228682526357e-05	1.04250764658915e-05	Cd27/Cd4/Cd46/Cdkn2a/Clptm1/Cracr2a/Dll4/Egr1/Fadd/Fzd5/Gimap5/Il18/Il2rg/Itk/Itpkb/Jak3/Lipa/Mtor/Nckap1l/Ncor1/Nfatc3/Nkap/Pik3r6/Prex1/Rorc/Sh2b3/Sh3rf1/Smarca2/Socs5/Sos2/Spi1/Spn/Vav1/Wnt4/Wwp1/Zbtb1/Zmiz1
cluster2	GO:0007179	transforming growth factor beta receptor signaling pathway	27/1250	27	3.71125358801221e-07	1.68742320396878e-05	1.07115977922254e-05	Acvr1/Appl1/Brms1l/Cited1/Cldn5/Eng/Flcn/Folr1/Fut8/Glg1/Hipk2/Htra3/Jun/Lats1/Lats2/Lemd3/Lrp1/Ltbp3/Map3k1/Ppara/Ppm1a/Smad9/Spi1/Tgfbr1/Twsg1/Zeb2/Zmiz1
cluster2	GO:1990138	neuron projection extension	27/1250	27	3.71125358801221e-07	1.68742320396878e-05	1.07115977922254e-05	Bmpr2/Cpne1/Cyfip2/Dvl1/Eif2ak4/Iqgap1/Itsn2/Lamb2/Lrp1/Mapt/Mecp2/Megf8/Mul1/Nrp1/Nrp2/Plxna1/Pten/Robo1/Rufy3/Slit3/Spag9/Syt3/Tiam1/Ulk2/Unc13a/Vcl/Wnt5a
cluster2	GO:0042129	regulation of T cell proliferation	28/1250	28	3.76574707869545e-07	1.69850256237479e-05	1.07819284779491e-05	Cblb/Ccdc88b/Cd37/Cd4/Cd46/Cd86/Cdkn2a/Dlg1/Efnb1/Fadd/H2-Q6/H2-Q7/Il18/Il6st/Jak3/Laptm5/Nckap1l/Pla2g5/Prkcq/Pten/Rac2/Sh3rf1/Sos2/Spn/Tnfsf13b/Twsg1/Tyk2/Vcam1
cluster2	GO:0048608	reproductive structure development	37/1250	37	4.10397083848891e-07	1.83636409423813e-05	1.1657060025783e-05	Adam5/Akap9/Ash1l/Axl/Bmp6/Bmp7/Cdkn1b/Dlg1/Fgf7/Frs2/Gata4/Icam1/Insr/Irx5/Jmjd1c/Lhcgr/Lrp6/Mertk/Mfn2/Myh9/Nos3/Nrip1/Pdgfra/Pten/Ren1/Rxra/Serpinb6a/Sgpl1/Spata2/Srd5a2/Tbx3/Tesc/Tgfbr1/Tifab/Ubb/Wnt4/Wnt5a
cluster2	GO:1901342	regulation of vasculature development	35/1250	35	4.20972447428528e-07	1.86885248708822e-05	1.18632931724575e-05	Angptl7/C3ar1/C5ar1/Cldn5/Cx3cr1/Dll1/Ecm1/Eng/Flcn/Flt1/Gata4/Hhex/Hipk2/Hmox1/Jmjd8/Mecp2/Mmp9/Nos3/Nrp1/Pik3cg/Pik3r6/Plxnd1/Ptprm/Rock2/Rras/Sh2b3/Stab1/Stim1/Tek/Tgfbr1/Tie1/Vegfc/Wars2/Wnt4/Wnt5a
cluster2	GO:0050767	regulation of neurogenesis	47/1250	47	4.26094746694809e-07	1.87681420458229e-05	1.19138333779799e-05	Acan/Bmp7/Bmpr2/Cask/Ctdsp1/Cux1/Cx3cr1/Dll1/Dll4/Dynlt1b/Egfr/Fgfr3/Flt1/Heyl/Hook3/Il34/Il6st/Kctd11/Lrp1/Man2a1/Mapt/Mecp2/Megf8/Mfn2/Mme/Mtor/Nrp1/Opa1/Plxna1/Plxnd1/Pten/Ptpra/Ptprd/Robo1/Rufy3/Sirt2/Slc7a5/Tenm4/Tiam1/Tiam2/Tlr2/Ulk2/Vegfc/Wls/Wnt5a/Ywhah/Zeb2
cluster2	GO:1903305	regulation of regulated secretory pathway	23/1250	23	4.35424893886282e-07	1.90304306335725e-05	1.20803316133281e-05	Baiap3/Bcr/Cask/Cd84/Doc2b/Dtnbp1/Dvl1/Fbxl20/Foxf1/Gab2/Hmox1/Mical1/Nckap1l/Npy1r/P2ry2/Rab27a/Rac2/Spi1/Stxbp5l/Syt3/Trim9/Unc13d/Vps18
cluster2	GO:1901653	cellular response to peptide	37/1250	37	4.4079714434548e-07	1.91170330755371e-05	1.21353059981752e-05	Appl1/Dennd4c/Fcgr2b/Fer/Fyn/Icam1/Il18/Inhbb/Inppl1/Insig1/Insr/Jak3/Kank1/Lhcgr/Lpin2/Lrp1/Mapk1/Mbd5/Mfn2/Mtor/Myo1c/Myo5a/Nr3c2/Opa1/Osbpl8/Phip/Prkcq/Pten/Ptpra/Rock2/Slc9a1/Sos2/Tlr6/Trib3/Tyk2/Vcam1/Zfp106
cluster2	GO:0010038	response to metal ion	35/1250	35	4.53760455474513e-07	1.9529018686758e-05	1.23968304428553e-05	Aco1/Atp12a/Bmp6/Cdkn1b/Cp/Cpne1/D2hgdh/Egfr/Hmox1/Homer1/Htt/Iqgap1/Itpkb/Jun/Khk/Mapk1/Mapt/Mecp2/Mef2c/Mmp9/Nfatc3/Npc1/Nptx1/Nrxn1/Pam/Rasgrp2/Slc25a23/Slc30a2/Slc30a4/Sord/Stim1/Syt3/Tfr2/Trpc1/Trpm2
cluster2	GO:1903050	regulation of proteolysis involved in protein catabolic process	28/1250	28	4.9738574635048e-07	2.12444002873031e-05	1.34857379393272e-05	Bag6/Cdkn2a/Clec16a/Ern1/Gna12/Hipk2/Laptm5/Lats1/Map1a/N4bp1/Nub1/Ophn1/Pten/Qrich2/Rgn/Rnf139/Sh3rf1/Sirt2/Socs4/Socs5/Svip/Tmem168/Trib3/Ubb/Usp19/Usp5/Zfp418/Zyg11b
cluster2	GO:0002764	immune response-regulating signaling pathway	47/1250	47	5.06780356397359e-07	2.14829146569046e-05	1.36371445330512e-05	Aim2/Alpk1/Appl1/Bag6/C3ar1/C5ar1/Cblb/Cd22/Cd247/Cd38/Cd86/Clec4n/Clec7a/Dennd1b/Epg5/Fer/Fyn/Gfi1/H2-Q6/H2-Q7/Irak3/Itk/Lacc1/Laptm5/Lipa/Mapk1/Mef2c/Nckap1l/Nfam1/Nlrc3/Nploc4/Pja2/Pten/Rbck1/Rnf31/Sec14l1/Sirt2/Smpdl3b/Themis2/Tifab/Tlr12/Tlr13/Tlr2/Tlr6/Tlr7/Tlr9/Traf3ip3
cluster2	GO:0051924	regulation of calcium ion transport	32/1250	32	5.17123679459633e-07	2.17577858566672e-05	1.38116300876885e-05	Ahnak/Cacna1c/Cask/Ccr1/Cd4/Cd84/Cracr2a/Dysf/Ehd3/F2r/Fyn/Gimap5/Homer1/Homer2/Homer3/Htt/Icam1/Itpr1/Jak3/Lhcgr/Myo5a/Nfatc3/Nos3/P2ry12/Pdgfrb/Pik3cg/Rgs9/Slc9a1/Stim1/Tlr9/Trpc1/Ubr3
cluster2	GO:0045732	positive regulation of protein catabolic process	26/1250	26	5.34352519623467e-07	2.23161444862008e-05	1.41660706956708e-05	Abca2/Bag6/Cblb/Crebrf/Cul4a/Dact1/Ern1/Fbxl5/Lrp1/Nub1/Oaz2/Ppp2r3a/Sh3d19/Sh3rf1/Sirt2/Snx33/Socs4/Socs5/Tnfsf12/Trib3/Ubr3/Usp5/Vps11/Vps35/Wnt5a/Zyg11b
cluster2	GO:0061458	reproductive system development	37/1250	37	5.4506762386113e-07	2.25962592891842e-05	1.43438848384508e-05	Adam5/Akap9/Ash1l/Axl/Bmp6/Bmp7/Cdkn1b/Dlg1/Fgf7/Frs2/Gata4/Icam1/Insr/Irx5/Jmjd1c/Lhcgr/Lrp6/Mertk/Mfn2/Myh9/Nos3/Nrip1/Pdgfra/Pten/Ren1/Rxra/Serpinb6a/Sgpl1/Spata2/Srd5a2/Tbx3/Tesc/Tgfbr1/Tifab/Ubb/Wnt4/Wnt5a
cluster2	GO:0043254	regulation of protein-containing complex assembly	44/1250	44	5.63558806980604e-07	2.29584219715295e-05	1.4573782174194e-05	Abca1/Akap9/Atf7ip/Birc2/Camsap2/Cdc42ep1/Cdkn1b/Clec7a/Clip1/Crbn/Cyfip2/Dact1/Dctn1/Dlg1/Farp2/Fchsd1/Fer/Gnl3l/Icam1/Kank1/Kank2/Lats1/Map3k1/Mapt/Mecp2/Mtor/Myo1c/Napb/Nckap1l/Nlrc3/Numa1/P2ry12/Plek/Prex1/Sirt2/Sptbn1/Svip/Tlr2/Tlr6/Tmod3/Trim65/Trim9/Unc13a/Vps35
cluster2	GO:0050863	regulation of T cell activation	41/1250	41	5.63618392446063e-07	2.29584219715295e-05	1.4573782174194e-05	Cblb/Ccdc88b/Cd27/Cd37/Cd4/Cd46/Cd86/Cdkn2a/Clptm1/Dlg1/Efnb1/Fadd/Gimap5/H2-Q6/H2-Q7/Il18/Il2rg/Il6st/Itpkb/Jak3/Laptm5/Nckap1l/Nkap/Pik3r6/Pla2g5/Prkcq/Pten/Rac2/Rorc/Sh2b3/Sh3rf1/Smarca2/Socs5/Sos2/Spn/Tnfsf13b/Twsg1/Tyk2/Vcam1/Zbtb1/Zmiz1
cluster2	GO:0040013	negative regulation of locomotion	38/1250	38	5.66019981206563e-07	2.29584219715295e-05	1.4573782174194e-05	Abhd2/Acan/Adora1/Arrdc3/Bcr/Brms1l/Cldn5/Coro1b/Cx3cr1/Dll4/Eng/Flcn/Gna12/Hdac5/Il27ra/Kank1/Lrp1/Mecp2/Mef2c/Mmrn2/Myh9/Nrp1/Osbpl8/Phldb2/Pten/Ptpn23/Ptprm/Rap2c/Rgn/Robo1/Rras/Tcaf1/Tgfbr1/Tie1/Was/Wnt4/Wnt5a/Zeb2
cluster2	GO:0003170	heart valve development	14/1250	14	5.74615832033499e-07	2.31406004357491e-05	1.46894272850669e-05	Acvr1/Bmpr2/Dll4/Gata4/Hectd1/Heyl/Mef2c/Mtor/Nos3/Pde2a/Robo1/Slit3/Tie1/Zbtb14
cluster2	GO:0071900	regulation of protein serine/threonine kinase activity	33/1250	33	6.14613569666221e-07	2.45758248636748e-05	1.56004937429276e-05	Ccni/Cdkn1b/Cdkn2a/Dtnbp1/Egfr/Ern1/Fgd4/Flt1/Fzd5/Hhex/Htr2b/Htt/Il34/Insr/Irak3/Lats1/Lats2/Lrp6/Map3k1/Nrxn1/Pdgfc/Pdgfrb/Pik3cg/Pik3r6/Prkar2a/Pten/Robo1/Tlr6/Tnxb/Trib3/Uvrag/Wnt5a/Zeb2
cluster2	GO:0060411	cardiac septum morphogenesis	16/1250	16	6.40718926442978e-07	2.50087786963614e-05	1.58753286099268e-05	Acvr1/Bmp7/Bmpr2/Eng/Fzd1/Gata4/Heyl/Lrp6/Nos3/Nrp1/Nrp2/Robo1/Slit3/Tbx3/Tgfbr1/Wnt5a
cluster2	GO:0051235	maintenance of location	38/1250	38	6.48649424042342e-07	2.50087786963614e-05	1.58753286099268e-05	Acacb/Akap9/Arhgap21/Asxl2/Cd4/Cds2/Dysf/F2r/Fto/Gaa/Htr2b/Htt/Insig1/Itpr1/Itpr2/Lats1/Lhcgr/Lipa/Mprip/Myo5a/Npc1/Nrip1/Osbpl8/Pex5l/Plcb2/Plch2/Ppara/Rbck1/Slc25a23/Soat2/Stard4/Syne1/Trpc1/Trpm2/Uvrag/Vps13c/Vps13d/Zfyve1
cluster2	GO:0008154	actin polymerization or depolymerization	26/1250	26	6.49467782907691e-07	2.50087786963614e-05	1.58753286099268e-05	Arhgap35/Cdc42ep1/Cyfip2/Diaph2/Dlg1/Fchsd1/Fer/Icam1/Kank1/Kank2/Lats1/Map3k1/Mical1/Mical3/Micall2/Mtor/Myo1c/Nckap1l/Plek/Prex1/Pstpip2/Sptbn1/Tlr2/Tmod3/Ttc17/Was
cluster2	GO:0030038	contractile actin filament bundle assembly	19/1250	19	6.51137551205783e-07	2.50087786963614e-05	1.58753286099268e-05	Alms1/Arhgap6/Arhgef10l/Arhgef15/Arhgef18/Cgnl1/Gpr65/Kank2/Mtor/Myoc/Nrp1/Phldb2/Ppfia1/Prkcq/Rock2/Tgfbr1/Was/Wnt4/Zeb2
cluster2	GO:0043149	stress fiber assembly	19/1250	19	6.51137551205783e-07	2.50087786963614e-05	1.58753286099268e-05	Alms1/Arhgap6/Arhgef10l/Arhgef15/Arhgef18/Cgnl1/Gpr65/Kank2/Mtor/Myoc/Nrp1/Phldb2/Ppfia1/Prkcq/Rock2/Tgfbr1/Was/Wnt4/Zeb2
cluster2	GO:0002757	immune response-activating signaling pathway	46/1250	46	6.52055776581258e-07	2.50087786963614e-05	1.58753286099268e-05	Aim2/Alpk1/Appl1/Bag6/C3ar1/C5ar1/Cblb/Cd22/Cd247/Cd38/Cd86/Clec4n/Clec7a/Dennd1b/Epg5/Fyn/Gfi1/H2-Q6/H2-Q7/Irak3/Itk/Lacc1/Laptm5/Lipa/Mapk1/Mef2c/Nckap1l/Nfam1/Nlrc3/Nploc4/Pja2/Pten/Rbck1/Rnf31/Sec14l1/Sirt2/Smpdl3b/Themis2/Tifab/Tlr12/Tlr13/Tlr2/Tlr6/Tlr7/Tlr9/Traf3ip3
cluster2	GO:0051017	actin filament bundle assembly	24/1250	24	6.6033066382594e-07	2.5101231045233e-05	1.59340164585785e-05	Alms1/Arhgap6/Arhgef10l/Arhgef15/Arhgef18/Cgnl1/Coro1b/Gpr65/Kank2/Map3k1/Mtor/Myh9/Myoc/Nrp1/Phldb2/Plek/Ppfia1/Prkcq/Rock2/Shroom1/Tgfbr1/Was/Wnt4/Zeb2
cluster2	GO:0050807	regulation of synapse organization	34/1250	34	6.63370596974054e-07	2.5101231045233e-05	1.59340164585785e-05	Arhgef15/Cask/Cdh8/Clstn2/Ctnna2/Dact1/Dctn1/Dtnbp1/Dvl1/Fcgr2b/Fyn/Fzd1/Homer1/Lrrc24/Lrtm1/Mecp2/Mef2c/Mfn2/Nectin1/Nrg2/Nrp2/Nrxn1/Opa1/Pten/Ptprd/Robo1/Rock2/Sparcl1/Tanc1/Tanc2/Tiam1/Tlr2/Vps35/Wnt5a
cluster2	GO:0048762	mesenchymal cell differentiation	30/1250	30	6.73106211948735e-07	2.52998188197798e-05	1.60600780394786e-05	Acvr1/Aldh1a2/Bmp7/Ednrb/Efnb1/Eng/Ext1/Folr1/Heyl/Htr2b/Lrp6/Mapk1/Mef2c/Mtor/Nrp1/Nrp2/Phldb1/Phldb2/Pten/Rock2/Snai1/Tbx3/Tgfbr1/Tiam1/Timp3/Usf3/Wnt10a/Wnt4/Wnt5a/Zeb2
cluster2	GO:1903706	regulation of hemopoiesis	44/1250	44	7.16046131795334e-07	2.67355502719344e-05	1.69714663513708e-05	Asxl2/Axl/Ccr1/Cd27/Cd4/Cd46/Cdkn2a/Clptm1/Csf3r/Cul4a/Dll1/Fadd/Fgfr3/Fstl3/Gimap5/Il18/Il2rg/Il34/Itpkb/Jak3/Jun/Klf13/Mef2c/Mtor/Mturn/Nckap1l/Nfam1/Nkap/Pik3r6/Ripk1/Rorc/Rptor/Sh2b3/Sh3rf1/Smarca2/Socs5/Sos2/Spi1/Tesc/Tfe3/Tlr9/Zbtb1/Zbtb46/Zmiz1
cluster2	GO:0042063	gliogenesis	40/1250	40	7.21160829975541e-07	2.67493734171191e-05	1.69802411490086e-05	Abca2/Acan/C5ar1/Cx3cr1/Dll1/Efemp1/Egfr/Fgfr3/Flt1/Gpc1/Il34/Il6st/Lamb2/Lamc3/Lrp1/Lrp6/Mal/Mapk1/Mecp2/Mfn2/Mtor/Mxra8/Myoc/Nr3c1/P2ry12/Plec/Pten/Ptpra/Ptprb/Ror1/Rras/Sirt2/Slc7a5/Syne2/Tenm4/Tiam1/Tlr2/Vegfc/Zeb2/Zmiz1
cluster2	GO:0007411	axon guidance	30/1250	30	7.31862400171573e-07	2.69688902756035e-05	1.7119588308107e-05	Ablim1/Arhgap35/Arx/B4gat1/Bmp7/Bmpr2/Chl1/Cyfip2/Diaph2/Dvl1/Efnb1/Ext1/Hspg2/Lamb2/Lamc3/Lrp1/Lrtm1/Mef2c/Megf8/Megf9/Nectin1/Nfasc/Nrp1/Nrp2/Ptprm/Robo1/Slit3/Tubb3/Unc5a/Wnt5a
cluster2	GO:0014910	regulation of smooth muscle cell migration	18/1250	18	7.47071195003835e-07	2.73505675157897e-05	1.73618732946893e-05	Abhd2/Coro1b/Ddr2/Dock4/Egr1/Fat1/Gna12/Il18/Il6st/Iqgap1/Itga2/Lrp1/Mef2c/Myh9/Myo5a/P2ry2/Pdgfrb/Plxna1
cluster2	GO:0030177	positive regulation of Wnt signaling pathway	21/1250	21	7.53703084408099e-07	2.74153418702765e-05	1.74029914226658e-05	Crbn/Dact1/Egfr/Fgfr3/Fzd9/Gprc5b/Hhex/Kank1/Lgr5/Lrrk1/Map3k1/Ppm1a/Ppm1b/Ppp2r3a/Tlr2/Tnks/Usp8/Vps35/Wls/Wnt5a/Zeb2
cluster2	GO:0048659	smooth muscle cell proliferation	26/1250	26	7.87073419225506e-07	2.84456406255987e-05	1.80570150159698e-05	Alox12/Bmpr2/C3ar1/Cdkn1b/Ddr2/Egfr/Egr1/Ern1/Flt1/Frs2/Gna12/Hmox1/Il18/Itga2/Jun/Ldlrap1/Mef2c/Mfn2/Mmp9/Mtor/Nos3/Pde1a/Pdgfrb/Poldip2/Pten/Timp3
cluster2	GO:0043434	response to peptide hormone	40/1250	40	8.19814645856955e-07	2.9440222760137e-05	1.86883660470241e-05	Appl1/Cited1/Dennd4c/Ednrb/Egr1/Epm2aip1/Fer/Il18/Inhbb/Inppl1/Insig1/Insr/Jak3/Kank1/Khk/Lhcgr/Lpin2/Mapk1/Mbd5/Mfn2/Mtor/Myo1c/Myo5a/Nr3c2/Opa1/Osbpl8/Phip/Ppara/Prkcq/Pten/Ptpra/Rock2/Serpina3h/Slc9a1/Sos2/Srd5a2/Trib3/Tyk2/Vps13c/Zfp106
cluster2	GO:0090263	positive regulation of canonical Wnt signaling pathway	18/1250	18	8.60611688437254e-07	3.07096753127167e-05	1.94942021364868e-05	Dact1/Egfr/Fgfr3/Fzd9/Gprc5b/Hhex/Kank1/Lgr5/Lrrk1/Map3k1/Ppm1a/Ppm1b/Ppp2r3a/Tnks/Usp8/Vps35/Wls/Zeb2
cluster2	GO:0007041	lysosomal transport	20/1250	20	9.19988641635907e-07	3.26219871795172e-05	2.07081190437741e-05	Clec16a/Ehd3/Epg5/Hook3/Laptm5/Lhcgr/Lipa/Lrp1/Ncoa4/Pik3c3/Plekhm1/Slc30a2/Slc30a4/Tgfbrap1/Vps11/Vps18/Vps33a/Vps35/Vps39/Zfyve16
cluster2	GO:0002698	negative regulation of immune effector process	23/1250	23	9.39981075140814e-07	3.31225831352744e-05	2.1025892470255e-05	A2m/Appl1/Atg9a/Axl/Bcr/Cd22/Cd46/Cd84/Cx3cr1/Fcgr2b/Fer/Foxf1/H2-Q6/H2-Q7/Hmox1/Irak3/Jak3/Nckap1l/Pten/Serping1/Socs5/Spi1/Spn
cluster2	GO:0050900	leukocyte migration	40/1250	40	9.91605930094771e-07	3.47197598806991e-05	2.20397646784744e-05	Adora1/Bcr/C3ar1/C5ar1/Ccl7/Ccr1/Cnr2/Csf3r/Cx3cr1/Dapk2/Dysf/Ecm1/Ednrb/Ext1/Fadd/Fer/Flt1/Icam1/Il27ra/Il34/Itga2/Mapk1/Mmp9/Mtus1/Myo1f/Nckap1l/P2ry12/Pikfyve/Pla2g7/Plec/Prex1/Rac2/Spi1/Spn/Tlr2/Trpm2/Vav1/Vcam1/Vegfc/Wnt5a
cluster2	GO:0061572	actin filament bundle organization	24/1250	24	9.97623465887416e-07	3.47197598806991e-05	2.20397646784744e-05	Alms1/Arhgap6/Arhgef10l/Arhgef15/Arhgef18/Cgnl1/Coro1b/Gpr65/Kank2/Map3k1/Mtor/Myh9/Myoc/Nrp1/Phldb2/Plek/Ppfia1/Prkcq/Rock2/Shroom1/Tgfbr1/Was/Wnt4/Zeb2
cluster2	GO:0007034	vacuolar transport	23/1250	23	1.04514002006636e-06	3.59298745922812e-05	2.28079336856586e-05	Clec16a/Ehd3/Epg5/Hook3/Laptm5/Lhcgr/Lipa/Lrp1/Ncoa4/Pik3c3/Plekhm1/Ptpn23/Slc30a2/Slc30a4/Tgfbrap1/Vps11/Vps13c/Vps13d/Vps18/Vps33a/Vps35/Vps39/Zfyve16
cluster2	GO:0050921	positive regulation of chemotaxis	23/1250	23	1.04514002006636e-06	3.59298745922812e-05	2.28079336856586e-05	Bmpr2/C3ar1/C5ar1/Ccl7/Ccr1/Cx3cr1/Dapk2/Dysf/Il34/Itga2/Mapk1/Megf8/Nckap1l/Nrp1/P2ry12/Pdgfra/Pdgfrb/Pla2g7/Rac2/Spi1/Tiam1/Vegfc/Wnt5a
cluster2	GO:0071772	response to BMP	24/1250	24	1.10366710594828e-06	3.74177009776326e-05	2.37523913526541e-05	Acvr1/Bmp6/Bmp7/Bmpr2/Egr1/Eng/Ext1/Fstl3/Fzd1/Gata4/Gdf6/Gpr155/Heyl/Hipk2/Htra3/Kcnd3/Lemd3/Megf8/Numa1/Ppm1a/Smad9/Twsg1/Ube2o/Wnt5a
cluster2	GO:0071773	cellular response to BMP stimulus	24/1250	24	1.10366710594828e-06	3.74177009776326e-05	2.37523913526541e-05	Acvr1/Bmp6/Bmp7/Bmpr2/Egr1/Eng/Ext1/Fstl3/Fzd1/Gata4/Gdf6/Gpr155/Heyl/Hipk2/Htra3/Kcnd3/Lemd3/Megf8/Numa1/Ppm1a/Smad9/Twsg1/Ube2o/Wnt5a
cluster2	GO:0002700	regulation of production of molecular mediator of immune response	28/1250	28	1.10832849649958e-06	3.74177009776326e-05	2.37523913526541e-05	Atg9a/Axl/Cd22/Cd27/Cd37/Cd86/Clec7a/Dennd1b/Fcgr2b/Fzd5/Gimap5/Gprc5b/H2-Q6/H2-Q7/Hmox1/Il18/Il27ra/Irak3/Jak3/Lacc1/Laptm5/Pkn1/Supt6/Tek/Tlr2/Tlr7/Tlr9/Wnt5a
cluster2	GO:0048638	regulation of developmental growth	40/1250	40	1.12415855617704e-06	3.77262258317034e-05	2.39482399185586e-05	Acacb/Alms1/Arx/Bmpr2/Cacna1c/Cdkn1b/Dio3/Dlg1/Dll1/Fgfr3/Fto/Gata4/Insr/Itsn2/Lats1/Lats2/Lrp1/Mapk1/Mapt/Mbd5/Mecp2/Mef2c/Megf8/Mtor/Mul1/Ncor1/Npy1r/Nr3c1/Nrp1/Ppara/Pten/Rufy3/Sgpl1/Spag9/Syt3/Tgfbr1/Ulk2/Unc13a/Wnt5a/Zfp418
cluster2	GO:0048660	regulation of smooth muscle cell proliferation	25/1250	25	1.13652193318569e-06	3.79154476881711e-05	2.40683561060812e-05	Alox12/Bmpr2/C3ar1/Cdkn1b/Ddr2/Egfr/Egr1/Ern1/Flt1/Frs2/Gna12/Hmox1/Il18/Itga2/Jun/Ldlrap1/Mef2c/Mfn2/Mmp9/Mtor/Nos3/Pde1a/Pdgfrb/Pten/Timp3
cluster2	GO:1901617	organic hydroxy compound biosynthetic process	29/1250	29	1.16088713307702e-06	3.85004803311074e-05	2.4439729117411e-05	Abca2/Alox12/Appl1/Bmp6/Cited1/Cyp2d22/Dgkq/Fdft1/Gfi1/Hsd17b7/Htt/Insig1/Ip6k1/Itpkb/Lhcgr/Lipa/Lss/Mvd/Myh9/Myo5a/Plek/Snai1/Srd5a2/Stard4/Trpc1/Vps35/Wnt4/Wnt5a/Zeb2
cluster2	GO:0030866	cortical actin cytoskeleton organization	11/1250	11	1.17711968758706e-06	3.88105309860577e-05	2.46365462468207e-05	Dlg1/Epb41l2/Fmnl1/Fmnl3/Iqgap1/Iqgap2/Nckap1l/Plec/Plek/Rock2/Tln1
cluster2	GO:0050803	regulation of synapse structure or activity	34/1250	34	1.19181420237804e-06	3.88527340938913e-05	2.46633363677359e-05	Arhgef15/Cask/Cdh8/Clstn2/Ctnna2/Dact1/Dctn1/Dtnbp1/Dvl1/Fcgr2b/Fyn/Fzd1/Homer1/Lrrc24/Lrtm1/Mecp2/Mef2c/Mfn2/Nectin1/Nrg2/Nrp2/Nrxn1/Opa1/Pten/Ptprd/Robo1/Rock2/Sparcl1/Tanc1/Tanc2/Tiam1/Tlr2/Vps35/Wnt5a
cluster2	GO:0010639	negative regulation of organelle organization	39/1250	39	1.19218215648159e-06	3.88527340938913e-05	2.46633363677359e-05	Acaa2/Arhgap6/Arhgef18/Atxn7/Bmp7/Camsap2/Cgnl1/Clec16a/Coro1b/Ctnna2/Dysf/Ercc4/Fgfr3/Flcn/Gnl3l/Kank1/Kank2/Map1a/Map3k1/Mapt/Mfn2/Mid1/Mtor/Mul1/Myoc/Opa1/Phldb2/Ppfia1/Smcr8/Sptbn1/Taok1/Tlr2/Tmod3/Tnks/Trim9/Vat1/Wapl/Was/Xrcc3
cluster2	GO:2000146	negative regulation of cell motility	35/1250	35	1.24663053564427e-06	4.03936951721976e-05	2.56415234191804e-05	Abhd2/Acan/Adora1/Bcr/Brms1l/Cldn5/Coro1b/Cx3cr1/Dll4/Eng/Flcn/Gna12/Hdac5/Il27ra/Kank1/Lrp1/Mecp2/Mef2c/Mmrn2/Myh9/Osbpl8/Phldb2/Pten/Ptpn23/Ptprm/Rap2c/Rgn/Robo1/Rras/Tcaf1/Tgfbr1/Tie1/Was/Wnt4/Zeb2
cluster2	GO:0043122	regulation of canonical NF-kappaB signal transduction	28/1250	28	1.31570856037976e-06	4.23883706481205e-05	2.69077239416011e-05	Akap13/Alpk1/Azi2/Birc2/Cd4/Clec4n/Clec7a/Cpne1/Cx3cr1/Ednrb/Fbxw11/Gprc5b/Jmjd8/Lims1/Ltb/Mid2/Nlrc3/Optn/Ppm1a/Ppm1b/Rbck1/Ripk1/Rnf31/Ror1/Tlr6/Tlr9/Wnt5a/Zmynd11
cluster2	GO:0022612	gland morphogenesis	22/1250	22	1.33459586211088e-06	4.27525651737566e-05	2.71389110716328e-05	Bmp7/Cdkn2a/Ctnnd1/Duox2/Egfr/Fgf7/Frs2/Il18/Itpr1/Lims1/Lipa/Lrp6/Nr3c1/Nrp1/Plxna1/Plxnd1/Robo1/Rxra/Tbx3/Twsg1/Wnt4/Wnt5a
cluster2	GO:0031400	negative regulation of protein modification process	43/1250	43	1.3881243796946e-06	4.42160748741137e-05	2.80679327443451e-05	Cadm4/Cblb/Cdkn1b/Cdkn2a/Cmya5/Crtap/Ctdsp1/Dgkq/Dtnbp1/Dvl1/Dysf/Flcn/Fyn/Gnl3l/Hhex/Il18/Insr/Irak3/Jun/Lats1/Lats2/Lrp6/Lrrk1/Mapt/Mical1/Mtor/N4bp1/Nckap1l/Pkn1/Plec/Prkar2a/Pten/Ptprb/Rgn/Rock2/Sirt2/Smcr8/Socs4/Socs5/Spag9/Trib3/Zfp418/Zgpat
cluster2	GO:0010632	regulation of epithelial cell migration	29/1250	29	1.48644718224431e-06	4.68674188983756e-05	2.97509800516191e-05	Alox12/Arhgap5/Bmpr2/Dll4/Fgf7/Flt4/Gab2/Hdac5/Hmox1/Iqsec1/Itga2/Jun/Mecp2/Mef2c/Mmp9/Mmrn2/Mtor/Nos3/Nrp1/Pik3cg/Pten/Ptpn23/Ptprm/Rock2/Rras/Rreb1/Tek/Vegfc/Wnt5a
cluster2	GO:0032835	glomerulus development	14/1250	14	1.48798651699348e-06	4.68674188983756e-05	2.97509800516191e-05	Bmp7/C3ar1/Col4a4/Ctnnd1/Ednrb/Egr1/Ext1/Heyl/Kirrel3/Lamb2/Mef2c/Pdgfra/Pdgfrb/Tek
cluster2	GO:0032102	negative regulation of response to external stimulus	44/1250	44	1.52046473037943e-06	4.76243341659957e-05	3.02314624753805e-05	A2m/Adora1/Alox12/Aoah/Arnt/Ash1l/Bace1/Bcr/Cask/Ccr1/Coro1b/Ctnna2/Cx3cr1/Dvl1/Extl3/Fcgr2b/Foxf1/Gpr17/H2-Q6/H2-Q7/Irak3/Mul1/Nlrc3/Nlrc5/Nr1d2/Nrp1/Nrxn1/Pdgfra/Phldb2/Pla2g5/Ppara/Ppm1b/Pten/Robo1/Serping1/Sh2b3/Smpdl3b/Socs5/Spn/Trim65/Vps35/Wnt4/Wnt5a/Ythdf3
cluster2	GO:0009755	hormone-mediated signaling pathway	23/1250	23	1.58266686208891e-06	4.92987611516977e-05	3.12943723821012e-05	Abhd2/Akap13/Appl1/Crebrf/Heyl/Kank2/Lats1/Lats2/Lhcgr/Mapk1/Ncor1/Ncor2/Nr1d2/Nr3c1/Nr3c2/Ppara/Ren1/Rxra/Vps11/Vps18/Ywhah/Zfp366/Zmiz1
cluster2	GO:0051216	cartilage development	27/1250	27	1.61473701150116e-06	5.00213586310085e-05	3.1753070208814e-05	Acan/Bgn/Bmp6/Bmp7/Bmpr2/Ecm1/Efemp1/Ext1/Fgfr3/Gdf6/Glg1/Hspg2/Lrp6/Ltbp3/Maf/Mef2c/Pitx1/Scube2/Sik3/Slc26a2/Smad9/Snai1/Snx19/Tgfbr1/Trip11/Twsg1/Wnt5a
cluster2	GO:0003197	endocardial cushion development	12/1250	12	1.68294752348357e-06	5.18494980185813e-05	3.29135552478812e-05	Acvr1/Bmp7/Bmpr2/Eng/Foxf1/Gata4/Heyl/Nos3/Robo1/Snai1/Tbx3/Tgfbr1
cluster2	GO:0034765	regulation of monoatomic ion transmembrane transport	37/1250	37	1.71693862307456e-06	5.22032987177908e-05	3.31381444783497e-05	Ahnak/Akap7/Akap9/Cacna1c/Cd4/Cracr2a/Crbn/Dlg1/Dpp6/Dysf/Ehd3/F2r/Fyn/Gimap5/Hecw2/Homer1/Htt/Kcnip4/Kcnj16/Klhl24/Lhcgr/Mmp9/Mtor/Myo5a/Nr3c2/Pik3cg/Rgs9/Ripk1/Slc9a1/Stim1/Tcaf1/Tesc/Tlr9/Tmem168/Trpc1/Ubr3/Ywhah
cluster2	GO:0007040	lysosome organization	17/1250	17	1.722208861566e-06	5.22032987177908e-05	3.31381444783497e-05	Abca1/Acp2/Creg1/Flcn/Gaa/Hook3/Laptm5/Lipa/Mtor/Pi4kb/Pikfyve/Pla2g5/Tfe3/Tfeb/Vps18/Vps33a/Vps35
cluster2	GO:0080171	lytic vacuole organization	17/1250	17	1.722208861566e-06	5.22032987177908e-05	3.31381444783497e-05	Abca1/Acp2/Creg1/Flcn/Gaa/Hook3/Laptm5/Lipa/Mtor/Pi4kb/Pikfyve/Pla2g5/Tfe3/Tfeb/Vps18/Vps33a/Vps35
cluster2	GO:0032868	response to insulin	30/1250	30	1.77736208535836e-06	5.35869916430504e-05	3.40164992413083e-05	Appl1/Cited1/Dennd4c/Egr1/Epm2aip1/Fer/Inhbb/Inppl1/Insig1/Insr/Kank1/Khk/Lpin2/Mapk1/Mfn2/Mtor/Myo1c/Myo5a/Opa1/Osbpl8/Phip/Ppara/Prkcq/Pten/Ptpra/Slc9a1/Sos2/Trib3/Vps13c/Zfp106
cluster2	GO:0033002	muscle cell proliferation	31/1250	31	1.92400868308786e-06	5.76997923151561e-05	3.66272649635986e-05	Alox12/Bmpr2/C3ar1/Cdkn1b/Ddr2/Egfr/Egr1/Ern1/Flt1/Frs2/Gata4/Gna12/Hmox1/Il18/Itga2/Jun/Ldlrap1/Mapk1/Mef2c/Mfn2/Mmp9/Mtor/Nos3/Pde1a/Pdgfrb/Poldip2/Pten/Rxra/Tenm4/Tgfbr1/Timp3
cluster2	GO:2000058	regulation of ubiquitin-dependent protein catabolic process	22/1250	22	2.04199468461867e-06	6.09141059887833e-05	3.86676799092368e-05	Bag6/Cdkn2a/Clec16a/Gna12/Hipk2/Laptm5/Lats1/Map1a/N4bp1/Nub1/Pten/Qrich2/Rnf139/Sh3rf1/Sirt2/Socs4/Socs5/Tmem168/Trib3/Usp5/Zfp418/Zyg11b
cluster2	GO:0006066	alcohol metabolic process	36/1250	36	2.05622532514968e-06	6.10157809641785e-05	3.87322221911852e-05	Abca1/Abca2/Alg10b/Bmp6/Cubn/Dgkq/Dysf/Ednrb/Fdft1/Fech/Gdpd3/Gfi1/Hdlbp/Hsd17b7/Inppl1/Insig1/Ip6k1/Itpkb/Ldlrap1/Lhcgr/Lipa/Lrp1/Lss/Mecp2/Mvd/Myh9/Npc1/Plek/Plpp1/Pten/Rdh11/Soat2/Sord/Stard4/Tpk1/Wnt4
cluster2	GO:0007159	leukocyte cell-cell adhesion	42/1250	42	2.12276288365272e-06	6.26604038640526e-05	3.9776212755135e-05	Bmp7/Cblb/Ccdc88b/Cd27/Cd37/Cd4/Cd46/Cd86/Cdkn2a/Cx3cr1/Dlg1/Efnb1/Ext1/Fadd/Fermt3/Gimap5/H2-Q6/H2-Q7/Icam1/Il18/Il2rg/Il6st/Itpkb/Jak3/Laptm5/Nckap1l/Nkap/Pik3r6/Pla2g5/Ppara/Prkcq/Pten/Rac2/Smarca2/Socs5/Spn/Tnfsf13b/Twsg1/Tyk2/Vcam1/Zbtb1/Zmiz1
cluster2	GO:0033674	positive regulation of kinase activity	36/1250	36	2.19506794997527e-06	6.44572557393781e-05	4.09168367868198e-05	Abi3/Axl/Cd4/Cd86/Ddr2/Dlg1/Dstyk/Egfr/Ern1/Fgd4/Fgfr3/Flt1/Flt4/Fzd5/Gprc5b/Htr2b/Il34/Insr/Iqgap1/Map3k1/Mertk/Mtor/Nrxn1/Pdgfc/Pdgfra/Pdgfrb/Pik3cg/Pik3r6/Robo1/Ror1/Tek/Tie1/Tlr6/Vegfc/Wnt5a/Zeb2
cluster2	GO:0070371	ERK1 and ERK2 cascade	37/1250	37	2.36513280810149e-06	6.9091288974488e-05	4.3858475852441e-05	C5ar1/Ccl7/Ccr1/Cd4/Ddr2/Dlg1/Dstyk/Dynlt1b/E130311K13Rik/Egfr/Epor/F2r/Fgfr3/Flcn/Flt4/Frs2/Htr2b/Icam1/Inppl1/Jun/Lrp1/Mapk1/Mturn/Myh9/Nrp1/Nrxn1/Pdgfc/Pdgfra/Pdgfrb/Pla2g5/Pten/Rras/Tbc1d10c/Tek/Tiam1/Tlr2/Tlr9
cluster2	GO:0002011	morphogenesis of an epithelial sheet	13/1250	13	2.42370353872974e-06	7.04373224296819e-05	4.47129247513897e-05	Arhgap12/Arhgap35/Bmp7/Dll4/Dvl1/Lrp6/Map3k1/Megf8/Mtor/Phldb2/Pten/Rreb1/Wnt5a
cluster2	GO:0002887	negative regulation of myeloid leukocyte mediated immunity	6/1250	6	2.47606977398119e-06	7.15901609523381e-05	4.5444735392907e-05	Bcr/Cd84/Cx3cr1/Foxf1/Hmox1/Spi1
cluster2	GO:0060759	regulation of response to cytokine stimulus	22/1250	22	2.51121757752806e-06	7.22359423576695e-05	4.58546711256467e-05	Axl/Cpne1/Crebrf/Ecm1/Ext1/Fadd/Gfi1/Il6st/Irak3/Laptm5/Mul1/Nlrc5/Ripk1/Robo1/Sh2b3/Slit3/Spata2/Tlr2/Trim56/Vrk2/Wnt5a/Ythdf3
cluster2	GO:0097191	extrinsic apoptotic signaling pathway	28/1250	28	2.55501297461366e-06	7.31226555881817e-05	4.64175480293157e-05	Acvr1/Cd27/Fadd/Fgfr3/Fyn/Hmox1/Htt/Icam1/Il18/Jak3/Ltb/Mal/Mknk1/Nrp1/Phip/Rb1cc1/Rbck1/Ripk1/Rock2/Sh3rf1/Siglec1/Spi1/Tgfbr1/Tlr6/Tnfsf12/Zdhhc3/Zfp110/Zmynd11
cluster2	GO:0070372	regulation of ERK1 and ERK2 cascade	35/1250	35	2.62672375034371e-06	7.47952954769587e-05	4.74793235043519e-05	C5ar1/Ccl7/Ccr1/Cd4/Ddr2/Dlg1/Dstyk/Dynlt1b/E130311K13Rik/Egfr/Epor/F2r/Fgfr3/Flcn/Flt4/Frs2/Htr2b/Icam1/Jun/Lrp1/Mturn/Myh9/Nrp1/Nrxn1/Pdgfc/Pdgfra/Pdgfrb/Pla2g5/Pten/Rras/Tbc1d10c/Tek/Tiam1/Tlr2/Tlr9
cluster2	GO:0010810	regulation of cell-substrate adhesion	27/1250	27	2.68907277724632e-06	7.61858910458028e-05	4.83620599980825e-05	Arhgap6/Cask/Cdkn2a/Egflam/Foxf1/Iqgap1/Kank1/Lims1/Lrp1/Myh9/Myoc/Nrp1/Peak1/Phldb2/Poldip2/Prex1/Pten/Ptpra/Rac2/Rras/Rreb1/Spock2/Tek/Unc13d/Utrn/Vcl/Wnt4
cluster2	GO:0014706	striated muscle tissue development	32/1250	32	2.9345131161923e-06	8.23322800106147e-05	5.22637277190661e-05	Acvr1/Akap13/Aldh1a2/Bmp7/Ccm2l/Dll1/Dll4/Eng/Epor/Fadd/Frs2/Gata4/Hdac5/Hspg2/Lrp6/Mapk1/Mef2c/Mtor/Nr3c1/Pdgfra/Pdgfrb/Plec/Ppara/Pten/Rxra/Sirt2/Slc9a1/Tbx3/Tenm4/Tgfbr1/Wnt5a/Zfp418
cluster2	GO:0050769	positive regulation of neurogenesis	34/1250	34	2.93522317881049e-06	8.23322800106147e-05	5.22637277190661e-05	Acan/Bmpr2/Cask/Cux1/Cx3cr1/Egfr/Flt1/Il34/Il6st/Lrp1/Man2a1/Mapt/Mecp2/Megf8/Mfn2/Mme/Mtor/Nrp1/Opa1/Plxna1/Plxnd1/Ptpra/Ptprd/Robo1/Rufy3/Slc7a5/Tenm4/Tiam1/Tiam2/Tlr2/Vegfc/Wls/Wnt5a/Zeb2
cluster2	GO:0006816	calcium ion transport	42/1250	42	2.98210743346047e-06	8.28490684776505e-05	5.25917799936543e-05	Ahnak/Atp2b3/Cacna1c/Cask/Ccr1/Cd4/Cd84/Cracr2a/Dysf/Ednrb/Ehd3/F2r/Fyn/Gimap5/Homer1/Homer2/Homer3/Htr2b/Htt/Icam1/Itpr1/Itpr2/Jak3/Lhcgr/Myo5a/Nfatc3/Nos3/Opa1/P2ry12/Pdgfrb/Pik3cg/Pkd1l3/Plcb2/Plch2/Rgs9/Slc25a23/Slc9a1/Stim1/Tlr9/Trpc1/Trpm2/Ubr3
cluster2	GO:0032273	positive regulation of protein polymerization	16/1250	16	2.99423503252747e-06	8.28490684776505e-05	5.25917799936543e-05	Akap9/Cdc42ep1/Cdkn1b/Clip1/Dctn1/Dlg1/Fchsd1/Fer/Icam1/Map3k1/Mapt/Mecp2/Mtor/Myo1c/Nckap1l/Numa1
cluster2	GO:0051258	protein polymerization	31/1250	31	2.9977314596383e-06	8.28490684776505e-05	5.25917799936543e-05	Akap9/Camsap2/Cdc42ep1/Cdkn1b/Clip1/Cyfip2/Dctn1/Diaph2/Dlg1/Fchsd1/Fer/Icam1/Kank1/Kank2/Lats1/Map3k1/Mapt/Mecp2/Micall2/Mtor/Myo1c/Nckap1l/Numa1/Prex1/Pstpip2/Sptbn1/Tlr2/Tmod3/Ttc17/Tubgcp4/Was
cluster2	GO:0002687	positive regulation of leukocyte migration	23/1250	23	3.1629692009118e-06	8.65670891006832e-05	5.49519431941754e-05	C3ar1/C5ar1/Ccl7/Ccr1/Cx3cr1/Dapk2/Dysf/Fadd/Icam1/Il34/Itga2/Mapk1/Mmp9/Myo1f/Nckap1l/P2ry12/Pla2g7/Rac2/Spi1/Spn/Tlr2/Vegfc/Wnt5a
cluster2	GO:1902904	negative regulation of supramolecular fiber organization	23/1250	23	3.1629692009118e-06	8.65670891006832e-05	5.49519431941754e-05	Arhgap6/Arhgef18/Atxn7/Camsap2/Cgnl1/Coro1b/Ctnna2/Dysf/Hspg2/Kank1/Kank2/Map1a/Map3k1/Mfn2/Mid1/Myoc/Phldb2/Ppfia1/Sptbn1/Taok1/Tlr2/Tmod3/Was
cluster2	GO:0050890	cognition	37/1250	37	3.23400006209114e-06	8.77262523179991e-05	5.56877686901284e-05	Adcy3/Adora1/Aff2/Atp8a1/Bace1/C5ar1/Cacna1c/Chl1/Clstn2/Cpeb3/Cx3cr1/Dtnbp1/Egfr/Egr1/Eif2ak4/Fzd9/Gpr155/Grm7/Htt/Jun/Lhcgr/Map1a/Mapt/Mecp2/Mef2c/Mme/Mtor/Nrxn1/Pde1b/Pja2/Pomk/Pten/Rin1/Tanc1/Tifab/Tlr2/Zzef1
cluster2	GO:0001959	regulation of cytokine-mediated signaling pathway	21/1250	21	3.23644208622629e-06	8.77262523179991e-05	5.56877686901284e-05	Axl/Cpne1/Crebrf/Ecm1/Ext1/Fadd/Gfi1/Il6st/Irak3/Laptm5/Mul1/Nlrc5/Ripk1/Robo1/Sh2b3/Slit3/Spata2/Trim56/Vrk2/Wnt5a/Ythdf3
cluster2	GO:0001952	regulation of cell-matrix adhesion	19/1250	19	3.33275010807531e-06	8.99045220542038e-05	5.70705130569431e-05	Arhgap6/Cask/Cdkn2a/Iqgap1/Lims1/Lrp1/Myh9/Myoc/Nrp1/Peak1/Phldb2/Poldip2/Pten/Ptpra/Rras/Tek/Utrn/Vcl/Wnt4
cluster2	GO:0043406	positive regulation of MAP kinase activity	17/1250	17	3.39892774804157e-06	9.12531173498019e-05	5.79265881871747e-05	Egfr/Ern1/Fgd4/Flt1/Fzd5/Htr2b/Il34/Insr/Map3k1/Pdgfc/Pdgfrb/Pik3cg/Pik3r6/Robo1/Tlr6/Wnt5a/Zeb2
cluster2	GO:0051962	positive regulation of nervous system development	38/1250	38	3.41842983622079e-06	9.13417413109613e-05	5.7982845812675e-05	Acan/Bmpr2/Cask/Clstn2/Cux1/Cx3cr1/Egfr/Flt1/Il34/Il6st/Lrp1/Lrrc24/Lrtm1/Man2a1/Mapt/Mecp2/Megf8/Mfn2/Mme/Mtor/Nrp1/Nrxn1/Opa1/Plxna1/Plxnd1/Ptpra/Ptprd/Robo1/Rufy3/Slc7a5/Tenm4/Tiam1/Tiam2/Tlr2/Vegfc/Wls/Wnt5a/Zeb2
cluster2	GO:0048813	dendrite morphogenesis	24/1250	24	3.48458923696635e-06	9.26703496132843e-05	5.88262333946653e-05	Cask/Cc2d1a/Ctnna2/Cux1/Dact1/Dtnbp1/Dvl1/Fyn/Hecw2/Kidins220/Mfn2/Nrp1/Opa1/Prex2/Pten/Ptprd/Rere/Robo1/Rock2/Tanc2/Tiam1/Wls/Wnt5a/Ywhah
cluster2	GO:0014909	smooth muscle cell migration	18/1250	18	3.64421404656068e-06	9.64604638239864e-05	6.12321609009454e-05	Abhd2/Coro1b/Ddr2/Dock4/Egr1/Fat1/Gna12/Il18/Il6st/Iqgap1/Itga2/Lrp1/Mef2c/Myh9/Myo5a/P2ry2/Pdgfrb/Plxna1
cluster2	GO:0060560	developmental growth involved in morphogenesis	31/1250	31	3.72062445077466e-06	9.80228067919043e-05	6.22239209672102e-05	Bmpr2/Cpne1/Cyfip2/Dvl1/Eif2ak4/Ext1/Iqgap1/Itsn2/Lamb2/Lrp1/Lrp6/Mapt/Mecp2/Megf8/Mul1/Nrp1/Nrp2/Plxna1/Ppp2r3a/Pten/Robo1/Rufy3/Slit3/Spag9/Syt3/Tiam1/Ulk2/Unc13a/Vcl/Wnt5a/Zeb2
cluster2	GO:0030336	negative regulation of cell migration	33/1250	33	3.7424599916566e-06	9.81394857346972e-05	6.22979876212114e-05	Abhd2/Acan/Adora1/Bcr/Brms1l/Cldn5/Coro1b/Cx3cr1/Dll4/Eng/Flcn/Gna12/Hdac5/Il27ra/Kank1/Lrp1/Mecp2/Mef2c/Mmrn2/Myh9/Osbpl8/Phldb2/Pten/Ptpn23/Ptprm/Rap2c/Robo1/Rras/Tcaf1/Tgfbr1/Tie1/Wnt4/Zeb2
cluster2	GO:0042326	negative regulation of phosphorylation	35/1250	35	3.8780249010778e-06	0.000100836	6.40094288261164e-05	Atxn7/Cadm4/Cblb/Cdkn1b/Cdkn2a/Ctdsp1/Dgkq/Dtnbp1/Dvl1/Hhex/Il18/Insr/Irak3/Jun/Lats1/Lats2/Lrp6/Lrrk1/Mapt/Mical1/Mtor/Pkn1/Plec/Prkar2a/Pten/Ptprb/Rgn/Sirt2/Smcr8/Socs4/Socs5/Spag9/Trib3/Zfp418/Zgpat
cluster2	GO:0072132	mesenchyme morphogenesis	12/1250	12	3.88104228014821e-06	0.000100836	6.40094288261164e-05	Acvr1/Bmp7/Eng/Foxf1/Heyl/Htt/Nos3/Robo1/Snai1/Tbx3/Tgfbr1/Wnt5a
cluster2	GO:0032271	regulation of protein polymerization	25/1250	25	4.07888398506963e-06	0.00010549	6.69638124057785e-05	Akap9/Camsap2/Cdc42ep1/Cdkn1b/Clip1/Cyfip2/Dctn1/Dlg1/Fchsd1/Fer/Icam1/Kank1/Kank2/Lats1/Map3k1/Mapt/Mecp2/Mtor/Myo1c/Nckap1l/Numa1/Prex1/Sptbn1/Tlr2/Tmod3
cluster2	GO:0106027	neuron projection organization	18/1250	18	4.11604210942583e-06	0.000105649	6.70647403496081e-05	Abcd1/Cask/Dctn1/Diaph2/Dtnbp1/Dvl1/Fcgr2b/Fyn/Homer1/Insr/Map1a/Mfn2/Opa1/Pten/Tanc1/Tanc2/Tiam1/Vps35
cluster2	GO:0030278	regulation of ossification	20/1250	20	4.1421575855535e-06	0.000105649	6.70647403496081e-05	Acvr1/Asxl2/Bmp6/Bmp7/Bmpr2/Ccr1/Ddr2/Ecm1/Fgfr3/Fzd9/Lrp6/Ltbp3/Mapk1/Mef2c/Nfe2/P2ry2/Rxra/Scube2/Wnt4/Wnt5a
cluster2	GO:0030509	BMP signaling pathway	22/1250	22	4.14428293957697e-06	0.000105649	6.70647403496081e-05	Acvr1/Bmp6/Bmp7/Bmpr2/Egr1/Eng/Ext1/Fstl3/Fzd1/Gata4/Gdf6/Gpr155/Hipk2/Htra3/Lemd3/Megf8/Numa1/Ppm1a/Smad9/Twsg1/Ube2o/Wnt5a
cluster2	GO:0051897	positive regulation of phosphatidylinositol 3-kinase/protein kinase B signal transduction	24/1250	24	4.17610049108746e-06	0.000105649	6.70647403496081e-05	Axl/Cpne1/Cx3cr1/Egfr/Eng/Extl3/F2r/Fer/Fgfr3/Flt1/Fyn/Il18/Insr/Mertk/Mtor/Myoc/Nrxn1/Osbpl8/P2ry12/Pdgfra/Pdgfrb/Pik3cg/Tek/Tgfbr1
cluster2	GO:0045778	positive regulation of ossification	13/1250	13	4.19746374894018e-06	0.000105649	6.70647403496081e-05	Acvr1/Asxl2/Bmp6/Bmp7/Bmpr2/Fgfr3/Fzd9/Lrp6/Mef2c/Rxra/Scube2/Wnt4/Wnt5a
cluster2	GO:0048008	platelet-derived growth factor receptor signaling pathway	13/1250	13	4.19746374894018e-06	0.000105649	6.70647403496081e-05	Bcr/Cblb/Fer/Inppl1/Iqgap1/Lrp1/Nrp1/Pdgfc/Pdgfra/Pdgfrb/Pten/Sgpl1/Ston1
cluster2	GO:0043301	negative regulation of leukocyte degranulation	6/1250	6	4.77013282655824e-06	0.000119529	7.58757970072422e-05	Bcr/Cd84/Foxf1/Hmox1/Nckap1l/Spi1
cluster2	GO:0022898	regulation of transmembrane transporter activity	26/1250	26	5.03276631614764e-06	0.000125552	7.96991405444898e-05	Ahnak/Akap7/Akap9/Cracr2a/Crbn/Dlg1/Dysf/Ehd3/Hecw2/Homer1/Htt/Klhl24/Mef2c/Mmp9/Myo5a/Nr3c2/Nrxn1/Ripk1/Shisa6/Slc9a1/Stim1/Tcaf1/Tesc/Tlr9/Tmem168/Ywhah
cluster2	GO:0048738	cardiac muscle tissue development	30/1250	30	5.06368421027203e-06	0.000125767	7.98355034311379e-05	Acvr1/Akap13/Aldh1a2/Bmp7/Ccm2l/Dll1/Dll4/Eng/Epor/Fadd/Frs2/Gata4/Hspg2/Lrp6/Mapk1/Mef2c/Mtor/Nr3c1/Pdgfra/Pdgfrb/Plec/Ppara/Pten/Rxra/Slc9a1/Tbx3/Tenm4/Tgfbr1/Wnt5a/Zfp418
cluster2	GO:0007160	cell-matrix adhesion	27/1250	27	5.14150162573805e-06	0.000127139	8.07068583910867e-05	Arhgap6/Bcr/Cask/Cdkn2a/Fermt3/Iqgap1/Itga11/Itga2/Lims1/Lrp1/Myh9/Myoc/Nrp1/Peak1/Phldb2/Poldip2/Pten/Ptpra/Rras/Ston1/Tek/Tiam1/Tnxb/Utrn/Vcam1/Vcl/Wnt4
cluster2	GO:0030500	regulation of bone mineralization	15/1250	15	5.19923600877427e-06	0.000127604	8.10019540121602e-05	Acvr1/Asxl2/Bmp6/Bmp7/Bmpr2/Ccr1/Ddr2/Ecm1/Fgfr3/Fzd9/Ltbp3/Mef2c/Nfe2/Rxra/Wnt4
cluster2	GO:0030111	regulation of Wnt signaling pathway	33/1250	33	5.22199459229932e-06	0.000127604	8.10019540121602e-05	Crbn/Ctnnd1/Cxxc4/Dact1/Egfr/Egr1/Fgfr3/Folr1/Fzd1/Fzd9/Gprc5b/Hhex/Kank1/Lats1/Lats2/Lgr5/Lrp1/Lrp6/Lrrk1/Map3k1/Ppm1a/Ppm1b/Ppp2r3a/Shisa6/Tiam1/Tlr2/Tmem170b/Tnks/Usp8/Vps35/Wls/Wnt5a/Zeb2
cluster2	GO:0002062	chondrocyte differentiation	18/1250	18	5.22819964940252e-06	0.000127604	8.10019540121602e-05	Acan/Bmp6/Bmpr2/Ecm1/Efemp1/Ext1/Gdf6/Glg1/Hspg2/Ltbp3/Maf/Mef2c/Scube2/Slc26a2/Snx19/Tgfbr1/Trip11/Twsg1
cluster2	GO:0045765	regulation of angiogenesis	32/1250	32	5.45993057732e-06	0.000132125	8.38715525509219e-05	C3ar1/C5ar1/Cldn5/Cx3cr1/Dll1/Ecm1/Eng/Flcn/Flt1/Gata4/Hhex/Hipk2/Hmox1/Jmjd8/Mecp2/Mmp9/Nos3/Nrp1/Pik3cg/Pik3r6/Plxnd1/Ptprm/Rock2/Rras/Sh2b3/Stab1/Stim1/Tek/Tie1/Vegfc/Wars2/Wnt5a
cluster2	GO:0017157	regulation of exocytosis	26/1250	26	5.46028475210193e-06	0.000132125	8.38715525509219e-05	Baiap3/Bcr/Cask/Cd84/Doc2b/Dtnbp1/Dvl1/Fbxl20/Foxf1/Gab2/Hmox1/Mical1/Myo5a/Nckap1l/Npy1r/P2ry2/Pclo/Rab27a/Rac2/Smcr8/Spi1/Stxbp5l/Syt3/Trim9/Unc13d/Vps18
cluster2	GO:1904018	positive regulation of vasculature development	23/1250	23	5.54596903184652e-06	0.000133431	8.47006801158621e-05	C3ar1/C5ar1/Cx3cr1/Dll1/Ecm1/Eng/Flt1/Gata4/Hipk2/Hmox1/Jmjd8/Mmp9/Nos3/Nrp1/Pik3r6/Rras/Stim1/Tek/Tgfbr1/Tie1/Vegfc/Wars2/Wnt5a
cluster2	GO:0010976	positive regulation of neuron projection development	27/1250	27	5.56177623559202e-06	0.000133431	8.47006801158621e-05	Arhgap35/Bmp7/Cask/Clip1/Ddr2/Dvl1/Dynlt1b/Epor/Fig4/Fyn/Fzd1/Gprc5b/Iqgap1/Itpr1/Kidins220/Lrp1/Lrp6/Mapt/Mfn2/Mtor/Nrxn1/Opa1/P2ry2/Ror1/Scarf1/Tiam1/Wnt5a
cluster2	GO:0002685	regulation of leukocyte migration	28/1250	28	5.58526249469891e-06	0.000133431	8.47006801158621e-05	Adora1/Bcr/C3ar1/C5ar1/Ccl7/Ccr1/Cx3cr1/Dapk2/Dysf/Ecm1/Fadd/Icam1/Il27ra/Il34/Itga2/Mapk1/Mmp9/Mtus1/Myo1f/Nckap1l/P2ry12/Pla2g7/Rac2/Spi1/Spn/Tlr2/Vegfc/Wnt5a
cluster2	GO:0071375	cellular response to peptide hormone stimulus	31/1250	31	5.66894474389526e-06	0.000134859	8.56069825860266e-05	Appl1/Dennd4c/Fer/Il18/Inhbb/Inppl1/Insig1/Insr/Jak3/Kank1/Lhcgr/Lpin2/Mapk1/Mbd5/Mfn2/Mtor/Myo1c/Myo5a/Nr3c2/Opa1/Osbpl8/Phip/Prkcq/Pten/Ptpra/Rock2/Slc9a1/Sos2/Trib3/Tyk2/Zfp106
cluster2	GO:0060840	artery development	18/1250	18	5.87991252769354e-06	0.00013929	8.84197372585495e-05	Bmpr2/Dll4/Eng/Folr1/Foxf1/Gaa/Hectd1/Lrp1/Luzp1/Ndst1/Nfatc3/Nrp1/Pde2a/Pdgfrb/Plxnd1/Robo1/Tgfbr1/Zmiz1
cluster2	GO:0001933	negative regulation of protein phosphorylation	33/1250	33	5.95178152125653e-06	0.000139726	8.86964001791419e-05	Cadm4/Cblb/Cdkn1b/Cdkn2a/Ctdsp1/Dgkq/Dtnbp1/Dvl1/Hhex/Il18/Insr/Irak3/Jun/Lats1/Lats2/Lrp6/Lrrk1/Mical1/Mtor/Pkn1/Plec/Prkar2a/Pten/Ptprb/Rgn/Sirt2/Smcr8/Socs4/Socs5/Spag9/Trib3/Zfp418/Zgpat
cluster2	GO:0034446	substrate adhesion-dependent cell spreading	16/1250	16	5.96194027743296e-06	0.000139726	8.86964001791419e-05	Axl/Fer/Fermt3/Kank1/Lamb2/Lims1/Mertk/Micall2/Myoc/Nrp1/Parvg/Peak1/Prex1/Rreb1/Tek/Unc13d
cluster2	GO:0046328	regulation of JNK cascade	21/1250	21	5.97265906500427e-06	0.000139726	8.86964001791419e-05	Cd27/Cracr2a/Dact1/Egfr/Fcgr2b/Fgd4/Flt4/Hipk2/Map3k1/Mturn/Myoc/Ncor1/Pja2/Rb1cc1/Ripk1/Sh3rf1/Taok1/Tlr9/Wnt5a/Zfp110/Zmynd11
cluster2	GO:0032984	protein-containing complex disassembly	28/1250	28	6.02303270926641e-06	0.000140322	8.90748639038965e-05	Atxn7/Camsap2/Clec16a/Dysf/Epg5/Fyco1/Htt/Insr/Irak3/Klc1/Lix1/Map1a/Mical1/Mical3/Mid1/Mtrf1/Napb/Nckap5/Pik3c3/Plek/Rubcn/Smcr8/Sptbn1/Taok1/Tmod3/Tom1/Uvrag/Vps33a
cluster2	GO:0001818	negative regulation of cytokine production	32/1250	32	6.2419992940465e-06	0.000144825	9.19332796177522e-05	Abcd1/Atg9a/Axl/Cd84/Cx3cr1/Dll1/Extl3/Fcgr2b/Flt1/Gimap5/Hmox1/Homer2/Homer3/Il27ra/Inhbb/Irak3/Jak3/Laptm5/Mertk/Mul1/N4bp1/Nckap1l/Nlrc3/Nploc4/Ppara/Ppm1b/Rel/Siglec1/Socs5/Tlr2/Tlr6/Twsg1
cluster2	GO:0099173	postsynapse organization	28/1250	28	6.49198024555254e-06	0.000149532	9.49215353592711e-05	Arhgef15/Cask/Chrnb1/Dact1/Dtnbp1/Dvl1/Fcgr2b/Fyn/Fzd9/Homer1/Insr/Mfn2/Nptx1/Nrp1/Nrp2/Nrxn1/Opa1/Ophn1/Pten/Ptprd/Rock2/Shisa6/Stk38l/Tanc1/Tanc2/Tiam1/Vps35/Wnt5a
cluster2	GO:0050866	negative regulation of cell activation	27/1250	27	6.49793745731481e-06	0.000149532	9.49215353592711e-05	Alox12/Axl/Cblb/Cd37/Cd84/Cd86/Cdkn2a/Cnr2/Dlg1/Fcgr2b/Fer/Gimap5/H2-Q6/H2-Q7/Jak3/Laptm5/Mertk/Pdgfra/Pkn1/Pla2g5/Pten/Sh2b3/Socs5/Spn/Tbc1d10c/Twsg1/Zbtb46
cluster2	GO:0030041	actin filament polymerization	22/1250	22	6.69119664606077e-06	0.000153354	9.73473196260445e-05	Cdc42ep1/Cyfip2/Diaph2/Dlg1/Fchsd1/Fer/Icam1/Kank1/Kank2/Lats1/Map3k1/Micall2/Mtor/Myo1c/Nckap1l/Prex1/Pstpip2/Sptbn1/Tlr2/Tmod3/Ttc17/Was
cluster2	GO:1904062	regulation of monoatomic cation transmembrane transport	33/1250	33	6.77427858169911e-06	0.000154035	9.77801959981938e-05	Ahnak/Akap7/Akap9/Cacna1c/Cd4/Cracr2a/Crbn/Dlg1/Dpp6/Dysf/Ehd3/F2r/Fyn/Gimap5/Hecw2/Homer1/Htt/Kcnip4/Klhl24/Lhcgr/Mmp9/Myo5a/Nr3c2/Pik3cg/Rgs9/Slc9a1/Stim1/Tesc/Tlr9/Tmem168/Trpc1/Ubr3/Ywhah
cluster2	GO:0032412	regulation of monoatomic ion transmembrane transporter activity	25/1250	25	6.77559240505131e-06	0.000154035	9.77801959981938e-05	Ahnak/Akap7/Akap9/Cracr2a/Crbn/Dlg1/Dysf/Ehd3/Hecw2/Homer1/Htt/Klhl24/Mef2c/Mmp9/Myo5a/Nr3c2/Nrxn1/Shisa6/Slc9a1/Stim1/Tcaf1/Tesc/Tlr9/Tmem168/Ywhah
cluster2	GO:0051656	establishment of organelle localization	44/1250	44	6.80898022691607e-06	0.000154173	9.78673970471978e-05	Arhgap21/Baiap3/Bicd2/Cd84/Dctn1/Dlg1/Dtnbp1/Dync1h1/Dynlt1b/Eml3/Fbxw11/Foxf1/Fyco1/Gab2/Hhex/Hmox1/Hook3/Htt/Insc/Kif1b/Mapt/Mecp2/Myh9/Myo1c/Myo5a/Numa1/Pclo/Ptgds/Rab27a/Rac2/Rasl2-9/Rhot1/Sec16a/Sirt2/Syne1/Syne2/Syne3/Tanc2/Trappc8/Trappc9/Trip11/Ubb/Unc13a/Unc13d
cluster2	GO:0045807	positive regulation of endocytosis	24/1250	24	7.06828365980662e-06	0.000159404	0.000101188	Alms1/Ap2m1/Appl1/Axl/Bcr/C2/Clec7a/Colec11/Dll1/Dtnbp1/Fcgr2b/Il2rg/Insr/Itga2/Ldlrap1/Lrp1/Mertk/Myh9/Nckap1l/Pla2g5/Rab27a/Tbc1d5/Tfr2/Wnt5a
cluster2	GO:0007200	phospholipase C-activating G protein-coupled receptor signaling pathway	16/1250	16	7.74804095651114e-06	0.000173347	0.000110039	C3ar1/C5ar1/Cx3cr1/Ednrb/F2r/Gna15/Htr2b/Itpr1/Lhcgr/Myh9/P2ry12/P2ry2/Plcb2/Plch2/Stim1/Trpc1
cluster2	GO:0050848	regulation of calcium-mediated signaling	16/1250	16	7.74804095651114e-06	0.000173347	0.000110039	Cd22/Cd4/Clec7a/Cmya5/Homer2/Homer3/Htt/Itpr1/Lhcgr/Mapt/Mtor/Pdgfra/Pdgfrb/Rgn/Slc9a1/Tbc1d10c
cluster2	GO:0010634	positive regulation of epithelial cell migration	21/1250	21	8.01069119818078e-06	0.000178515	0.00011332	Alox12/Arhgap5/Bmpr2/Fgf7/Flt4/Gab2/Hmox1/Iqsec1/Itga2/Jun/Mmp9/Mtor/Nos3/Nrp1/Pik3cg/Rock2/Rras/Rreb1/Tek/Vegfc/Wnt5a
cluster2	GO:0002367	cytokine production involved in immune response	22/1250	22	8.05738723886678e-06	0.000178849	0.000113531	Ash1l/Atg9a/Axl/Clec7a/Dennd1b/Dlg1/Fzd5/Gimap5/Gprc5b/H2-Q6/H2-Q7/Hmox1/Il18/Irak3/Jak3/Lacc1/Laptm5/Tek/Tlr2/Tlr7/Tlr9/Wnt5a
cluster2	GO:0016482	cytosolic transport	18/1250	18	8.29630436395208e-06	0.00018343	0.000116439	Baiap3/Cltc/Dctn1/Dennd5a/Ehd3/Heatr5b/Kif1b/Laptm5/Mecp2/Pikfyve/Spag9/Tanc2/Tbc1d10c/Tbc1d17/Tbc1d5/Ube2o/Vps26b/Vps35
cluster2	GO:0045088	regulation of innate immune response	43/1250	43	8.33336217055158e-06	0.000183529	0.000116503	A2m/Aim2/Alpk1/Appl1/Ccr1/Cd86/Clec4n/Clec7a/Epg5/Fadd/Gfi1/Gimap5/H2-Q6/H2-Q7/Irak3/Lacc1/Mul1/Myo1f/N4bp1/Nlrc3/Nlrc5/Nploc4/Pik3r6/Pja2/Pla2g5/Sec14l1/Serping1/Sirt2/Smpdl3b/Spi1/Tifab/Tlr12/Tlr13/Tlr2/Tlr6/Tlr7/Tlr9/Traf3ip3/Trim56/Vav1/Wnt5a/Ythdf3/Znfx1
cluster2	GO:1902107	positive regulation of leukocyte differentiation	25/1250	25	8.6602132148556e-06	0.000189249	0.000120134	Asxl2/Axl/Ccr1/Cd27/Cd4/Cd46/Fadd/Gimap5/Il18/Il2rg/Il34/Itpkb/Jun/Nckap1l/Nkap/Pik3r6/Ripk1/Rptor/Smarca2/Socs5/Spi1/Tesc/Zbtb1/Zbtb46/Zmiz1
cluster2	GO:1903708	positive regulation of hemopoiesis	25/1250	25	8.6602132148556e-06	0.000189249	0.000120134	Asxl2/Axl/Ccr1/Cd27/Cd4/Cd46/Fadd/Gimap5/Il18/Il2rg/Il34/Itpkb/Jun/Nckap1l/Nkap/Pik3r6/Ripk1/Rptor/Smarca2/Socs5/Spi1/Tesc/Zbtb1/Zbtb46/Zmiz1
cluster2	GO:0051494	negative regulation of cytoskeleton organization	22/1250	22	8.83109851334203e-06	0.000192238	0.000122031	Arhgap6/Arhgef18/Atxn7/Camsap2/Cgnl1/Coro1b/Ctnna2/Dysf/Kank1/Kank2/Map1a/Map3k1/Mfn2/Mid1/Myoc/Phldb2/Ppfia1/Sptbn1/Taok1/Tlr2/Tmod3/Was
cluster2	GO:0099175	regulation of postsynapse organization	19/1250	19	9.04309841840134e-06	0.000196096	0.00012448	Arhgef15/Cask/Dact1/Dtnbp1/Dvl1/Fcgr2b/Fyn/Homer1/Mfn2/Nrp2/Nrxn1/Opa1/Pten/Ptprd/Tanc1/Tanc2/Tiam1/Vps35/Wnt5a
cluster2	GO:0048010	vascular endothelial growth factor receptor signaling pathway	11/1250	11	9.16237795480355e-06	0.000197921	0.000125639	Cadm4/Clec14a/Dll1/Flt1/Flt4/Hhex/Mmrn2/Nrp1/Robo1/Tek/Vegfc
cluster2	GO:1903828	negative regulation of protein localization	27/1250	27	9.50118464588824e-06	0.000204457	0.000129787	Abi3/Ap2m1/Cdkn2a/Cltc/F2r/Flcn/Fzd9/Hectd1/Inhbb/Inpp5e/Insig1/Lats1/Lats2/Map1a/Mapt/Mtor/Polr1a/Ppfia1/Rab11fip5/Rock2/Rptor/Snx33/Spi1/Stxbp5l/Svip/Vps35/Yod1
cluster2	GO:0003158	endothelium development	19/1250	19	1.00446952179535e-05	0.000214515	0.000136172	Acvr1/Alox12/Bmp6/Bmpr2/Cldn5/Dll1/Dll4/Ednrb/Fzd1/Icam1/Lipa/Pde2a/Rap2c/Rock2/Slc40a1/Tgfbr1/Tie1/Vcl/Vezf1
cluster2	GO:0021782	glial cell development	19/1250	19	1.00446952179535e-05	0.000214515	0.000136172	Abca2/C5ar1/Dll1/Egfr/Fgfr3/Lamb2/Lamc3/Lrp1/Mal/Mapk1/Mxra8/Myoc/Plec/Pten/Ror1/Sirt2/Tenm4/Tlr2/Zeb2
cluster2	GO:1990874	vascular associated smooth muscle cell proliferation	14/1250	14	1.04402827450546e-05	0.000221569	0.00014065	Cdkn1b/Ddr2/Ern1/Frs2/Gna12/Hmox1/Jun/Ldlrap1/Mef2c/Mfn2/Mmp9/Poldip2/Pten/Timp3
cluster2	GO:0060395	SMAD protein signal transduction	15/1250	15	1.04587919686769e-05	0.000221569	0.00014065	Acvr1/Bmp6/Bmp7/Bmpr2/Cited1/Eng/Gdf6/Hipk2/Jun/Lrp1/Smad9/Sptbn1/Tgfbr1/Twsg1/Zmiz1
cluster2	GO:0002718	regulation of cytokine production involved in immune response	20/1250	20	1.04928779709544e-05	0.000221569	0.00014065	Atg9a/Axl/Clec7a/Dennd1b/Fzd5/Gimap5/Gprc5b/H2-Q6/H2-Q7/Hmox1/Il18/Irak3/Jak3/Lacc1/Laptm5/Tek/Tlr2/Tlr7/Tlr9/Wnt5a
cluster2	GO:0001776	leukocyte homeostasis	19/1250	19	1.11448810879177e-05	0.000234458	0.000148832	Aim2/Axl/F2r/Fadd/Fcgr2b/Gimap5/Il18/Itpkb/Jak3/Lipa/Mef2c/Mertk/Nckap1l/Pkn1/Sh2b3/Slc40a1/Sos2/Tnfsf13b/Wdr37
cluster2	GO:1901224	positive regulation of non-canonical NF-kappaB signal transduction	13/1250	13	1.14437318306558e-05	0.00023985	0.000152255	Ago3/Cd86/Egfr/Il18/Laptm5/Nr3c2/Ptp4a3/Rbck1/Ripk1/Tlr2/Tlr7/Tlr9/Trim56
cluster2	GO:0048661	positive regulation of smooth muscle cell proliferation	17/1250	17	1.16648930331358e-05	0.00024358	0.000154622	Alox12/C3ar1/Ddr2/Egfr/Egr1/Ern1/Flt1/Frs2/Hmox1/Il18/Itga2/Jun/Ldlrap1/Mfn2/Mmp9/Mtor/Pdgfrb
cluster2	GO:0031331	positive regulation of cellular catabolic process	34/1250	34	1.18409344550949e-05	0.000245887	0.000156087	Abca2/Abcd1/Alkbh5/Atg2a/Clec16a/Cnot6l/Cpeb3/Flcn/Fto/Fyco1/Gapdhs/Hmox1/Htt/Insr/Laptm5/Mid2/Mtor/Optn/Rb1cc1/Rnf31/Rock2/Rptor/Sh3d19/Smcr8/Snx33/Svip/Tfeb/Tlr2/Tlr9/Tom1/Trim65/Ulk2/Vps13d/Ythdf3
cluster2	GO:0001763	morphogenesis of a branching structure	27/1250	27	1.1862605352249e-05	0.000245887	0.000156087	Acvr1/Bmp7/Col4a1/Dlg1/Dll4/Eng/Ext1/Fgf7/Flt1/Foxf1/Frs2/Fzd5/Hhex/Lrp6/Mecp2/Nfatc3/Nrp1/Pdgfra/Plxna1/Plxnd1/Rere/Rxra/Tbx3/Tek/Tie1/Wnt4/Wnt5a
cluster2	GO:0032535	regulation of cellular component size	38/1250	38	1.27461788867932e-05	0.000263234	0.000167099	Ap2m1/Arhgap35/Arhgap5/Bmpr2/Cdc42ep1/Cyfip2/Dlg1/Fchsd1/Fer/Icam1/Inf2/Kank1/Kank2/Lats1/Lrp1/Map3k1/Mapt/Megf8/Mfn2/Mtor/Myo1c/Nckap1l/Nrp1/Pclo/Plek/Prex1/Pten/Rb1cc1/Rptor/Rufy3/Slc12a4/Slc12a8/Sptbn1/Tlr2/Tmod3/Ulk2/Was/Wnt5a
cluster2	GO:0043405	regulation of MAP kinase activity	21/1250	21	1.28367033691284e-05	0.000263609	0.000167336	Dtnbp1/Egfr/Ern1/Fgd4/Flt1/Fzd5/Htr2b/Il34/Insr/Irak3/Map3k1/Pdgfc/Pdgfrb/Pik3cg/Pik3r6/Robo1/Tlr6/Tnxb/Trib3/Wnt5a/Zeb2
cluster2	GO:0035265	organ growth	25/1250	25	1.28837673454783e-05	0.000263609	0.000167336	Acacb/Akap13/Arx/Cacna1c/Ccm2l/Ddr2/Dll1/Ecm1/Ext1/Fgf7/Gata4/Lats1/Lats2/Mapk1/Mef2c/Mtor/Nr3c1/Pdgfra/Pdgfrb/Ppara/Pten/Rxra/Tenm4/Tgfbr1/Zfp418
cluster2	GO:0032409	regulation of transporter activity	26/1250	26	1.29045742722957e-05	0.000263609	0.000167336	Ahnak/Akap7/Akap9/Cracr2a/Crbn/Dlg1/Dysf/Ehd3/Hecw2/Homer1/Htt/Klhl24/Mef2c/Mmp9/Myo5a/Nr3c2/Nrxn1/Ripk1/Shisa6/Slc9a1/Stim1/Tcaf1/Tesc/Tlr9/Tmem168/Ywhah
cluster2	GO:0010518	positive regulation of phospholipase activity	9/1250	9	1.31046073960524e-05	0.000265769	0.000168708	Arhgap6/Cd86/Fgfr3/Flt1/Htr2b/Itk/Pdgfra/Pdgfrb/Pla2g5
cluster2	GO:0150117	positive regulation of cell-substrate junction organization	9/1250	9	1.31046073960524e-05	0.000265769	0.000168708	Iqgap1/Iqsec1/Lims1/Myh9/Myoc/Nrp1/Poldip2/Tek/Wnt4
cluster2	GO:0070665	positive regulation of leukocyte proliferation	23/1250	23	1.33186526087985e-05	0.000269142	0.000170849	Ccdc88b/Cd38/Cd4/Cd46/Cd86/Efnb1/Fadd/H2-Q6/H2-Q7/Il18/Il34/Il6st/Jak3/Mapk1/Mef2c/Nckap1l/Prkcq/Rac2/Spn/Tlr9/Tnfsf13b/Tyk2/Vcam1
cluster2	GO:0048705	skeletal system morphogenesis	28/1250	28	1.3391868703713e-05	0.000269655	0.000171174	Acan/Asxl2/Atg9a/Bmp6/Bmp7/Dlg1/Ext1/Fgfr3/Glg1/Hoxd9/Hspg2/Inppl1/Insig1/Irx5/Lrp6/Ltbp3/Mef2c/Megf8/Ndst1/Pdgfra/Pdgfrb/Scube2/Sgpl1/Sik3/Tgfbr1/Tifab/Trip11/Tulp3
cluster2	GO:0060412	ventricular septum morphogenesis	11/1250	11	1.35468239199943e-05	0.000271804	0.000172539	Acvr1/Bmpr2/Fzd1/Heyl/Lrp6/Nos3/Robo1/Slit3/Tbx3/Tgfbr1/Wnt5a
cluster2	GO:0030323	respiratory tube development	27/1250	27	1.37213334189294e-05	0.000274329	0.000174142	Aldh1a2/Bag6/Bmpr2/Cux1/Ext1/Fendrr/Fgf7/Fgfr3/Flt4/Foxf1/Gata4/Hhex/Hipk2/Insc/Lipa/Ltbp3/Man2a1/Mapk1/Ncor2/Nos3/Numa1/Pdgfra/Pdgfrb/Tns3/Tulp3/Wnt5a/Wwp1
cluster2	GO:0045766	positive regulation of angiogenesis	22/1250	22	1.38050088661985e-05	0.000275027	0.000174584	C3ar1/C5ar1/Cx3cr1/Dll1/Ecm1/Eng/Flt1/Gata4/Hipk2/Hmox1/Jmjd8/Mmp9/Nos3/Nrp1/Pik3r6/Rras/Stim1/Tek/Tie1/Vegfc/Wars2/Wnt5a
cluster2	GO:0002822	regulation of adaptive immune response based on somatic recombination of immune receptors built from immunoglobulin superfamily domains	26/1250	26	1.39093470801812e-05	0.00027613	0.000175285	Cd4/Cd46/Clec4n/Clec7a/Dennd1b/Fadd/Fcgr2b/Fzd5/Gimap5/H2-Q6/H2-Q7/Il18/Il27ra/Jak3/Mef2c/Mill2/Nckap1l/Pkn1/Prkcq/Socs5/Spn/Supt6/Tnfsf13b/Tyk2/Was/Zbtb1
cluster2	GO:0099172	presynapse organization	12/1250	12	1.40291833759179e-05	0.000277532	0.000176174	Bsn/C5ar1/Dvl1/Efnb1/Fzd1/Fzd5/Lrtm1/Nrxn1/Pclo/Pten/Ptprd/Vps35
cluster2	GO:0010517	regulation of phospholipase activity	10/1250	10	1.42788706271684e-05	0.000280179	0.000177855	Arhgap6/Cd86/Fgfr3/Flt1/Htr2b/Itk/Lrp1/Pdgfra/Pdgfrb/Pla2g5
cluster2	GO:0051647	nucleus localization	10/1250	10	1.42788706271684e-05	0.000280179	0.000177855	Dctn1/Dync1h1/Fbxw11/Hhex/Hook3/Mtor/Nr3c1/Syne1/Syne2/Syne3
cluster2	GO:0018105	peptidyl-serine phosphorylation	31/1250	31	1.43508665084422e-05	0.000280179	0.000177855	Akap9/Dgkq/Egfr/Ern1/Hipk2/Lats1/Lats2/Mapk1/Mast4/Mknk1/Mtor/Nrxn1/Phip/Pikfyve/Pkn1/Pkn2/Prkcq/Pten/Ripk1/Rock2/Rps6ka4/Rptor/Stk32c/Stk38l/Tek/Tgfbr1/Tnks/Uhmk1/Ulk2/Vrk2/Wnt5a
cluster2	GO:0090092	regulation of transmembrane receptor protein serine/threonine kinase signaling pathway	28/1250	28	1.43617757666177e-05	0.000280179	0.000177855	Acvr1/Bmp6/Bmp7/Bmpr2/Brms1l/Eng/Flcn/Folr1/Fstl3/Fzd1/Gata4/Gdf6/Glg1/Gpr155/Hipk2/Htra3/Lats1/Lats2/Lemd3/Lrp1/Numa1/Ppara/Ppm1a/Tgfbr1/Twsg1/Ube2o/Wnt5a/Zeb2
cluster2	GO:0070167	regulation of biomineral tissue development	16/1250	16	1.44651756333805e-05	0.000281223	0.000178518	Acvr1/Asxl2/Bmp6/Bmp7/Bmpr2/Ccr1/Ddr2/Ecm1/Fgfr3/Fzd9/Ltbp3/Mef2c/Nfe2/Nos3/Rxra/Wnt4
cluster2	GO:0002703	regulation of leukocyte mediated immunity	31/1250	31	1.52932573014832e-05	0.0002963	0.000188089	Bcr/Cd46/Cd84/Clec7a/Cx3cr1/Dennd1b/Fadd/Fcgr2b/Foxf1/Fzd5/Gab2/Gimap5/H2-Q6/H2-Q7/Hmox1/Il18/Il27ra/Jak3/Mill2/Nckap1l/Pik3r6/Rac2/Spi1/Spn/Supt6/Tlr2/Tlr9/Unc13d/Vav1/Was/Zbtb1
cluster2	GO:0002819	regulation of adaptive immune response	27/1250	27	1.58411841527424e-05	0.000304821	0.000193497	Cd4/Cd46/Clec4n/Clec7a/Dennd1b/Eif2ak4/Fadd/Fcgr2b/Fzd5/Gimap5/H2-Q6/H2-Q7/Il18/Il27ra/Jak3/Mef2c/Mill2/Nckap1l/Pkn1/Prkcq/Socs5/Spn/Supt6/Tnfsf13b/Tyk2/Was/Zbtb1
cluster2	GO:0060828	regulation of canonical Wnt signaling pathway	27/1250	27	1.58411841527424e-05	0.000304821	0.000193497	Ctnnd1/Dact1/Egfr/Egr1/Fgfr3/Folr1/Fzd1/Fzd9/Gprc5b/Hhex/Kank1/Lats1/Lats2/Lgr5/Lrrk1/Map3k1/Ppm1a/Ppm1b/Ppp2r3a/Shisa6/Tmem170b/Tnks/Usp8/Vps35/Wls/Wnt5a/Zeb2
cluster2	GO:0006909	phagocytosis	26/1250	26	1.61348586877037e-05	0.000309416	0.000196414	Abca1/Appl1/Arhgap12/Arhgap25/Axl/Bcr/C2/Clec7a/Colec11/Dysf/Fcgr2b/Gulp1/Il2rg/Itga2/Lrp1/Mertk/Myh9/Nckap1l/Pikfyve/Pla2g5/Pld4/Pten/Rab27a/Tlr2/Unc13d/Vav1
cluster2	GO:0003179	heart valve morphogenesis	11/1250	11	1.63517074793171e-05	0.000311456	0.000197709	Acvr1/Bmpr2/Dll4/Gata4/Heyl/Mef2c/Mtor/Nos3/Robo1/Slit3/Tie1
cluster2	GO:0030865	cortical cytoskeleton organization	11/1250	11	1.63517074793171e-05	0.000311456	0.000197709	Dlg1/Epb41l2/Fmnl1/Fmnl3/Iqgap1/Iqgap2/Nckap1l/Plec/Plek/Rock2/Tln1
cluster2	GO:0030099	myeloid cell differentiation	43/1250	43	1.66687624022278e-05	0.000316426	0.000200864	Asxl2/Ccr1/Cd4/Clec5a/Csf3r/Cul4a/Dll1/Fadd/Farp2/Fech/Fgfr3/Fstl3/Gab2/Gimap5/Hhex/Il34/Itpkb/Jun/Klf13/Kmt2e/Lipa/Lrrk1/Maf/Mef2c/Mtor/Mturn/Myh9/Nckap1l/Ncor1/Nkap/Nr3c1/Rac2/Ripk1/Rptor/Sh2b3/Spi1/Tesc/Tfe3/Tifab/Tlr2/Tmod3/Vps33a/Zbtb46
cluster2	GO:1904752	regulation of vascular associated smooth muscle cell migration	9/1250	9	1.68045999819314e-05	0.000317934	0.000201821	Ddr2/Dock4/Fat1/Gna12/Iqgap1/Lrp1/Mef2c/Myh9/Myo5a
cluster2	GO:0003272	endocardial cushion formation	8/1250	8	1.71359830916627e-05	0.000323119	0.000205113	Acvr1/Bmp7/Eng/Heyl/Robo1/Snai1/Tbx3/Tgfbr1
cluster2	GO:1903037	regulation of leukocyte cell-cell adhesion	37/1250	37	1.73325770078832e-05	0.000325254	0.000206468	Cblb/Ccdc88b/Cd27/Cd37/Cd4/Cd46/Cd86/Cdkn2a/Dlg1/Efnb1/Fadd/Gimap5/H2-Q6/H2-Q7/Icam1/Il18/Il2rg/Il6st/Itpkb/Jak3/Laptm5/Nckap1l/Nkap/Pik3r6/Pla2g5/Ppara/Prkcq/Pten/Smarca2/Socs5/Spn/Tnfsf13b/Twsg1/Tyk2/Vcam1/Zbtb1/Zmiz1
cluster2	GO:0070374	positive regulation of ERK1 and ERK2 cascade	26/1250	26	1.73645889397855e-05	0.000325254	0.000206468	C5ar1/Ccl7/Ccr1/Cd4/Ddr2/Dstyk/Egfr/Epor/F2r/Fgfr3/Flt4/Htr2b/Icam1/Jun/Lrp1/Mturn/Myh9/Nrp1/Nrxn1/Pdgfc/Pdgfra/Pdgfrb/Pla2g5/Pten/Tek/Tlr2
cluster2	GO:0050867	positive regulation of cell activation	38/1250	38	1.75838732825345e-05	0.000328271	0.000208383	Axl/Ccdc88b/Cd27/Cd38/Cd4/Cd46/Cd86/Clec7a/Ddr2/Efnb1/Fadd/Gimap5/H2-Q6/H2-Q7/Il18/Il2rg/Il6st/Itpkb/Jak3/Mef2c/Nckap1l/Nkap/Pdgfrb/Pik3r6/Plek/Prkcq/Smarca2/Socs5/Spi1/Spn/Tlr6/Tlr9/Tnfsf13b/Tyk2/Vcam1/Wnt5a/Zbtb1/Zmiz1
cluster2	GO:0031214	biomineral tissue development	22/1250	22	1.78866243457742e-05	0.000332821	0.000211272	Acvr1/Asxl2/Bmp6/Bmp7/Bmpr2/Ccr1/Ddr2/Duox2/Ecm1/Fgfr3/Fzd9/Ltbp3/Mef2c/Nectin1/Nfe2/Nos3/Phex/Ppara/Rxra/Stim1/Wls/Wnt4
cluster2	GO:0045428	regulation of nitric oxide biosynthetic process	13/1250	13	1.81196976442468e-05	0.000336049	0.000213321	Clec7a/Cx3cr1/Epor/Gimap5/Icam1/Insr/Mtor/Nfatc3/Nosip/Rgn/Rock2/Tlr2/Tlr6
cluster2	GO:0050795	regulation of behavior	16/1250	16	1.83548130372453e-05	0.000339293	0.00021538	Adora1/Aim2/Arrdc3/Baiap3/Eif2ak4/Fto/Htr2b/Insr/Mbd5/Mecp2/Mef2c/Mtor/Nrxn1/Per3/Ptgds/Vps35
cluster2	GO:0070507	regulation of microtubule cytoskeleton organization	20/1250	20	1.865267269682e-05	0.000342553	0.000217449	Akap9/Atxn7/Bicd2/Camsap2/Cdkn1b/Clip1/Cltc/Dctn1/Dync1h1/Dysf/Eml3/Map1a/Mapt/Mecp2/Mid1/Numa1/Phldb1/Phldb2/Taok1/Trim36
cluster2	GO:0071887	leukocyte apoptotic process	20/1250	20	1.865267269682e-05	0.000342553	0.000217449	Axl/Cd27/Cdkn2a/Fadd/Fcgr2b/Gimap8/Il18/Itpkb/Jak3/Lipa/Mef2c/Mertk/Pkn1/Plekho2/Prkcq/Pten/Ripk1/Rorc/Siglec1/Wnt5a
cluster2	GO:0043524	negative regulation of neuron apoptotic process	24/1250	24	1.88683782419449e-05	0.000345389	0.00021925	Axl/C5ar1/Chl1/Cited1/Cx3cr1/Epor/F2r/Fyn/Fzd1/Fzd9/Grm7/Hipk2/Hmox1/Il27ra/Il6st/Jun/Lrp1/Mecp2/Mef2c/Nrp1/Optn/Pcdhgc3/Pcdhgc5/Plxnd1
cluster2	GO:0014812	muscle cell migration	18/1250	18	1.96481883314529e-05	0.0003585	0.000227572	Abhd2/Coro1b/Ddr2/Dock4/Egr1/Fat1/Gna12/Il18/Il6st/Iqgap1/Itga2/Lrp1/Mef2c/Myh9/Myo5a/P2ry2/Pdgfrb/Plxna1
cluster2	GO:0030595	leukocyte chemotaxis	26/1250	26	2.00822887477509e-05	0.000365239	0.00023185	C3ar1/C5ar1/Ccl7/Ccr1/Cnr2/Csf3r/Cx3cr1/Dapk2/Dysf/Ednrb/Flt1/Il34/Mapk1/Mmp9/Mtus1/Nckap1l/Pikfyve/Pla2g7/Plec/Prex1/Rac2/Spi1/Trpm2/Vav1/Vegfc/Wnt5a
cluster2	GO:0099003	vesicle-mediated transport in synapse	28/1250	28	2.02406210210144e-05	0.000366934	0.000232926	Aak1/Ap2m1/Bsn/Cask/Cltc/Dgkq/Doc2b/Dtnbp1/Dvl1/Fbxl20/Iqsec1/Itsn2/Napb/Npy1r/Nrxn1/Ophn1/P2ry2/Pclo/Pten/Sirt2/Ston1/Stx11/Stxbp5l/Syde1/Trim9/Unc13a/Vps18/Vps35
cluster2	GO:0050864	regulation of B cell activation	19/1250	19	2.03334090573738e-05	0.000367435	0.000233244	Cd22/Cd27/Cd38/Cdkn2a/Fcgr2b/Il27ra/Il2rg/Laptm5/Mef2c/Nckap1l/Nfam1/Pkn1/Pten/Spi1/Supt6/Tbc1d10c/Themis2/Tlr9/Tnfsf13b
cluster2	GO:0001702	gastrulation with mouth forming second	9/1250	9	2.13572370491956e-05	0.000384703	0.000244206	Acvr1/Dact1/Frs2/Gata4/Hhex/Lrp6/Megf8/Tenm4/Wnt5a
cluster2	GO:0000209	protein polyubiquitination	28/1250	28	2.16507792744931e-05	0.000388749	0.000246774	Ankib1/Arih1/Birc2/Cdkn2a/Dysf/Fbxl17/Fbxw11/Hectd1/Klhl3/Map3k1/Mul1/Nhlrc3/Pex12/Ppil2/Rbck1/Rnf144a/Rnf31/Tcf25/Tnks/Trim56/Trim65/Ube2l6/Ube2o/Ube2ql1/Ube2v1/Ube3b/Ube3c/Ube4a
cluster2	GO:0061138	morphogenesis of a branching epithelium	25/1250	25	2.19440746574197e-05	0.000392764	0.000249323	Acvr1/Bmp7/Col4a1/Dlg1/Dll4/Eng/Ext1/Fgf7/Flt1/Foxf1/Frs2/Fzd5/Hhex/Lrp6/Nfatc3/Nrp1/Pdgfra/Plxna1/Plxnd1/Rxra/Tbx3/Tek/Tie1/Wnt4/Wnt5a
cluster2	GO:0031334	positive regulation of protein-containing complex assembly	24/1250	24	2.20342064978213e-05	0.000393129	0.000249555	Abca1/Akap9/Cdc42ep1/Cdkn1b/Clec7a/Clip1/Crbn/Dctn1/Dlg1/Fchsd1/Fer/Gnl3l/Icam1/Map3k1/Mapt/Mecp2/Mtor/Myo1c/Nckap1l/Numa1/P2ry12/Plek/Tlr6/Trim65
cluster2	GO:0014033	neural crest cell differentiation	15/1250	15	2.26324852861244e-05	0.00040253	0.000255522	Acvr1/Aldh1a2/Bmp7/Ednrb/Efnb1/Ext1/Folr1/Htr2b/Lrp6/Mapk1/Mef2c/Nrp1/Nrp2/Wnt10a/Zeb2
cluster2	GO:0050764	regulation of phagocytosis	17/1250	17	2.27770865090918e-05	0.000403828	0.000256346	Appl1/Bcr/C2/Clec7a/Colec11/Dysf/Fcgr2b/Il2rg/Itga2/Lrp1/Mertk/Myh9/Nckap1l/Pla2g5/Pten/Rab27a/Tlr2
cluster2	GO:0046330	positive regulation of JNK cascade	16/1250	16	2.31459289378478e-05	0.000407802	0.000258869	Cd27/Cracr2a/Fcgr2b/Fgd4/Flt4/Hipk2/Map3k1/Mturn/Myoc/Pja2/Rb1cc1/Ripk1/Sh3rf1/Taok1/Tlr9/Wnt5a
cluster2	GO:0060349	bone morphogenesis	16/1250	16	2.31459289378478e-05	0.000407802	0.000258869	Atg9a/Bmp6/Ext1/Fgfr3/Glg1/Hspg2/Inppl1/Insig1/Lrp6/Ltbp3/Mef2c/Megf8/Scube2/Sik3/Tifab/Trip11
cluster2	GO:0031647	regulation of protein stability	31/1250	31	2.36389724507325e-05	0.000415192	0.00026356	Aak1/Atf7ip/Bag6/Cdc37l1/Cdkn2a/Crtap/Ctnnd1/Dact1/Ddi2/Dvl1/Fbxw11/Gnl3l/Htt/Insc/Lss/Mtor/Mtrr/Mul1/Ncor1/Ncor2/Per3/Pten/Rnf139/Sec16a/Tbl1x/Tbx3/Tesc/Usp19/Usp8/Vps35/Wdr81
cluster2	GO:0006809	nitric oxide biosynthetic process	14/1250	14	2.39968258506981e-05	0.000420168	0.000266719	Clec7a/Cx3cr1/Epor/Gimap5/Icam1/Insr/Mtor/Nfatc3/Nos3/Nosip/Rgn/Rock2/Tlr2/Tlr6
cluster2	GO:0051092	positive regulation of NF-kappaB transcription factor activity	18/1250	18	2.40881208872647e-05	0.000420461	0.000266904	Aim2/Card14/Cd84/Clec7a/Fer/Il18/Irak3/Mid2/Prkcq/Rbck1/Ripk1/Rnf31/Ror1/Tlr2/Tlr6/Tlr9/Trappc9/Wnt5a
cluster2	GO:1904705	regulation of vascular associated smooth muscle cell proliferation	13/1250	13	2.42764198328484e-05	0.00042244	0.000268161	Cdkn1b/Ddr2/Ern1/Frs2/Gna12/Hmox1/Jun/Ldlrap1/Mef2c/Mfn2/Mmp9/Pten/Timp3
cluster2	GO:0016050	vesicle organization	34/1250	34	2.51783454438217e-05	0.000436786	0.000277268	Abca1/Agfg1/Ap2m1/Arfgef2/Baiap3/Cc2d1a/Doc2b/Dtnbp1/Dysf/Hook3/Hps5/Insig1/Pik3c3/Pikfyve/Pla2g5/Plekhm1/Rab27a/Sec16a/Snx19/Snx33/Stx11/Syt3/Tgfbrap1/Tom1/Trappc8/Trappc9/Trim9/Unc13a/Usp8/Uvrag/Vps11/Vps18/Vps39/Zeb2
cluster2	GO:0007416	synapse assembly	25/1250	25	2.54270511396225e-05	0.000439748	0.000279147	Arhgef15/Bsn/Clstn2/Dvl1/Efnb1/Fzd1/Fzd5/Kirrel3/Lrrc24/Lrtm1/Mapt/Mecp2/Mef2c/Nectin1/Nptx1/Nrg2/Nrxn1/Pclo/Plxnd1/Pten/Ptprd/Robo1/Tlr2/Vps35/Wnt5a
cluster2	GO:0007611	learning or memory	32/1250	32	2.63421259940407e-05	0.000452795	0.00028743	Adcy3/Aff2/Atp8a1/Bace1/Cacna1c/Clstn2/Cpeb3/Cx3cr1/Dtnbp1/Egfr/Egr1/Eif2ak4/Fzd9/Grm7/Htt/Jun/Map1a/Mapt/Mecp2/Mef2c/Mme/Mtor/Nrxn1/Pde1b/Pja2/Pomk/Pten/Rin1/Tanc1/Tifab/Tlr2/Zzef1
cluster2	GO:0048562	embryonic organ morphogenesis	32/1250	32	2.63421259940407e-05	0.000452795	0.00028743	Acvr1/Aldh1a2/Asxl2/Bcr/Bmp7/Dlg1/Dll1/Dvl1/Eng/Folr1/Foxf1/Frs2/Fzd5/Gata4/Gfi1/Hipk2/Hoxd9/Hspg2/Insig1/Irx5/Lrp6/Mapk1/Mef2c/Megf8/Ndst1/Pdgfra/Tbx3/Tgfbr1/Tifab/Tshz1/Tulp3/Wnt5a
cluster2	GO:0050920	regulation of chemotaxis	26/1250	26	2.67032266788361e-05	0.000457283	0.000290279	Bmpr2/C3ar1/C5ar1/Ccl7/Ccr1/Coro1b/Cx3cr1/Dapk2/Dysf/Il34/Itga2/Mapk1/Megf8/Mtus1/Nckap1l/Nrp1/P2ry12/Pdgfra/Pdgfrb/Pla2g7/Rac2/Robo1/Spi1/Tiam1/Vegfc/Wnt5a
cluster2	GO:0050849	negative regulation of calcium-mediated signaling	7/1250	7	2.67654253039729e-05	0.000457283	0.000290279	Cd22/Cmya5/Homer2/Homer3/Itpr1/Mtor/Tbc1d10c
cluster2	GO:0032609	type II interferon production	19/1250	19	2.70923101214729e-05	0.000461094	0.000292698	Axl/Azi2/Cd27/Clec7a/Fadd/Fzd5/Gimap5/H2-Q6/H2-Q7/Il18/Il27ra/Itk/Laptm5/Slc7a5/Spn/Tlr7/Tlr9/Tyk2/Wnt5a
cluster2	GO:0007254	JNK cascade	22/1250	22	2.71520377420019e-05	0.000461094	0.000292698	Cd27/Cracr2a/Dact1/Egfr/Fcgr2b/Fgd4/Flt4/Hipk2/Map3k1/Mturn/Myoc/Ncor1/Pja2/Rb1cc1/Ripk1/Sh3rf1/Taok1/Tlr7/Tlr9/Wnt5a/Zfp110/Zmynd11
cluster2	GO:0001666	response to hypoxia	25/1250	25	2.73493010763776e-05	0.000461762	0.000293122	Acaa2/Adora1/Alkbh5/Arnt/Birc2/Cd38/Egr1/Eng/Flt1/Hmox1/Il18/Itpr1/Itpr2/Mecp2/Mtor/Nfatc3/Ppara/Pten/Rock2/Rptor/Sirt2/Slc9a1/Tek/Usp19/Vegfc
cluster2	GO:0042147	retrograde transport, endosome to Golgi	14/1250	14	2.73552085442569e-05	0.000461762	0.000293122	Baiap3/Cltc/Dctn1/Dennd5a/Ehd3/Heatr5b/Pikfyve/Spag9/Tbc1d10c/Tbc1d17/Tbc1d5/Ube2o/Vps26b/Vps35
cluster2	GO:0080164	regulation of nitric oxide metabolic process	13/1250	13	2.79896743591643e-05	0.000471062	0.000299026	Clec7a/Cx3cr1/Epor/Gimap5/Icam1/Insr/Mtor/Nfatc3/Nosip/Rgn/Rock2/Tlr2/Tlr6
cluster2	GO:0018209	peptidyl-serine modification	31/1250	31	2.83449751750153e-05	0.000475622	0.00030192	Akap9/Dgkq/Egfr/Ern1/Hipk2/Lats1/Lats2/Mapk1/Mast4/Mknk1/Mtor/Nrxn1/Phip/Pikfyve/Pkn1/Pkn2/Prkcq/Pten/Ripk1/Rock2/Rps6ka4/Rptor/Stk32c/Stk38l/Tek/Tgfbr1/Tnks/Uhmk1/Ulk2/Vrk2/Wnt5a
cluster2	GO:0043123	positive regulation of canonical NF-kappaB signal transduction	20/1250	20	2.93915507228878e-05	0.00049172	0.000312139	Akap13/Alpk1/Birc2/Cd4/Clec4n/Clec7a/Cx3cr1/Ednrb/Fbxw11/Gprc5b/Jmjd8/Lims1/Ltb/Mid2/Rbck1/Ripk1/Rnf31/Ror1/Tlr6/Tlr9
cluster2	GO:0002833	positive regulation of response to biotic stimulus	38/1250	38	2.9508846058388e-05	0.000492222	0.000312457	Aim2/Alpk1/Appl1/Bmp6/Cd180/Cd86/Clec4n/Clec7a/Epg5/Fadd/Gfi1/Gimap5/H2-Q6/H2-Q7/Irak3/Lacc1/Mmrn2/Nlrc3/Nlrc5/Nploc4/Pja2/Pla2g5/Sec14l1/Sirt2/Smpdl3b/Spi1/Tifab/Tlr12/Tlr13/Tlr2/Tlr6/Tlr7/Tlr9/Traf3ip3/Trim56/Vav1/Wnt5a/Znfx1
cluster2	GO:0051648	vesicle localization	24/1250	24	2.98424130629926e-05	0.00049394	0.000313549	Baiap3/Bsn/Dctn1/Dtnbp1/Fbxw11/Fyco1/Htt/Kif1b/Mecp2/Myo1c/Myo5a/Nrxn1/Pclo/Pik3cg/Pten/Rab27a/Sec16a/Tanc2/Trappc8/Trappc9/Trip11/Unc13a/Unc13d/Vps33a
cluster2	GO:0046885	regulation of hormone biosynthetic process	8/1250	8	2.98747263244717e-05	0.00049394	0.000313549	Arnt/Bmp6/Dgkq/Egr1/Gfi1/Lhcgr/Nr3c1/Wnt4
cluster2	GO:0051894	positive regulation of focal adhesion assembly	8/1250	8	2.98747263244717e-05	0.00049394	0.000313549	Iqgap1/Lims1/Myh9/Myoc/Nrp1/Poldip2/Tek/Wnt4
cluster2	GO:0030324	lung development	26/1250	26	3.07040048591569e-05	0.000506167	0.00032131	Aldh1a2/Bag6/Bmpr2/Cux1/Ext1/Fendrr/Fgf7/Fgfr3/Flt4/Foxf1/Gata4/Hhex/Hipk2/Insc/Lipa/Ltbp3/Man2a1/Mapk1/Ncor2/Nos3/Numa1/Pdgfra/Pdgfrb/Tns3/Wnt5a/Wwp1
cluster2	GO:0016241	regulation of macroautophagy	17/1250	17	3.12702120901267e-05	0.000513198	0.000325773	Atg2a/Clec16a/Fyco1/Hmox1/Htt/Mtor/Npc1/Optn/Pik3c3/Poldip2/Rnf31/Rubcn/Smcr8/Tlr2/Tom1/Vps13c/Vps13d
cluster2	GO:0051051	negative regulation of transport	42/1250	42	3.13125434655831e-05	0.000513198	0.000325773	Abca2/Adora1/Appl1/Bcr/Cd84/Crbn/Dysf/F2r/Fcgr2b/Foxf1/Grm7/Hecw2/Hmox1/Icam1/Inhbb/Insig1/Mapt/Mmp9/Mtor/Myo5a/Nckap1l/Nos3/Npy1r/Oaz2/P2ry12/Pacsin2/Pten/Rab11fip5/Rptor/Rubcn/Smcr8/Snx33/Spi1/Stxbp5l/Svip/Tifab/Tlr2/Tlr9/Trim9/Ubr3/Vps35/Yod1
cluster2	GO:0030501	positive regulation of bone mineralization	10/1250	10	3.21644969729529e-05	0.000525633	0.000333667	Acvr1/Asxl2/Bmp6/Bmp7/Bmpr2/Fgfr3/Fzd9/Mef2c/Rxra/Wnt4
cluster2	GO:0003203	endocardial cushion morphogenesis	9/1250	9	3.36545604906153e-05	0.000548394	0.000348115	Acvr1/Bmp7/Eng/Heyl/Nos3/Robo1/Snai1/Tbx3/Tgfbr1
cluster2	GO:1990778	protein localization to cell periphery	36/1250	36	3.41665299376549e-05	0.000555132	0.000352393	Abca2/Abi3/Ap2m1/Appl1/Cask/Clip1/Cltc/Dennd4c/Dlg1/Dpp6/Egfr/Ehd3/Epb41l2/Hectd1/Kcnip4/Kif1b/Ldlrap1/Lrp1/Lrp6/Mal/Myo5a/Nfasc/Nptx1/Nrxn1/Numa1/Optn/Ppfia1/Ppil2/Rabep1/Rapgef6/Rock2/Sec16a/Sptbn1/Tesc/Vps35/Zdhhc3
cluster2	GO:0002695	negative regulation of leukocyte activation	24/1250	24	3.46135768171674e-05	0.000559173	0.000354958	Axl/Cblb/Cd37/Cd84/Cd86/Cdkn2a/Cnr2/Dlg1/Fcgr2b/Fer/Gimap5/H2-Q6/H2-Q7/Jak3/Laptm5/Mertk/Pkn1/Pla2g5/Pten/Socs5/Spn/Tbc1d10c/Twsg1/Zbtb46
cluster2	GO:0032869	cellular response to insulin stimulus	24/1250	24	3.46135768171674e-05	0.000559173	0.000354958	Appl1/Dennd4c/Fer/Inhbb/Inppl1/Insig1/Insr/Kank1/Lpin2/Mapk1/Mfn2/Mtor/Myo1c/Myo5a/Opa1/Osbpl8/Phip/Prkcq/Pten/Ptpra/Slc9a1/Sos2/Trib3/Zfp106
cluster2	GO:0060976	coronary vasculature development	13/1250	13	3.69295713287243e-05	0.000594883	0.000377626	Epor/Gata4/Lrp1/Megf8/Ndst1/Nrp1/Pde2a/Pdgfrb/Plxnd1/Robo1/Rxra/Tgfbr1/Zbtb14
cluster2	GO:0061351	neural precursor cell proliferation	24/1250	24	3.72474931167662e-05	0.000598294	0.000379792	Acan/Arx/C5ar1/Cx3cr1/Dll4/Fgfr3/Frs2/Fzd9/Hdac5/Hhex/Hook3/Kctd11/Lims1/Lrp6/Ncor2/Optn/Rere/Sirt2/Slc16a2/Vegfc/Wnt5a/Zeb2/Zfp503/Zzef1
cluster2	GO:0043114	regulation of vascular permeability	10/1250	10	3.88559536680291e-05	0.000620668	0.000393994	Arhgap35/Bcr/Bmp6/Cldn5/Il18/Nr3c1/Pde2a/Plec/Ptp4a3/Zeb2
cluster2	GO:0002274	myeloid leukocyte activation	28/1250	28	3.89706688093932e-05	0.000620668	0.000393994	Bcr/C5ar1/Cd37/Cd84/Cnr2/Cx3cr1/Dysf/Fer/Foxf1/Gab2/Gimap5/Hmox1/Il18/Jun/Kmt2e/Muc5b/Myo1f/Pja2/Pla2g5/Ptgds/Rac2/Spi1/Stx11/Tlr2/Tlr6/Tlr9/Unc13d/Wnt5a
cluster2	GO:0060541	respiratory system development	28/1250	28	3.89706688093932e-05	0.000620668	0.000393994	Aldh1a2/Bag6/Bmpr2/Cux1/Ext1/Fendrr/Fgf7/Fgfr3/Flt4/Foxf1/Gata4/Hhex/Hipk2/Insc/Lipa/Lrp6/Ltbp3/Man2a1/Mapk1/Ncor2/Nos3/Numa1/Pdgfra/Pdgfrb/Tns3/Tulp3/Wnt5a/Wwp1
cluster2	GO:0062012	regulation of small molecule metabolic process	35/1250	35	3.9638106461379e-05	0.00062952	0.000399613	Abcd1/Acacb/Bmp6/Dgkq/Egr1/Epm2aip1/Flcn/Fmo1/Gapdhs/Gfi1/Igfbp4/Insig1/Insr/Jmjd8/Lacc1/Lhcgr/Me2/Mtor/Myh9/Ncor1/Ncor2/Nos3/Nr3c1/Plek/Ppara/Ppp1r3e/Rgn/Rorc/Rptor/Sirt2/Snai1/Stard4/Trib3/Ubr4/Wnt4
cluster2	GO:0030258	lipid modification	23/1250	23	4.05799025920242e-05	0.000642667	0.000407959	Abcd1/Acaa2/Acacb/Acad12/Acat2/Acat3/Alox12/Crat/Dgkq/Echdc1/Fig4/Fmo1/Inpp5e/Inppl1/Mtmr11/Mtmr6/Mtor/Ocrl/Pla2g7/Plpp1/Ppara/Pten/St3gal2
cluster2	GO:0031348	negative regulation of defense response	30/1250	30	4.10801798792894e-05	0.000648331	0.000411554	A2m/Adora1/Aoah/Arnt/Ash1l/Bcr/Ccr1/Cx3cr1/Extl3/Fcgr2b/Foxf1/Gpr17/H2-Q6/H2-Q7/Irak3/Mul1/Nlrc3/Nlrc5/Nr1d2/Pla2g5/Ppara/Ppm1b/Pten/Serping1/Smpdl3b/Socs5/Spn/Trim65/Vps35/Ythdf3
cluster2	GO:0031668	cellular response to extracellular stimulus	27/1250	27	4.11675182671742e-05	0.000648331	0.000411554	Arhgap35/Axl/Bmp6/Clec16a/Eif2ak4/Flcn/Folr1/Gpr155/Inhbb/Jmy/Jun/Kank2/Kif26a/Mapk1/Mmp9/Mtor/Pik3c3/Plec/Ppara/Rptor/Rxra/Tfeb/Usf2/Vcam1/Wnt4/Wrn/Zfyve1
cluster2	GO:0008064	regulation of actin polymerization or depolymerization	20/1250	20	4.16527646939165e-05	0.000654126	0.000415233	Arhgap35/Cdc42ep1/Cyfip2/Dlg1/Fchsd1/Fer/Icam1/Kank1/Kank2/Lats1/Map3k1/Mtor/Myo1c/Nckap1l/Plek/Prex1/Sptbn1/Tlr2/Tmod3/Was
cluster2	GO:0032232	negative regulation of actin filament bundle assembly	9/1250	9	4.17675530383447e-05	0.000654126	0.000415233	Arhgap6/Arhgef18/Cgnl1/Kank2/Map3k1/Myoc/Phldb2/Ppfia1/Was
cluster2	GO:0003143	embryonic heart tube morphogenesis	12/1250	12	4.23338318196548e-05	0.000661158	0.000419697	Acvr1/Aldh1a2/Dll1/Dvl1/Eng/Folr1/Gata4/Lrp6/Mef2c/Megf8/Tbx3/Wnt5a
cluster2	GO:0050731	positive regulation of peptidyl-tyrosine phosphorylation	21/1250	21	4.31581762182613e-05	0.000669844	0.00042521	Abi3/Acvr1/Bmp6/Cd4/Clec4n/Clec7a/Ctnnd1/Dgkq/Fgf7/Fgfr3/Fyn/Gprc5b/Icam1/Il18/Il34/Il6st/Iqgap1/Lrrk1/Mtor/Nrp1/Pdgfra
cluster2	GO:0008360	regulation of cell shape	18/1250	18	4.32463718796018e-05	0.000669844	0.00042521	Arhgap35/Arhgef18/Ccl7/Cdc42ep1/Dlg1/Epb41l2/Fgd4/Fmnl1/Fmnl3/Fyn/Gna12/Icam1/Myh9/Phip/Plxna1/Plxnd1/Rhou/Syne3
cluster2	GO:0055123	digestive system development	18/1250	18	4.32463718796018e-05	0.000669844	0.00042521	Aldh1a2/C1galt1/Dact1/Ednrb/Egfr/Ext1/Fgfr3/Foxf1/Fzd5/Gata4/Il6st/Insr/Megf8/Pdgfc/Pdgfra/Tlr9/Wls/Wnt5a
cluster2	GO:0042177	negative regulation of protein catabolic process	16/1250	16	4.48184572583042e-05	0.000692292	0.00043946	Bag6/Clec16a/Dysf/Egfr/Fyn/Irak3/Map1a/N4bp1/Ophn1/Sirt2/Svip/Timp2/Timp3/Usp19/Usp8/Vps35
cluster2	GO:0051251	positive regulation of lymphocyte activation	33/1250	33	4.52210851560586e-05	0.00069487	0.000441097	Axl/Ccdc88b/Cd27/Cd38/Cd4/Cd46/Cd86/Clec7a/Efnb1/Fadd/Gimap5/H2-Q6/H2-Q7/Il18/Il2rg/Il6st/Itpkb/Jak3/Mef2c/Nckap1l/Nkap/Pik3r6/Prkcq/Smarca2/Socs5/Spi1/Spn/Tlr9/Tnfsf13b/Tyk2/Vcam1/Zbtb1/Zmiz1
cluster2	GO:0046209	nitric oxide metabolic process	14/1250	14	4.5273201442618e-05	0.00069487	0.000441097	Clec7a/Cx3cr1/Epor/Gimap5/Icam1/Insr/Mtor/Nfatc3/Nos3/Nosip/Rgn/Rock2/Tlr2/Tlr6
cluster2	GO:0050680	negative regulation of epithelial cell proliferation	20/1250	20	4.53551374918918e-05	0.00069487	0.000441097	Cask/Cdkn1b/Cdkn2a/Dlg1/Dll4/Eng/Fgfr3/Flcn/Flt1/Lims1/Lrp6/Mef2c/Mmrn2/Nlrc3/Pten/Ptprm/Rgn/Robo1/Tgfbr1/Wnt5a
cluster2	GO:0035051	cardiocyte differentiation	22/1250	22	4.73435533224964e-05	0.000723368	0.000459187	Acvr1/Akap13/Bmp7/Dll1/Egfr/Folr1/Frs2/Gata4/Mapk1/Mef2c/Mtor/Nr3c1/Pdgfra/Pdgfrb/Plec/Ppara/Rxra/Slc9a1/Tbx3/Tenm4/Vcam1/Zfp418
cluster2	GO:0009991	response to extracellular stimulus	39/1250	39	4.78619683887042e-05	0.000729313	0.000462961	Acacb/Agl/Arhgap35/Axl/Bmp6/Clec16a/Cubn/Dpyd/Eif2ak4/Flcn/Folr1/Gpr155/Inhbb/Insr/Jmy/Jun/Kank2/Kif26a/Lipa/Lrp6/Mapk1/Mapt/Mmp9/Mtor/Pik3c3/Plec/Ppara/Rptor/Rxra/Sirt2/Tbc1d5/Tfeb/Ulk2/Usf2/Vcam1/Wnt4/Wrn/Zeb2/Zfyve1
cluster2	GO:0014911	positive regulation of smooth muscle cell migration	12/1250	12	4.89588666654459e-05	0.000744016	0.000472294	Ddr2/Dock4/Egr1/Fat1/Il18/Il6st/Iqgap1/Itga2/Lrp1/Myo5a/P2ry2/Pdgfrb
cluster2	GO:0097529	myeloid leukocyte migration	26/1250	26	4.93302255062966e-05	0.000747645	0.000474598	Bcr/C3ar1/C5ar1/Ccl7/Ccr1/Csf3r/Cx3cr1/Dapk2/Dysf/Ednrb/Flt1/Il34/Mapk1/Mmp9/Mtus1/Myo1f/Nckap1l/P2ry12/Pikfyve/Pla2g7/Prex1/Rac2/Spi1/Tlr2/Vav1/Vegfc
cluster2	GO:0045446	endothelial cell differentiation	16/1250	16	4.97960939569302e-05	0.000752682	0.000477795	Acvr1/Bmp6/Bmpr2/Cldn5/Dll1/Ednrb/Fzd1/Icam1/Lipa/Pde2a/Rap2c/Rock2/Tgfbr1/Tie1/Vcl/Vezf1
cluster2	GO:0043270	positive regulation of monoatomic ion transport	25/1250	25	5.15216287796385e-05	0.000776682	0.00049303	Adora1/Akap7/Akap9/Cacna1c/Cask/Ccr1/Cd4/Cracr2a/Dlg1/Dpp6/Ehd3/F2r/Gimap5/Homer1/Htt/Itpr1/Jak3/Lhcgr/P2ry12/Pdgfrb/Slc9a1/Stim1/Tcaf1/Tesc/Trpc1
cluster2	GO:0061041	regulation of wound healing	17/1250	17	5.17650961937321e-05	0.000778271	0.000494039	Alox12/Cadm4/Cask/Clec7a/Ddr2/Duox2/F2r/Kank1/Mtor/Pdgfra/Phldb2/Pten/Rreb1/Serping1/Sh2b3/Tmem97/Wnt4
cluster2	GO:0045619	regulation of lymphocyte differentiation	24/1250	24	5.33191166484061e-05	0.000799503	0.000507517	Axl/Cd27/Cd46/Cdkn2a/Clptm1/Gimap5/Il18/Il2rg/Itpkb/Jak3/Nckap1l/Nfam1/Nkap/Pik3r6/Rorc/Sh2b3/Sh3rf1/Smarca2/Socs5/Sos2/Spi1/Tlr9/Zbtb1/Zmiz1
cluster2	GO:0030832	regulation of actin filament length	20/1250	20	5.36507097213111e-05	0.000802341	0.000509318	Arhgap35/Cdc42ep1/Cyfip2/Dlg1/Fchsd1/Fer/Icam1/Kank1/Kank2/Lats1/Map3k1/Mtor/Myo1c/Nckap1l/Plek/Prex1/Sptbn1/Tlr2/Tmod3/Was
cluster2	GO:0030900	forebrain development	37/1250	37	5.38569425929198e-05	0.000803295	0.000509924	Aldh1a2/Arhgap35/Arx/Axl/Duox2/Egfr/Ext1/Fgfr3/Frs2/Fyn/Hhex/Hook3/Htt/Kif26a/Kirrel3/Lrp6/Ncor1/Ncor2/Ndst1/Nrp1/Nrp2/Ophn1/P2ry12/Pitx1/Plxna1/Pten/Robo1/Syne2/Tbx3/Trappc9/Twsg1/Ubb/Wdr37/Wnt4/Wnt5a/Zeb2/Zmiz1
cluster2	GO:0001974	blood vessel remodeling	11/1250	11	5.41489218102672e-05	0.000805519	0.000511335	Axl/Bcr/Bmpr2/Dll4/Ext1/Flt4/Il18/Lrp1/Mef2c/Nfatc3/Nos3
cluster2	GO:0072102	glomerulus morphogenesis	5/1250	5	5.57167588030263e-05	0.000826661	0.000524756	Ctnnd1/Kirrel3/Mef2c/Pdgfra/Pdgfrb
cluster2	GO:1904951	positive regulation of establishment of protein localization	33/1250	33	5.61339651327257e-05	0.000830665	0.000527298	Baiap3/Cacna1c/Cask/Cd38/Doc2b/Egfr/Fto/Fyn/Itpr1/Lrp1/Mapk1/Myh9/Myo1c/Oaz2/Pfkm/Ppm1a/Prkcq/Ptp4a3/Ptpn23/Rufy3/Stim1/Tcaf1/Tek/Tlr2/Tm7sf3/Tmem97/Trpc1/Trpm2/Vegfc/Vps35/Wipf1/Wls/Xpo4
cluster2	GO:0050870	positive regulation of T cell activation	27/1250	27	5.67396261215603e-05	0.000837429	0.000531592	Ccdc88b/Cd27/Cd4/Cd46/Cd86/Efnb1/Fadd/Gimap5/H2-Q6/H2-Q7/Il18/Il2rg/Il6st/Itpkb/Jak3/Nckap1l/Nkap/Pik3r6/Prkcq/Smarca2/Socs5/Spn/Tnfsf13b/Tyk2/Vcam1/Zbtb1/Zmiz1
cluster2	GO:0090288	negative regulation of cellular response to growth factor stimulus	15/1250	15	5.74195930544657e-05	0.000845252	0.000536558	Cadm4/Cask/Fstl3/Fzd1/Gpc1/Gpr155/Hhex/Hipk2/Htra3/Lemd3/Mmrn2/Ppm1a/Twsg1/Wnt4/Wnt5a
cluster2	GO:2001057	reactive nitrogen species metabolic process	14/1250	14	5.75810790019642e-05	0.000845422	0.000536666	Clec7a/Cx3cr1/Epor/Gimap5/Icam1/Insr/Mtor/Nfatc3/Nos3/Nosip/Rgn/Rock2/Tlr2/Tlr6
cluster2	GO:0022409	positive regulation of cell-cell adhesion	32/1250	32	5.82753629295312e-05	0.000853393	0.000541726	Bmp7/Ccdc88b/Cd27/Cd4/Cd46/Cd86/Efnb1/Fadd/Fstl3/Gimap5/H2-Q6/H2-Q7/Icam1/Il18/Il2rg/Il6st/Itpkb/Jak3/Nckap1l/Nkap/Pik3r6/Prkcq/Ptpn23/Smarca2/Socs5/Spn/Tnfsf13b/Tyk2/Vcam1/Wnt5a/Zbtb1/Zmiz1
cluster2	GO:0002064	epithelial cell development	25/1250	25	5.89926323705206e-05	0.000861659	0.000546973	Akap9/Bmp6/C1galt1/Cldn5/Dll1/Ednrb/Fat1/Fgfr3/Frmd6/Frs2/Fzd5/Icam1/Il6st/Jmjd1c/Lamb2/Map3k1/Palld/Pde2a/Plec/Rap2c/Rock2/Tlr9/Vcl/Vezf1/Wnt5a
cluster2	GO:0007204	positive regulation of cytosolic calcium ion concentration	22/1250	22	5.95086112247218e-05	0.00086695	0.000550331	Ackr2/C3ar1/C5ar1/Cacna1c/Ccr1/Ccr10/Cd38/Cd4/Cd52/Cx3cr1/Ednrb/Epor/F2r/Gimap5/Itpr1/Jak3/Lhcgr/Lrp1/Lrp6/P2ry2/Pik3cg/Ric3
cluster2	GO:0009914	hormone transport	36/1250	36	5.98048996258799e-05	0.00086877	0.000551487	Adora1/Baiap3/Bmp6/Cacna1c/Cask/Cd38/Crym/Doc2b/Egfr/Exoc3l/Fto/Htt/Inhbb/Itpr1/Lrp1/Mfn2/Myh9/Myo5a/Npy1r/Pclo/Pex5l/Pfkm/Rab11fip5/Ren1/Rptor/Slc16a2/Slc7a5/Snx19/Stim1/Stxbp5l/Tbx3/Tfr2/Tiam1/Tm7sf3/Trpc1/Trpm2
cluster2	GO:0002696	positive regulation of leukocyte activation	35/1250	35	5.99417356640526e-05	0.00086877	0.000551487	Axl/Ccdc88b/Cd27/Cd38/Cd4/Cd46/Cd86/Clec7a/Efnb1/Fadd/Gimap5/H2-Q6/H2-Q7/Il18/Il2rg/Il6st/Itpkb/Jak3/Mef2c/Nckap1l/Nkap/Pik3r6/Prkcq/Smarca2/Socs5/Spi1/Spn/Tlr6/Tlr9/Tnfsf13b/Tyk2/Vcam1/Wnt5a/Zbtb1/Zmiz1
cluster2	GO:0042113	B cell activation	30/1250	30	6.1844690711552e-05	0.000894052	0.000567536	Adgrg3/Cd180/Cd22/Cd27/Cd38/Cd86/Cdkn2a/Dclre1c/Dll1/Fcgr2b/Fzd9/Hdac5/Hhex/Il27ra/Il2rg/Jak3/Laptm5/Mef2c/Nckap1l/Nfam1/Pkn1/Pten/Skap2/Spi1/Supt6/Tbc1d10c/Themis2/Tlr9/Tnfsf13b/Zbtb1
cluster2	GO:0009880	embryonic pattern specification	13/1250	13	6.25071523514014e-05	0.000898657	0.000570459	Bmp7/Cited1/Dll1/Efnb1/Frs2/Fzd5/Lrp6/Meox1/Nrp1/Nrp2/Tbx3/Tifab/Wnt5a
cluster2	GO:0008277	regulation of G protein-coupled receptor signaling pathway	18/1250	18	6.25939875947914e-05	0.000898657	0.000570459	Arrdc3/Dgkq/Dynlt1b/Grk5/Homer2/Htr2b/Kctd12b/Myh9/Pde10a/Plek/Rgs12/Rgs9/Robo1/Rock2/Sh2b3/Slit3/Tulp3/Zdhhc3
cluster2	GO:0042102	positive regulation of T cell proliferation	17/1250	17	6.28248954091717e-05	0.000898657	0.000570459	Ccdc88b/Cd4/Cd46/Cd86/Efnb1/Fadd/H2-Q6/H2-Q7/Il18/Il6st/Jak3/Nckap1l/Prkcq/Spn/Tnfsf13b/Tyk2/Vcam1
cluster2	GO:1904738	vascular associated smooth muscle cell migration	9/1250	9	6.30123778020367e-05	0.000898657	0.000570459	Ddr2/Dock4/Fat1/Gna12/Iqgap1/Lrp1/Mef2c/Myh9/Myo5a
cluster2	GO:0030947	regulation of vascular endothelial growth factor receptor signaling pathway	8/1250	8	6.3138842595639e-05	0.000898657	0.000570459	Cadm4/Dll1/Hhex/Mmrn2/Nrp1/Robo1/Tek/Vegfc
cluster2	GO:1903859	regulation of dendrite extension	8/1250	8	6.3138842595639e-05	0.000898657	0.000570459	Itsn2/Mecp2/Mul1/Pten/Spag9/Syt3/Unc13a/Wnt5a
cluster2	GO:0042446	hormone biosynthetic process	11/1250	11	6.32789878150955e-05	0.000898657	0.000570459	Arnt/Bmp6/Dgkq/Dio3/Egr1/Gfi1/Hsd17b7/Lhcgr/Nr3c1/Srd5a2/Wnt4
cluster2	GO:0006470	protein dephosphorylation	24/1250	24	6.57141534612867e-05	0.000930895	0.000590923	Adora1/Cmya5/Ctdsp1/Fbxw11/Gna12/Htt/Nckap1l/Pdgfrb/Ppm1a/Ppm1b/Ppm1d/Ppm1h/Ppm1l/Ppp2r3a/Ppp2r5e/Ppp4r1/Pten/Ptp4a3/Ptpn23/Ptpra/Ptprb/Ptprd/Ptprm/Rock2
cluster2	GO:0010508	positive regulation of autophagy	19/1250	19	6.64086545295272e-05	0.000938376	0.000595672	Atg2a/Clec16a/Flcn/Fyco1/Hmox1/Htt/Mid2/Optn/Rb1cc1/Rnf31/Smcr8/Svip/Tfeb/Tlr2/Tlr9/Tom1/Trim65/Ulk2/Vps13d
cluster2	GO:0007548	sex differentiation	31/1250	31	6.72837993245418e-05	0.000941796	0.000597843	Adam5/Akap9/Axl/Bmp6/Fgf7/Gata4/Icam1/Insr/Irx5/Jmjd1c/Lhcgr/Lrp6/Mertk/Mfn2/Myh9/Nos3/Nrip1/Pdgfra/Ren1/Serpinb6a/Sgpl1/Smad9/Spata2/Srd5a2/Tbx3/Tesc/Tgfbr1/Tifab/Ubb/Wnt4/Wnt5a
cluster2	GO:0002115	store-operated calcium entry	7/1250	7	6.73188834646508e-05	0.000941796	0.000597843	Cd84/Cracr2a/Homer1/Homer2/Homer3/Nfatc3/Stim1
cluster2	GO:0010863	positive regulation of phospholipase C activity	7/1250	7	6.73188834646508e-05	0.000941796	0.000597843	Arhgap6/Cd86/Flt1/Htr2b/Itk/Pdgfra/Pdgfrb
cluster2	GO:1903306	negative regulation of regulated secretory pathway	7/1250	7	6.73188834646508e-05	0.000941796	0.000597843	Bcr/Cd84/Foxf1/Hmox1/Nckap1l/Spi1/Trim9
cluster2	GO:0030705	cytoskeleton-dependent intracellular transport	22/1250	22	6.90977782029731e-05	0.00096429	0.000612122	Arhgap21/Bicd2/Bsn/Ccdc88b/Dtnbp1/Dync1h1/Fbxw11/Fyco1/Hook3/Htt/Kif13b/Kif1b/Klc1/Map1a/Mapt/Mecp2/Myo1c/Myo5a/Rhot1/Syne2/Tanc2/Ubb
cluster2	GO:0007369	gastrulation	21/1250	21	6.94544439825645e-05	0.000966874	0.000613762	Acvr1/Bmp7/Bmpr2/Dact1/Dvl1/Ext1/Foxf1/Frs2/Gata4/Hhex/Htt/Lrp6/Megf8/Myh9/Phldb1/Phldb2/Snai1/Tenm4/Twsg1/Wls/Wnt5a
cluster2	GO:0021700	developmental maturation	35/1250	35	6.97182062454826e-05	0.000968156	0.000614576	Abhd2/Aldh1a2/Arhgef15/Asxl2/Baiap3/Clec7a/Cx3cr1/Ednrb/Efcab9/Ext1/Farp2/Fgfr3/Fzd5/Irx5/Mbtps2/Mecp2/Mtor/Myo5a/Myoc/Nfasc/Nrg2/Nrxn1/Opa1/Pten/Rac2/Ren1/Rere/Rock2/Scarf1/Sirt2/Snx19/Trpc4ap/Unc13a/Vps35/Wnt5a
cluster2	GO:0099504	synaptic vesicle cycle	24/1250	24	7.03851218464066e-05	0.000975016	0.00061893	Ap2m1/Bsn/Cask/Cltc/Dgkq/Doc2b/Dtnbp1/Dvl1/Fbxl20/Itsn2/Napb/Npy1r/Nrxn1/Ophn1/P2ry2/Pclo/Pten/Ston1/Stx11/Stxbp5l/Syde1/Trim9/Unc13a/Vps18
cluster2	GO:0050714	positive regulation of protein secretion	21/1250	21	7.50097216312448e-05	0.001036531	0.00065798	Baiap3/Cacna1c/Cask/Cd38/Doc2b/Egfr/Fto/Itpr1/Lrp1/Myh9/Pfkm/Prkcq/Ptpn23/Stim1/Tlr2/Tm7sf3/Trpc1/Trpm2/Vegfc/Vps35/Wls
cluster2	GO:2001256	regulation of store-operated calcium entry	6/1250	6	7.66015574955151e-05	0.00105594	0.000670301	Cd84/Homer1/Homer2/Homer3/Nfatc3/Stim1
cluster2	GO:0042886	amide transport	34/1250	34	7.72251286512308e-05	0.00106194	0.000674109	Abca1/Abca2/Abcb9/Adora1/Baiap3/Cacna1c/Cask/Cd38/Doc2b/Egfr/Exoc3l/Folr1/Fto/Htt/Inhbb/Itpr1/Lrp1/Myh9/Myo5a/Pclo/Pex5l/Pfkm/Rab11fip5/Rptor/Slc16a2/Slc5a6/Snx19/Stim1/Stxbp5l/Tfr2/Tiam1/Tm7sf3/Trpc1/Trpm2
cluster2	GO:0045927	positive regulation of growth	30/1250	30	7.75779382175063e-05	0.001064196	0.000675541	Acacb/Arx/Bmpr2/Cd38/Dio3/Dlg1/Dll1/Egfr/Extl3/Flt4/Gata4/Insr/Itsn2/Lrp1/Mapk1/Mapt/Mecp2/Mef2c/Megf8/Mtor/Mul1/Nr3c1/Nrp1/Rptor/Rufy3/Slc9a1/Syt3/Tgfbr1/Unc13a/Wnt5a
cluster2	GO:0007097	nuclear migration	8/1250	8	7.94516794173713e-05	0.001082001	0.000686844	Dctn1/Dync1h1/Fbxw11/Hhex/Hook3/Syne1/Syne2/Syne3
cluster2	GO:0032252	secretory granule localization	8/1250	8	7.94516794173713e-05	0.001082001	0.000686844	Baiap3/Kif1b/Mecp2/Myo5a/Pik3cg/Tanc2/Unc13a/Unc13d
cluster2	GO:0051497	negative regulation of stress fiber assembly	8/1250	8	7.94516794173713e-05	0.001082001	0.000686844	Arhgap6/Arhgef18/Cgnl1/Kank2/Myoc/Phldb2/Ppfia1/Was
cluster2	GO:0050671	positive regulation of lymphocyte proliferation	20/1250	20	8.05775440837441e-05	0.001092058	0.000693228	Ccdc88b/Cd38/Cd4/Cd46/Cd86/Efnb1/Fadd/H2-Q6/H2-Q7/Il18/Il6st/Jak3/Mef2c/Nckap1l/Prkcq/Spn/Tlr9/Tnfsf13b/Tyk2/Vcam1
cluster2	GO:1903034	regulation of response to wounding	20/1250	20	8.05775440837441e-05	0.001092058	0.000693228	Alox12/Cadm4/Cask/Clec7a/Ddr2/Duox2/Extl3/F2r/Kank1/Lrp1/Mtor/Pdgfra/Phldb2/Pten/Rreb1/Scarf1/Serping1/Sh2b3/Tmem97/Wnt4
cluster2	GO:0010001	glial cell differentiation	28/1250	28	8.12738065114712e-05	0.001096224	0.000695872	Abca2/Acan/C5ar1/Dll1/Egfr/Fgfr3/Gpc1/Il34/Il6st/Lamb2/Lamc3/Lrp1/Lrp6/Mal/Mapk1/Mecp2/Mtor/Mxra8/Myoc/Nr3c1/Plec/Pten/Ptpra/Ror1/Sirt2/Tenm4/Tlr2/Zeb2
cluster2	GO:0032386	regulation of intracellular transport	28/1250	28	8.12738065114712e-05	0.001096224	0.000695872	Abca2/Cdkn2a/Dync1h1/Insig1/Ldlrap1/Mapk1/Mapt/Mecp2/Numa1/Nup214/Oaz2/Ppm1a/Prkcq/Ptpn23/Rhot1/Rnf139/Rufy3/Supt6/Svip/Tek/Tmem97/Uhmk1/Use1/Vps11/Vps35/Wipf1/Xpo4/Yod1
cluster2	GO:0045598	regulation of fat cell differentiation	18/1250	18	8.17747204018679e-05	0.001100348	0.00069849	Alms1/Asxl2/Bmp7/Dact1/Flcn/Fto/Insig1/Lrp3/Lrp6/Mtor/Ncor2/Rorc/Rreb1/Sirt2/Tfe3/Trib3/Wdfy2/Wnt5a
cluster2	GO:2001233	regulation of apoptotic signaling pathway	37/1250	37	8.29977096048831e-05	0.001114145	0.000707249	4930486L24Rik/Acaa2/Acvr1/Cx3cr1/Dapk2/Fadd/Fcgr2b/Flcn/Fyn/Fzd1/Gata4/Hmox1/Htt/Icam1/Inhbb/Jak3/Ltb/Mal/Mfn2/Mmp9/Nrp1/Opa1/Phip/Pten/Rb1cc1/Rbck1/Ripk1/Sh3rf1/Siglec1/Snai1/Tgfbr1/Tifab/Tlr6/Ubb/Wnt4/Wnt5a/Zmynd11
cluster2	GO:0002263	cell activation involved in immune response	31/1250	31	8.37490451783061e-05	0.001121561	0.000711956	Bcr/Cd180/Cd46/Cd84/Clec7a/Cracr2a/Dll1/Dysf/Eif2ak4/Fer/Foxf1/Gab2/Hmox1/Icam1/Il18/Il27ra/Jak3/Lrp1/Mtor/Myo1f/Nckap1l/Ptgds/Rab27a/Rac2/Rorc/Socs5/Spi1/Spn/Stx11/Supt6/Unc13d
cluster2	GO:0051222	positive regulation of protein transport	29/1250	29	8.43638081785113e-05	0.001127116	0.000715483	Baiap3/Cacna1c/Cask/Cd38/Doc2b/Egfr/Fto/Itpr1/Lrp1/Mapk1/Myh9/Oaz2/Pfkm/Ppm1a/Prkcq/Ptpn23/Rufy3/Stim1/Tek/Tlr2/Tm7sf3/Tmem97/Trpc1/Trpm2/Vegfc/Vps35/Wipf1/Wls/Xpo4
cluster2	GO:0045089	positive regulation of innate immune response	35/1250	35	8.49960680406723e-05	0.001132879	0.000719141	Aim2/Alpk1/Appl1/Cd86/Clec4n/Clec7a/Epg5/Fadd/Gfi1/Gimap5/H2-Q6/H2-Q7/Irak3/Lacc1/Nlrc3/Nlrc5/Nploc4/Pja2/Pla2g5/Sec14l1/Sirt2/Smpdl3b/Spi1/Tifab/Tlr12/Tlr13/Tlr2/Tlr6/Tlr7/Tlr9/Traf3ip3/Trim56/Vav1/Wnt5a/Znfx1
cluster2	GO:0051898	negative regulation of phosphatidylinositol 3-kinase/protein kinase B signal transduction	11/1250	11	8.5549155688549e-05	0.001137562	0.000722113	Aim2/Dlg1/Flcn/Inpp5e/Mul1/Ncor1/Nlrc3/Ppara/Pten/Rubcn/Sh2b3
cluster2	GO:0032288	myelin assembly	7/1250	7	8.86926294292192e-05	0.001176586	0.000746885	Abca2/Fig4/Gpc1/Nfasc/Pikfyve/Tenm4/Tlr2
cluster2	GO:0034103	regulation of tissue remodeling	13/1250	13	9.0675635985384e-05	0.001200069	0.000761792	Bcr/Cd38/Ddr2/Egfr/Fgfr3/Flt4/Gata4/Il18/Lrp1/Lrp6/Ltbp3/Plekhm1/Rock2
cluster2	GO:0001570	vasculogenesis	14/1250	14	9.11949809343779e-05	0.001201487	0.000762692	Cited1/Eng/Epor/Foxf1/Gata4/Hhex/Nrp1/Pdgfrb/Rras/Sgpl1/Tek/Tie1/Wars2/Zmiz1
cluster2	GO:0043401	steroid hormone mediated signaling pathway	16/1250	16	9.12089842710758e-05	0.001201487	0.000762692	Abhd2/Akap13/Crebrf/Heyl/Kank2/Lats1/Mapk1/Ncor1/Ncor2/Nr3c1/Nr3c2/Vps11/Vps18/Ywhah/Zfp366/Zmiz1
cluster2	GO:0097484	dendrite extension	9/1250	9	9.26936485218854e-05	0.001218198	0.0007733	Cyfip2/Itsn2/Mecp2/Mul1/Pten/Spag9/Syt3/Unc13a/Wnt5a
cluster2	GO:0007162	negative regulation of cell adhesion	31/1250	31	9.32723230109235e-05	0.001222952	0.000776318	Alox12/Arhgap6/Bmp6/Cask/Cblb/Ccm2l/Cd37/Cd86/Cdkn2a/Dlg1/Gimap5/H2-Q6/H2-Q7/Hspg2/Jak3/Kank1/Laptm5/Lrp1/Myo1f/Myoc/Phldb2/Pla2g5/Plxna1/Plxnd1/Ppara/Pten/Sh2b3/Socs5/Spi1/Spn/Twsg1
cluster2	GO:0048639	positive regulation of developmental growth	23/1250	23	9.61875418845588e-05	0.001258249	0.000798724	Acacb/Arx/Bmpr2/Dio3/Dlg1/Dll1/Gata4/Insr/Itsn2/Lrp1/Mapk1/Mapt/Mecp2/Mef2c/Megf8/Mtor/Mul1/Nr3c1/Nrp1/Rufy3/Syt3/Unc13a/Wnt5a
cluster2	GO:0060760	positive regulation of response to cytokine stimulus	11/1250	11	9.89924558542837e-05	0.001291943	0.000820113	Axl/Cpne1/Crebrf/Fadd/Gfi1/Laptm5/Nlrc5/Ripk1/Tlr2/Trim56/Wnt5a
cluster2	GO:0036293	response to decreased oxygen levels	26/1250	26	9.95406413262636e-05	0.001296097	0.00082275	Acaa2/Adora1/Alkbh5/Arnt/Birc2/Cd38/Egr1/Eng/Flt1/Hmox1/Il18/Itpr1/Itpr2/Mecp2/Mtor/Nfatc3/Ppara/Pten/Rock2/Rptor/Sirt2/Slc9a1/Tek/Usp19/Vegfc/Zeb2
cluster2	GO:0030282	bone mineralization	17/1250	17	0.000100057	0.001296834	0.000823218	Acvr1/Asxl2/Bmp6/Bmp7/Bmpr2/Ccr1/Ddr2/Duox2/Ecm1/Fgfr3/Fzd9/Ltbp3/Mef2c/Nfe2/Phex/Rxra/Wnt4
cluster2	GO:0051928	positive regulation of calcium ion transport	17/1250	17	0.000100057	0.001296834	0.000823218	Cacna1c/Cask/Ccr1/Cd4/Cracr2a/Ehd3/F2r/Gimap5/Homer1/Htt/Itpr1/Jak3/Lhcgr/Pdgfrb/Slc9a1/Stim1/Trpc1
cluster2	GO:0072006	nephron development	19/1250	19	0.000100709	0.00130229	0.000826681	Bmp7/C3ar1/Cited1/Col4a4/Ctnnd1/Dlg1/Dll1/Ednrb/Egr1/Ext1/Heyl/Kirrel3/Klhl3/Lamb2/Mef2c/Pdgfra/Pdgfrb/Tek/Wnt4
cluster2	GO:0042552	myelination	21/1250	21	0.000101388	0.001308071	0.000830351	Abca2/Abcd1/Cldn5/Dlg1/Fgfr3/Fig4/Fyn/Gpc1/Mal/Mapk1/Mtor/Myo5a/Myoc/Nfasc/Pikfyve/Plec/Pten/Rxra/Sirt2/Tenm4/Tlr2
cluster2	GO:0032946	positive regulation of mononuclear cell proliferation	20/1250	20	0.000101959	0.001312426	0.000833115	Ccdc88b/Cd38/Cd4/Cd46/Cd86/Efnb1/Fadd/H2-Q6/H2-Q7/Il18/Il6st/Jak3/Mef2c/Nckap1l/Prkcq/Spn/Tlr9/Tnfsf13b/Tyk2/Vcam1
cluster2	GO:0016042	lipid catabolic process	31/1250	31	0.000103759	0.00133256	0.000845896	Abcd1/Abhd2/Acaa2/Acacb/Acad12/Acat2/Acat3/Adora1/Aoah/Bco2/Crat/Cyp4f14/Decr2/Echdc1/Gdpd3/Gimap5/Lipa/Lpin2/Lrp1/Mtor/Pik3cg/Pla2g5/Pla2g7/Plcb2/Plch2/Pnpla7/Sgpl1/Sirt2/Smpdl3b/Srd5a2/Ywhah
cluster2	GO:0008202	steroid metabolic process	32/1250	32	0.000104534	0.001339455	0.000850273	Abca1/Abca2/Bmp6/Cubn/Cyp2d22/Dgkq/Ednrb/Egr1/Fdft1/Fech/Gfi1/Hdlbp/Hsd17b7/Insig1/Ldlrap1/Lhcgr/Lipa/Lrp1/Lss/Mecp2/Mvd/Npc1/Nr3c1/Pdgfra/Rorc/Sgpl1/Snai1/Soat2/Srd5a2/Stard4/Wnt4/Ywhah
cluster2	GO:0002768	immune response-regulating cell surface receptor signaling pathway	29/1250	29	0.000105749	0.001351955	0.000858208	Appl1/Bag6/C3ar1/C5ar1/Cblb/Cd22/Cd247/Cd38/Clec4n/Clec7a/Dennd1b/Fer/Fyn/H2-Q6/H2-Q7/Itk/Laptm5/Lipa/Mapk1/Mef2c/Nckap1l/Nfam1/Pja2/Pten/Rbck1/Rnf31/Themis2/Tlr2/Tlr6
cluster2	GO:1903039	positive regulation of leukocyte cell-cell adhesion	28/1250	28	0.000108711	0.001386682	0.000880252	Ccdc88b/Cd27/Cd4/Cd46/Cd86/Efnb1/Fadd/Gimap5/H2-Q6/H2-Q7/Icam1/Il18/Il2rg/Il6st/Itpkb/Jak3/Nckap1l/Nkap/Pik3r6/Prkcq/Smarca2/Socs5/Spn/Tnfsf13b/Tyk2/Vcam1/Zbtb1/Zmiz1
cluster2	GO:0035272	exocrine system development	10/1250	10	0.000109307	0.001388005	0.000881092	Bmp7/Ctnnd1/Egfr/Fgf7/Insr/Nrp1/Plxna1/Plxnd1/Twsg1/Wls
cluster2	GO:0099054	presynapse assembly	10/1250	10	0.000109307	0.001388005	0.000881092	Bsn/Dvl1/Efnb1/Fzd1/Fzd5/Lrtm1/Nrxn1/Pclo/Pten/Ptprd
cluster2	GO:2000106	regulation of leukocyte apoptotic process	16/1250	16	0.000110527	0.001400335	0.000888919	Axl/Cd27/Cdkn2a/Fadd/Fcgr2b/Gimap8/Il18/Itpkb/Jak3/Mef2c/Mertk/Prkcq/Pten/Rorc/Siglec1/Wnt5a
cluster2	GO:0001569	branching involved in blood vessel morphogenesis	9/1250	9	0.000111454	0.001405772	0.00089237	Acvr1/Col4a1/Dll4/Eng/Flt1/Nfatc3/Nrp1/Plxnd1/Tek
cluster2	GO:0060193	positive regulation of lipase activity	9/1250	9	0.000111454	0.001405772	0.00089237	Arhgap6/Cd86/Fgfr3/Flt1/Htr2b/Itk/Pdgfra/Pdgfrb/Pla2g5
cluster2	GO:0032418	lysosome localization	14/1250	14	0.000113629	0.001425543	0.000904921	Cd84/Flcn/Foxf1/Gab2/Hmox1/Kif1b/Myh9/Plekhm1/Ptgds/Rac2/Spag9/Tfeb/Unc13d/Vps33a
cluster2	GO:1990849	vacuolar localization	14/1250	14	0.000113629	0.001425543	0.000904921	Cd84/Flcn/Foxf1/Gab2/Hmox1/Kif1b/Myh9/Plekhm1/Ptgds/Rac2/Spag9/Tfeb/Unc13d/Vps33a
cluster2	GO:0002790	peptide secretion	30/1250	30	0.000113974	0.001425543	0.000904921	Abca1/Adora1/Baiap3/Cacna1c/Cask/Cd38/Doc2b/Egfr/Exoc3l/Fto/Htt/Inhbb/Itpr1/Lrp1/Myh9/Myo5a/Pclo/Pex5l/Pfkm/Rab11fip5/Rptor/Slc16a2/Snx19/Stim1/Stxbp5l/Tfr2/Tiam1/Tm7sf3/Trpc1/Trpm2
cluster2	GO:0042692	muscle cell differentiation	39/1250	39	0.000114033	0.001425543	0.000904921	Acvr1/Akap13/Bmpr2/Capn2/Chrnb1/Dll1/Dysf/Ednrb/Eng/Fbxo40/Foxf1/Frs2/Gata4/Hdac5/Homer1/Lamb2/Mecp2/Mef2c/Mfn2/Mtor/Myh9/Nfatc3/Nr3c1/Pdgfra/Pdgfrb/Plec/Ppara/Rxra/Slc9a1/Smarca2/Spag9/Stim1/Supt6/Syne1/Tanc1/Tbx3/Tmod3/Wnt4/Zfp418
cluster2	GO:1900274	regulation of phospholipase C activity	7/1250	7	0.000115283	0.001437971	0.00091281	Arhgap6/Cd86/Flt1/Htr2b/Itk/Pdgfra/Pdgfrb
cluster2	GO:0002699	positive regulation of immune effector process	29/1250	29	0.000118166	0.001470688	0.000933578	Cd27/Cd37/Cd46/Cd86/Clec7a/Colec11/Dennd1b/Fadd/Fer/Fzd5/Gab2/Gimap5/Gprc5b/H2-Q6/H2-Q7/Il18/Lacc1/Laptm5/Mill2/Pla2g5/Socs5/Spi1/Tek/Tlr2/Tlr7/Tlr9/Vav1/Wnt5a/Zbtb1
cluster2	GO:0050727	regulation of inflammatory response	35/1250	35	0.000119162	0.00147981	0.000939369	Adora1/Aim2/Aoah/Arnt/Ash1l/Bcr/Casp12/Cx3cr1/Ednrb/Extl3/Fcgr2b/Foxf1/Gpr17/Gprc5b/H2-Q6/H2-Q7/Il18/Lacc1/Nlrc3/Nr1d2/Pde2a/Pik3cg/Pla2g5/Ppara/Ripk1/Smpdl3b/Socs5/Spata2/Spn/Tlr2/Tlr6/Tlr9/Trim65/Vps35/Wnt5a
cluster2	GO:0002690	positive regulation of leukocyte chemotaxis	15/1250	15	0.000119765	0.001484033	0.00094205	C3ar1/C5ar1/Ccl7/Ccr1/Cx3cr1/Dapk2/Dysf/Il34/Mapk1/Nckap1l/Pla2g7/Rac2/Spi1/Vegfc/Wnt5a
cluster2	GO:1901889	negative regulation of cell junction assembly	8/1250	8	0.000122626	0.001516151	0.000962438	Arhgap6/Lrp1/Phldb2/Pten/Robo1/Rock2/Tlr2/Wnt5a
cluster2	GO:0002793	positive regulation of peptide secretion	18/1250	18	0.000125394	0.001544226	0.000980259	Adora1/Baiap3/Cacna1c/Cask/Cd38/Doc2b/Egfr/Fto/Itpr1/Lrp1/Myh9/Pex5l/Pfkm/Stim1/Tfr2/Tm7sf3/Trpc1/Trpm2
cluster2	GO:0021536	diencephalon development	12/1250	12	0.000125789	0.001544226	0.000980259	Arx/Duox2/Lrp6/Ncor1/Nrp1/Nrp2/Pitx1/Plxna1/Ubb/Wnt4/Wnt5a/Zeb2
cluster2	GO:0070085	glycosylation	23/1250	23	0.000126084	0.001544226	0.000980259	Abca2/Alg10b/B4gat1/C1galt1/Cds2/Cog4/Dpy19l4/Eogt/Ext1/Extl1/Extl3/Fut11/Fut8/Galnt10/Grm7/Gxylt2/Npc1/Pigb/Pmm1/Pomk/St3gal2/St8sia4/Trip11
cluster2	GO:0007272	ensheathment of neurons	21/1250	21	0.000126266	0.001544226	0.000980259	Abca2/Abcd1/Cldn5/Dlg1/Fgfr3/Fig4/Fyn/Gpc1/Mal/Mapk1/Mtor/Myo5a/Myoc/Nfasc/Pikfyve/Plec/Pten/Rxra/Sirt2/Tenm4/Tlr2
cluster2	GO:0008366	axon ensheathment	21/1250	21	0.000126266	0.001544226	0.000980259	Abca2/Abcd1/Cldn5/Dlg1/Fgfr3/Fig4/Fyn/Gpc1/Mal/Mapk1/Mtor/Myo5a/Myoc/Nfasc/Pikfyve/Plec/Pten/Rxra/Sirt2/Tenm4/Tlr2
cluster2	GO:0009952	anterior/posterior pattern specification	24/1250	24	0.000127772	0.001559263	0.000989805	Aldh1a2/Bmpr2/Dll1/Foxf1/Frs2/Fzd5/Gata4/Heyl/Hhex/Hipk2/Hoxc6/Hoxd9/Htt/Lrp6/Meox1/Ppp2r3a/Tbx3/Tgfbr1/Tifab/Tshz1/Tulp3/Wls/Wnt5a/Zeb2
cluster2	GO:0032635	interleukin-6 production	20/1250	20	0.000128212	0.001561247	0.000991064	Afap1l2/Ash1l/Azi2/Capn2/Cd84/Clec7a/F2r/Il18/Il27ra/Irak3/Laptm5/Nckap1l/Nlrc3/Pten/Socs5/Tlr2/Tlr6/Tlr7/Tlr9/Wnt5a
cluster2	GO:0016079	synaptic vesicle exocytosis	15/1250	15	0.000132306	0.001607629	0.001020507	Cask/Doc2b/Dtnbp1/Dvl1/Fbxl20/Napb/Npy1r/P2ry2/Pclo/Stx11/Stxbp5l/Syde1/Trim9/Unc13a/Vps18
cluster2	GO:0033028	myeloid cell apoptotic process	9/1250	9	0.00013329	0.00161611	0.001025891	Cdkn2a/Clec5a/Fcgr2b/Il18/Itpkb/Lipa/Mef2c/Plekho2/Pten
cluster2	GO:2000377	regulation of reactive oxygen species metabolic process	19/1250	19	0.000138561	0.001672824	0.001061893	Abcd1/Alox12/Bco2/Bcr/Birc2/Clec7a/Egfr/Fyn/Il18/Insr/Mapt/Mfn2/Pdgfrb/Pikfyve/Ppara/Rab27a/Ripk1/Sirt2/Tlr6
cluster2	GO:2001236	regulation of extrinsic apoptotic signaling pathway	19/1250	19	0.000138561	0.001672824	0.001061893	Acvr1/Fadd/Fyn/Hmox1/Htt/Icam1/Jak3/Ltb/Mal/Nrp1/Phip/Rb1cc1/Rbck1/Ripk1/Sh3rf1/Siglec1/Tgfbr1/Tlr6/Zmynd11
cluster2	GO:0007584	response to nutrient	12/1250	12	0.000142553	0.001710362	0.001085721	Agl/Cubn/Dpyd/Folr1/Kank2/Lipa/Lrp6/Mapt/Mtor/Plec/Rxra/Usf2
cluster2	GO:0045669	positive regulation of osteoblast differentiation	12/1250	12	0.000142553	0.001710362	0.001085721	Acvr1/Bmp6/Bmp7/Bmpr2/Ddr2/Fzd1/Il6st/Lrp3/Mef2c/Scube2/Wnt4/Zhx3
cluster2	GO:0010927	cellular component assembly involved in morphogenesis	17/1250	17	0.000142581	0.001710362	0.001085721	Abca2/Agfg1/Akap13/Fig4/Gpc1/Mef2c/Mfn2/Nfasc/Pdgfra/Pdgfrb/Phldb1/Phldb2/Pikfyve/Plec/Tenm4/Tlr2/Tmod3
cluster2	GO:0002429	immune response-activating cell surface receptor signaling pathway	28/1250	28	0.000144169	0.001719372	0.001091441	Appl1/Bag6/C3ar1/C5ar1/Cblb/Cd22/Cd247/Cd38/Clec4n/Clec7a/Dennd1b/Fyn/H2-Q6/H2-Q7/Itk/Laptm5/Lipa/Mapk1/Mef2c/Nckap1l/Nfam1/Pja2/Pten/Rbck1/Rnf31/Themis2/Tlr2/Tlr6
cluster2	GO:0043201	response to leucine	5/1250	5	0.000144341	0.001719372	0.001091441	Mtor/Rptor/Stambpl1/Ubr1/Ubr2
cluster2	GO:0071233	cellular response to leucine	5/1250	5	0.000144341	0.001719372	0.001091441	Mtor/Rptor/Stambpl1/Ubr1/Ubr2
cluster2	GO:0050766	positive regulation of phagocytosis	13/1250	13	0.000144857	0.001719372	0.001091441	Bcr/C2/Clec7a/Colec11/Fcgr2b/Il2rg/Itga2/Lrp1/Mertk/Myh9/Nckap1l/Pla2g5/Rab27a
cluster2	GO:0051057	positive regulation of small GTPase mediated signal transduction	13/1250	13	0.000144857	0.001719372	0.001091441	Akap13/Dynlt1b/F2r/Gpr17/Gpr20/Gpr65/Itpkb/Pdgfrb/Pik3cg/Robo1/Sos2/Tek/Tns3
cluster2	GO:0048565	digestive tract development	16/1250	16	0.000146195	0.001731607	0.001099207	Aldh1a2/C1galt1/Dact1/Ednrb/Egfr/Ext1/Fgfr3/Foxf1/Fzd5/Gata4/Il6st/Megf8/Pdgfc/Pdgfra/Tlr9/Wnt5a
cluster2	GO:1904375	regulation of protein localization to cell periphery	18/1250	18	0.000147888	0.001738361	0.001103494	Abca2/Abi3/Ap2m1/Appl1/Cltc/Dlg1/Dpp6/Egfr/Epb41l2/Hectd1/Ldlrap1/Lrp1/Myo5a/Nrxn1/Numa1/Ppfia1/Sptbn1/Vps35
cluster2	GO:0006925	inflammatory cell apoptotic process	7/1250	7	0.000147998	0.001738361	0.001103494	Cdkn2a/Fcgr2b/Il18/Itpkb/Mef2c/Plekho2/Pten
cluster2	GO:0060039	pericardium development	7/1250	7	0.000147998	0.001738361	0.001103494	Bmp7/Dll4/Epor/Lrp6/Rxra/Vcam1/Wnt5a
cluster2	GO:1901223	negative regulation of non-canonical NF-kappaB signal transduction	7/1250	7	0.000147998	0.001738361	0.001103494	Adgrg3/Cpne1/Fbxw11/Nlrc3/Ppm1a/Ppm1b/Spi1
cluster2	GO:0015833	peptide transport	31/1250	31	0.000149327	0.001750327	0.001111091	Abca1/Abcb9/Adora1/Baiap3/Cacna1c/Cask/Cd38/Doc2b/Egfr/Exoc3l/Fto/Htt/Inhbb/Itpr1/Lrp1/Myh9/Myo5a/Pclo/Pex5l/Pfkm/Rab11fip5/Rptor/Slc16a2/Snx19/Stim1/Stxbp5l/Tfr2/Tiam1/Tm7sf3/Trpc1/Trpm2
cluster2	GO:0007435	salivary gland morphogenesis	8/1250	8	0.000150562	0.001754777	0.001113915	Bmp7/Ctnnd1/Egfr/Fgf7/Nrp1/Plxna1/Plxnd1/Twsg1
cluster2	GO:0045920	negative regulation of exocytosis	8/1250	8	0.000150562	0.001754777	0.001113915	Bcr/Cd84/Foxf1/Hmox1/Nckap1l/Smcr8/Spi1/Trim9
cluster2	GO:0032233	positive regulation of actin filament bundle assembly	11/1250	11	0.000150641	0.001754777	0.001113915	Arhgef10l/Arhgef15/Gpr65/Mtor/Myoc/Nrp1/Plek/Prkcq/Rock2/Tgfbr1/Wnt4
cluster2	GO:0048511	rhythmic process	29/1250	29	0.000155111	0.001803126	0.001144607	Adora1/Axl/Cul4a/Dbp/Dpyd/Egfr/Egr1/Enox1/Fbxl17/Fbxw11/Hlf/Kdm5c/Lhcgr/Mfn2/Mtor/Myh9/Ncor1/Nos3/Nr1d2/Nrip1/Pdgfra/Per3/Ppara/Pten/Ptgds/Rock2/Rorc/Sgpl1/Tef
cluster2	GO:0001938	positive regulation of endothelial cell proliferation	14/1250	14	0.000156208	0.001808417	0.001147966	Bmp6/Dysf/Ecm1/Fgf7/Fgfr3/Flt4/Hmox1/Hspg2/Htr2b/Jun/Mtor/Rptor/Vegfc/Wnt5a
cluster2	GO:0090100	positive regulation of transmembrane receptor protein serine/threonine kinase signaling pathway	14/1250	14	0.000156208	0.001808417	0.001147966	Acvr1/Bmp6/Bmp7/Bmpr2/Eng/Flcn/Gata4/Gdf6/Hipk2/Numa1/Tgfbr1/Twsg1/Ube2o/Zeb2
cluster2	GO:0002366	leukocyte activation involved in immune response	30/1250	30	0.000156651	0.001809835	0.001148866	Bcr/Cd180/Cd46/Cd84/Clec7a/Cracr2a/Dll1/Dysf/Eif2ak4/Fer/Foxf1/Gab2/Hmox1/Icam1/Il18/Il27ra/Jak3/Mtor/Myo1f/Nckap1l/Ptgds/Rab27a/Rac2/Rorc/Socs5/Spi1/Spn/Stx11/Supt6/Unc13d
cluster2	GO:0071248	cellular response to metal ion	20/1250	20	0.000160258	0.001847718	0.001172913	Bmp6/Cdkn1b/Cpne1/Egfr/Hmox1/Iqgap1/Itpkb/Jun/Mapk1/Mecp2/Mef2c/Mmp9/Nfatc3/Nptx1/Nrxn1/Rasgrp2/Slc25a23/Syt3/Tfr2/Trpm2
cluster2	GO:0010507	negative regulation of autophagy	12/1250	12	0.000161193	0.001854703	0.001177347	Clec16a/Gata4/Hmox1/Mtor/Npc1/Poldip2/Rptor/Rubcn/Sirt2/Slc7a5/Smcr8/Stk38l
cluster2	GO:0061371	determination of heart left/right asymmetry	11/1250	11	0.000172288	0.00196711	0.001248702	Aldh1a2/Dll1/Dvl1/Eng/Folr1/Gata4/Lrp6/Mef2c/Megf8/Tbx3/Wnt5a
cluster2	GO:2001257	regulation of cation channel activity	14/1250	14	0.000173172	0.00196711	0.001248702	Ahnak/Akap7/Cracr2a/Crbn/Dlg1/Dysf/Ehd3/Homer1/Htt/Klhl24/Mmp9/Myo5a/Stim1/Tmem168
cluster2	GO:0031529	ruffle organization	10/1250	10	0.000173404	0.00196711	0.001248702	Coro1b/Icam1/Inppl1/Kank1/Mtor/P2ry12/Pdgfrb/Plek/Plekhm1/Ston1
cluster2	GO:0032757	positive regulation of interleukin-8 production	10/1250	10	0.000173404	0.00196711	0.001248702	Afap1l2/Clec7a/F2r/Fadd/Il18/Ripk1/Tlr2/Tlr7/Tlr9/Wnt5a
cluster2	GO:0051496	positive regulation of stress fiber assembly	10/1250	10	0.000173404	0.00196711	0.001248702	Arhgef10l/Arhgef15/Gpr65/Mtor/Myoc/Nrp1/Prkcq/Rock2/Tgfbr1/Wnt4
cluster2	GO:0070169	positive regulation of biomineral tissue development	10/1250	10	0.000173404	0.00196711	0.001248702	Acvr1/Asxl2/Bmp6/Bmp7/Bmpr2/Fgfr3/Fzd9/Mef2c/Rxra/Wnt4
cluster2	GO:0097352	autophagosome maturation	10/1250	10	0.000173404	0.00196711	0.001248702	Clec16a/Epg5/Fyco1/Lix1/Pik3c3/Rubcn/Smcr8/Tom1/Uvrag/Vps33a
cluster2	GO:0070588	calcium ion transmembrane transport	30/1250	30	0.000173768	0.001967275	0.001248807	Ahnak/Atp2b3/Cacna1c/Cd4/Cracr2a/Dysf/Ednrb/Ehd3/F2r/Fyn/Gimap5/Htr2b/Htt/Itpr1/Itpr2/Lhcgr/Myo5a/Opa1/P2ry12/Pik3cg/Plcb2/Plch2/Rgs9/Slc25a23/Slc9a1/Stim1/Tlr9/Trpc1/Trpm2/Ubr3
cluster2	GO:0050728	negative regulation of inflammatory response	19/1250	19	0.000174659	0.001973405	0.001252699	Adora1/Aoah/Arnt/Ash1l/Bcr/Cx3cr1/Extl3/Fcgr2b/Foxf1/Gpr17/Nlrc3/Nr1d2/Pla2g5/Ppara/Smpdl3b/Socs5/Spn/Trim65/Vps35
cluster2	GO:0031110	regulation of microtubule polymerization or depolymerization	13/1250	13	0.000181092	0.002041989	0.001296235	Akap9/Atxn7/Camsap2/Cdkn1b/Clip1/Dctn1/Dysf/Map1a/Mapt/Mecp2/Mid1/Numa1/Taok1
cluster2	GO:0001503	ossification	39/1250	39	0.000182765	0.002056749	0.001305604	Acvr1/Asxl2/Bmp6/Bmp7/Bmpr2/Ccr1/Cited1/Clec5a/Ddr2/Duox2/Ecm1/Ext1/Fgfr3/Fstl3/Fto/Fzd1/Fzd9/Hdac5/Hspg2/Il6st/Inppl1/Lrp3/Lrp6/Ltbp3/Mapk1/Mef2c/Myoc/Nfe2/P2ry2/Phex/Rxra/Scube2/Sik3/Slc26a2/Twsg1/Vegfc/Wnt4/Wnt5a/Zhx3
cluster2	GO:0046661	male sex differentiation	20/1250	20	0.000185357	0.002081753	0.001321476	Adam5/Akap9/Bmp6/Gata4/Icam1/Insr/Jmjd1c/Lhcgr/Pdgfra/Ren1/Sgpl1/Smad9/Spata2/Srd5a2/Tbx3/Tesc/Tgfbr1/Ubb/Wnt4/Wnt5a
cluster2	GO:0042445	hormone metabolic process	24/1250	24	0.00018624	0.00208338	0.001322509	Aldh1a2/Arnt/Bco2/Bmp6/Crym/Cyp2d22/Dgkq/Dio3/Duox2/Ednrb/Egr1/Gfi1/Hsd17b7/Htt/Lhcgr/Mme/Nr3c1/Pdgfra/Rdh11/Ren1/Sgpl1/Slc16a2/Srd5a2/Wnt4
cluster2	GO:0044403	biological process involved in symbiotic interaction	24/1250	24	0.00018624	0.00208338	0.001322509	Axl/Cd4/Chd1/Cx3cr1/Dynlt1b/Eif2ak4/Icam1/Insr/Jun/Kpna6/Mid2/Nectin1/Npc1/Nrp1/Pi4ka/Pik3c3/Pikfyve/Ppara/Rock2/Siglec1/Trim56/Uvrag/Vps18/Zfyve1
cluster2	GO:0046856	phosphatidylinositol dephosphorylation	7/1250	7	0.000187844	0.002088881	0.001326002	Fig4/Inpp5e/Inppl1/Mtmr11/Mtmr6/Ocrl/Pten
cluster2	GO:0061437	renal system vasculature development	7/1250	7	0.000187844	0.002088881	0.001326002	Bmp7/C3ar1/Egr1/Nrp1/Pdgfra/Pdgfrb/Tek
cluster2	GO:0061440	kidney vasculature development	7/1250	7	0.000187844	0.002088881	0.001326002	Bmp7/C3ar1/Egr1/Nrp1/Pdgfra/Pdgfrb/Tek
cluster2	GO:0048284	organelle fusion	19/1250	19	0.000188402	0.002090967	0.001327326	Doc2b/Dysf/Mfn2/Mul1/Opa1/Pikfyve/Pla2g5/Plekhm1/Stx11/Syt3/Tgfbrap1/Tom1/Trim9/Uvrag/Vat1/Vcpip1/Vps11/Vps18/Vps39
cluster2	GO:0033077	T cell differentiation in thymus	14/1250	14	0.000191703	0.002123425	0.001347929	Cdkn2a/Clptm1/Fadd/Fzd5/Il2rg/Itpkb/Ncor1/Nfatc3/Nkap/Rorc/Sos2/Spn/Wnt4/Zbtb1
cluster2	GO:0046879	hormone secretion	34/1250	34	0.000193715	0.002141502	0.001359404	Adora1/Baiap3/Bmp6/Cacna1c/Cask/Cd38/Doc2b/Egfr/Exoc3l/Fto/Htt/Inhbb/Itpr1/Lrp1/Mfn2/Myh9/Myo5a/Npy1r/Pclo/Pex5l/Pfkm/Rab11fip5/Ren1/Rptor/Slc16a2/Snx19/Stim1/Stxbp5l/Tbx3/Tfr2/Tiam1/Tm7sf3/Trpc1/Trpm2
cluster2	GO:0072593	reactive oxygen species metabolic process	25/1250	25	0.000195447	0.002156421	0.001368875	Abcd1/Alox12/Bco2/Bcr/Birc2/Clec7a/Duox2/Egfr/Fyn/Il18/Insr/Lipa/Mapt/Mfn2/ND2/Nos3/Pdgfrb/Pikfyve/Ppara/Prex1/Rab27a/Ripk1/Sirt2/Tlr6/Vav1
cluster2	GO:1903532	positive regulation of secretion by cell	33/1250	33	0.00019728	0.002172391	0.001379012	Baiap3/Bmp6/Cacna1c/Cask/Cd38/Doc2b/Dtnbp1/Egfr/Fto/Gab2/Inhbb/Itpr1/Lrp1/Mfn2/Myh9/Nr3c1/P2ry2/Pex5l/Pfkm/Prkcq/Ptpn23/Rab27a/Stim1/Tfr2/Tlr2/Tm7sf3/Trpc1/Trpm2/Unc13a/Unc13d/Vegfc/Vps35/Wls
cluster2	GO:0044242	cellular lipid catabolic process	23/1250	23	0.000198653	0.002183244	0.001385902	Abcd1/Abhd2/Acaa2/Acacb/Acad12/Acat2/Acat3/Bco2/Crat/Cyp4f14/Decr2/Echdc1/Gdpd3/Lpin2/Lrp1/Mtor/Pik3cg/Pla2g5/Pla2g7/Pnpla7/Sgpl1/Sirt2/Smpdl3b
cluster2	GO:0048015	phosphatidylinositol-mediated signaling	6/1250	6	0.000200271	0.002196743	0.001394471	Pi4ka/Pi4kb/Pik3c3/Pik3cg/Plcb2/Plch2
cluster2	GO:0001961	positive regulation of cytokine-mediated signaling pathway	10/1250	10	0.000200787	0.002198133	0.001395353	Axl/Cpne1/Crebrf/Fadd/Gfi1/Laptm5/Nlrc5/Ripk1/Trim56/Wnt5a
cluster2	GO:0045862	positive regulation of proteolysis	31/1250	31	0.000201859	0.002202351	0.001398031	4930486L24Rik/Aim2/Bag6/Casp9/Cd46/Cdkn2a/Clec7a/Ctnnd1/Cyfip2/Ern1/F2r/Fadd/Fbxw11/Laptm5/Mul1/Myh9/Nub1/Pten/Rgn/Rnf139/Robo1/Rock2/Sh3d19/Sh3rf1/Sirt2/Snx33/Socs4/Socs5/Trib3/Usp5/Zyg11b
cluster2	GO:0035050	embryonic heart tube development	13/1250	13	0.000201954	0.002202351	0.001398031	Acvr1/Aldh1a2/Dll1/Dvl1/Eng/Folr1/Gata4/Hhex/Lrp6/Mef2c/Megf8/Tbx3/Wnt5a
cluster2	GO:0007269	neurotransmitter secretion	19/1250	19	0.000203084	0.002206139	0.001400436	Baiap3/Cask/Doc2b/Dtnbp1/Dvl1/Fbxl20/Mef2c/Napb/Npy1r/Nrxn1/P2ry2/Pclo/Rhot1/Stx11/Stxbp5l/Syde1/Trim9/Unc13a/Vps18
cluster2	GO:0099643	signal release from synapse	19/1250	19	0.000203084	0.002206139	0.001400436	Baiap3/Cask/Doc2b/Dtnbp1/Dvl1/Fbxl20/Mef2c/Napb/Npy1r/Nrxn1/P2ry2/Pclo/Rhot1/Stx11/Stxbp5l/Syde1/Trim9/Unc13a/Vps18
cluster2	GO:0007389	pattern specification process	39/1250	39	0.000215809	0.002338777	0.001484633	Acvr1/Aldh1a2/Bmp7/Bmpr2/Cited1/Dll1/Dll4/Dvl1/Efnb1/Eng/Ext1/Folr1/Foxf1/Frs2/Fzd5/Gata4/Heyl/Hhex/Hipk2/Hoxc6/Hoxd9/Htt/Lrp6/Mef2c/Megf8/Meox1/Nrp1/Nrp2/Ppp2r3a/Robo1/Snai1/Tbx3/Tgfbr1/Tifab/Tshz1/Tulp3/Wls/Wnt5a/Zeb2
cluster2	GO:0006206	pyrimidine nucleobase metabolic process	5/1250	5	0.000216538	0.002338777	0.001484633	Ctps2/Dpyd/Mapk1/Mtor/Umps
cluster2	GO:0046886	positive regulation of hormone biosynthetic process	5/1250	5	0.000216538	0.002338777	0.001484633	Arnt/Bmp6/Egr1/Lhcgr/Wnt4
cluster2	GO:0014002	astrocyte development	8/1250	8	0.000222213	0.002390911	0.001517727	C5ar1/Dll1/Egfr/Lamb2/Lamc3/Lrp1/Ror1/Zeb2
cluster2	GO:0060391	positive regulation of SMAD protein signal transduction	8/1250	8	0.000222213	0.002390911	0.001517727	Acvr1/Bmp6/Bmp7/Bmpr2/Eng/Gdf6/Tgfbr1/Twsg1
cluster2	GO:0002224	toll-like receptor signaling pathway	11/1250	11	0.000223569	0.002396332	0.001521168	Cd86/Gfi1/Irak3/Smpdl3b/Tifab/Tlr12/Tlr13/Tlr2/Tlr6/Tlr7/Tlr9
cluster2	GO:0071695	anatomical structure maturation	29/1250	29	0.00022412	0.002396332	0.001521168	Abhd2/Aldh1a2/Asxl2/Baiap3/Clec7a/Cx3cr1/Ednrb/Efcab9/Ext1/Farp2/Fgfr3/Fzd5/Irx5/Mbtps2/Mecp2/Mtor/Myo5a/Myoc/Nfasc/Nrxn1/Opa1/Rac2/Ren1/Rere/Scarf1/Sirt2/Snx19/Trpc4ap/Wnt5a
cluster2	GO:0000422	autophagy of mitochondrion	13/1250	13	0.000224842	0.002396332	0.001521168	Atg2a/Atg4a/Atg9a/Cdkn2a/Clec16a/Htt/Mfn2/Mul1/Optn/Rb1cc1/Ulk2/Vps13c/Vps13d
cluster2	GO:0032729	positive regulation of type II interferon production	13/1250	13	0.000224842	0.002396332	0.001521168	Cd27/Clec7a/Fadd/Fzd5/H2-Q6/H2-Q7/Il18/Il27ra/Slc7a5/Tlr7/Tlr9/Tyk2/Wnt5a
cluster2	GO:0048708	astrocyte differentiation	13/1250	13	0.000224842	0.002396332	0.001521168	C5ar1/Dll1/Egfr/Fgfr3/Il6st/Lamb2/Lamc3/Lrp1/Mapk1/Mecp2/Nr3c1/Ror1/Zeb2
cluster2	GO:0060041	retina development in camera-type eye	20/1250	20	0.00022948	0.002441149	0.001549617	Alms1/Arhgef15/Bmpr2/Col4a1/Dio3/Dll1/Dll4/Hipk2/Irx5/Lamb2/Lamc3/Lrp6/Man2a1/Mertk/Nectin1/Nrp1/Pdgfra/Pdgfrb/Ptprm/Vstm4
cluster2	GO:0005976	polysaccharide metabolic process	14/1250	14	0.000233941	0.002479245	0.001573801	Agl/Cltc/Epm2aip1/Ext1/Gaa/Il6st/Insr/Khk/Mtor/Ndst1/Ndst2/Npc1/Pfkm/Ppp1r3e
cluster2	GO:0097061	dendritic spine organization	14/1250	14	0.000233941	0.002479245	0.001573801	Cask/Dtnbp1/Dvl1/Fcgr2b/Fyn/Homer1/Insr/Mfn2/Opa1/Pten/Tanc1/Tanc2/Tiam1/Vps35
cluster2	GO:0030833	regulation of actin filament polymerization	17/1250	17	0.000235838	0.002481575	0.001575279	Cdc42ep1/Cyfip2/Dlg1/Fchsd1/Fer/Icam1/Kank1/Kank2/Lats1/Map3k1/Mtor/Myo1c/Nckap1l/Prex1/Sptbn1/Tlr2/Tmod3
cluster2	GO:0006929	substrate-dependent cell migration	7/1250	7	0.000235921	0.002481575	0.001575279	Fmnl1/Itga11/Itga2/Nrp1/P2ry12/Robo1/Ston1
cluster2	GO:0007350	blastoderm segmentation	7/1250	7	0.000235921	0.002481575	0.001575279	Frs2/Fzd5/Nrp1/Nrp2/Tbx3/Tifab/Wnt5a
cluster2	GO:0061298	retina vasculature development in camera-type eye	7/1250	7	0.000235921	0.002481575	0.001575279	Arhgef15/Bmpr2/Col4a1/Nrp1/Pdgfra/Pdgfrb/Vstm4
cluster2	GO:0071902	positive regulation of protein serine/threonine kinase activity	18/1250	18	0.000237941	0.002498161	0.001585809	Egfr/Ern1/Fgd4/Flt1/Fzd5/Htr2b/Il34/Insr/Map3k1/Nrxn1/Pdgfc/Pdgfrb/Pik3cg/Pik3r6/Robo1/Tlr6/Wnt5a/Zeb2
cluster2	GO:0048754	branching morphogenesis of an epithelial tube	20/1250	20	0.000246107	0.002579094	0.001637183	Acvr1/Bmp7/Col4a1/Dlg1/Dll4/Eng/Ext1/Flt1/Foxf1/Hhex/Lrp6/Nfatc3/Nrp1/Pdgfra/Plxnd1/Tbx3/Tek/Tie1/Wnt4/Wnt5a
cluster2	GO:0032886	regulation of microtubule-based process	25/1250	25	0.000246769	0.00258123	0.001638539	Akap9/Alms1/Atxn7/Bicd2/Camsap2/Cdkn1b/Clip1/Cltc/Dctn1/Dync1h1/Dysf/Eml3/Map1a/Mapt/Mecp2/Mid1/Numa1/Phldb1/Phldb2/Rgn/Rhot1/Rock2/Taok1/Trim36/Xrcc3
cluster2	GO:0062197	cellular response to chemical stress	28/1250	28	0.000247405	0.002583091	0.001639721	Abcd1/Arnt/Axl/Cdkn2a/Ddr2/Dysf/Egfr/Fer/Fut8/Fyn/Jun/Mapk1/Mmp9/Mtor/Nos3/Pdgfra/Pdgfrb/Pex12/Plec/Ripk1/Rptor/Serpinb6a/Sirt2/Slc25a23/Tifab/Trpm2/Vkorc1l1/Vrk2
cluster2	GO:0031109	microtubule polymerization or depolymerization	16/1250	16	0.000248541	0.00258538	0.001641174	Akap9/Atxn7/Camsap2/Cdkn1b/Clip1/Dctn1/Dysf/Htt/Map1a/Mapt/Mecp2/Mid1/Nckap5/Numa1/Taok1/Tubgcp4
cluster2	GO:0043244	regulation of protein-containing complex disassembly	16/1250	16	0.000248541	0.00258538	0.001641174	Atxn7/Camsap2/Clec16a/Dysf/Fyco1/Insr/Irak3/Map1a/Mid1/Plek/Rubcn/Smcr8/Sptbn1/Taok1/Tmod3/Tom1
cluster2	GO:0043299	leukocyte degranulation	13/1250	13	0.000249915	0.00259488	0.001647204	Bcr/Cd84/Foxf1/Gab2/Hmox1/Myo1f/Nckap1l/Ptgds/Rab27a/Rac2/Spi1/Stx11/Unc13d
cluster2	GO:0006109	regulation of carbohydrate metabolic process	21/1250	21	0.000252547	0.002617389	0.001661493	Acacb/Cltc/Dgkq/Epm2aip1/Flcn/Gapdhs/Igfbp4/Insr/Jmjd8/Khk/Lhcgr/Mtor/Myh9/Ncor1/Nr3c1/Plek/Ppara/Ppp1r3e/Rgn/Rorc/Rptor
cluster2	GO:0051339	regulation of lyase activity	9/1250	9	0.000259584	0.002685381	0.001704654	Adcy3/Adcy4/Cacna1c/Lgr5/Lhcgr/Mtrr/Nos3/P2ry13/Stim1
cluster2	GO:0035567	non-canonical Wnt signaling pathway	10/1250	10	0.000266526	0.002740318	0.001739527	Dact1/Dvl1/Fzd1/Fzd5/Fzd9/Lrp6/Myoc/Tiam1/Wnt4/Wnt5a
cluster2	GO:0060191	regulation of lipase activity	10/1250	10	0.000266526	0.002740318	0.001739527	Arhgap6/Cd86/Fgfr3/Flt1/Htr2b/Itk/Lrp1/Pdgfra/Pdgfrb/Pla2g5
cluster2	GO:1901873	regulation of post-translational protein modification	24/1250	24	0.000267267	0.002740318	0.001739527	Abca2/Arnt/Arrdc3/Birc2/Cblb/Cdkn2a/Crtap/Dysf/Egr1/Fgfr3/Flcn/Fyn/Gnl3l/Laptm5/Mtor/Mul1/N4bp1/Nlrc3/Pten/Sprtn/Tcf25/Tgfbr1/Trib3/Ubb
cluster2	GO:0035025	positive regulation of Rho protein signal transduction	8/1250	8	0.000267324	0.002740318	0.001739527	Akap13/F2r/Gpr17/Gpr20/Gpr65/Pdgfrb/Robo1/Tek
cluster2	GO:1905314	semi-lunar valve development	8/1250	8	0.000267324	0.002740318	0.001739527	Bmpr2/Dll4/Gata4/Heyl/Nos3/Robo1/Slit3/Tie1
cluster2	GO:0032649	regulation of type II interferon production	16/1250	16	0.000270571	0.002768561	0.001757455	Axl/Cd27/Clec7a/Fadd/Fzd5/Gimap5/H2-Q6/H2-Q7/Il18/Il27ra/Laptm5/Slc7a5/Tlr7/Tlr9/Tyk2/Wnt5a
cluster2	GO:0071496	cellular response to external stimulus	29/1250	29	0.000274788	0.002806622	0.001781617	Arhgap35/Axl/Bmp6/Clec16a/Eif2ak4/Flcn/Folr1/Gpr155/Inhbb/Jmy/Jun/Kank2/Kif26a/Mapk1/Mmp9/Mtor/Nos3/Pde2a/Pik3c3/Plec/Ppara/Rptor/Rxra/Tfeb/Usf2/Vcam1/Wnt4/Wrn/Zfyve1
cluster2	GO:0090277	positive regulation of peptide hormone secretion	17/1250	17	0.000276955	0.002823637	0.001792418	Baiap3/Cacna1c/Cask/Cd38/Doc2b/Egfr/Fto/Itpr1/Lrp1/Myh9/Pex5l/Pfkm/Stim1/Tfr2/Tm7sf3/Trpc1/Trpm2
cluster2	GO:0014897	striated muscle hypertrophy	15/1250	15	0.000280767	0.002857338	0.00181381	Acacb/Akap13/Camta2/Gata4/Htr2b/Mef2c/Mtor/Myoc/Nfatc3/Nr3c1/Ppara/Rock2/Slc9a1/Tiam1/Zfp418
cluster2	GO:0045580	regulation of T cell differentiation	20/1250	20	0.000282554	0.002870338	0.001822063	Cd27/Cd46/Cdkn2a/Clptm1/Gimap5/Il18/Il2rg/Itpkb/Jak3/Nckap1l/Nkap/Pik3r6/Rorc/Sh2b3/Sh3rf1/Smarca2/Socs5/Sos2/Zbtb1/Zmiz1
cluster2	GO:0032640	tumor necrosis factor production	22/1250	22	0.000289774	0.002933119	0.001861915	Arfgef2/Axl/Azi2/Cd84/Clec7a/Cx3cr1/Fadd/Fcgr2b/Fzd5/H2-Q6/H2-Q7/Il18/Il27ra/Irak3/Nlrc3/Pten/Ripk1/Spn/Tlr2/Tlr6/Tlr9/Wnt5a
cluster2	GO:0046631	alpha-beta T cell activation	22/1250	22	0.000289774	0.002933119	0.001861915	Cblb/Cracr2a/Gimap5/H2-Q6/H2-Q7/Il18/Il2rg/Itk/Itpkb/Jak3/Mtor/Nckap1l/Ncor1/Nkap/Prkcq/Rorc/Sh3rf1/Socs5/Spn/Twsg1/Tyk2/Wdfy4
cluster2	GO:0016242	negative regulation of macroautophagy	7/1250	7	0.000293431	0.002959507	0.001878666	Clec16a/Hmox1/Mtor/Npc1/Poldip2/Rubcn/Smcr8
cluster2	GO:0031116	positive regulation of microtubule polymerization	7/1250	7	0.000293431	0.002959507	0.001878666	Akap9/Cdkn1b/Clip1/Dctn1/Mapt/Mecp2/Numa1
cluster2	GO:0007030	Golgi organization	16/1250	16	0.000294269	0.002962656	0.001880665	Akap9/Arhgap21/Atl3/Camsap2/Cltc/Cog4/Ehd3/Htt/Mapk1/Nploc4/Optn/Sec16a/Syne1/Trappc8/Trip11/Vcpip1
cluster2	GO:0003002	regionalization	36/1250	36	0.000297564	0.002990492	0.001898335	Acvr1/Aldh1a2/Bmpr2/Dll1/Dll4/Dvl1/Eng/Ext1/Folr1/Foxf1/Frs2/Fzd5/Gata4/Heyl/Hhex/Hipk2/Hoxc6/Hoxd9/Htt/Lrp6/Mef2c/Megf8/Meox1/Nrp1/Nrp2/Ppp2r3a/Robo1/Snai1/Tbx3/Tgfbr1/Tifab/Tshz1/Tulp3/Wls/Wnt5a/Zeb2
cluster2	GO:0006631	fatty acid metabolic process	37/1250	37	0.000298941	0.002998983	0.001903725	Abcd1/Abhd2/Acaa2/Acacb/Acad12/Acat2/Acat3/Acot6/Alox12/Aoah/Ces2g/Crat/Cyp2d22/Cyp2u1/Cyp4f14/Decr2/Echdc1/Fmo1/Ggt5/Insig1/Lipa/Lpin2/Mtor/Myo5a/Ncor1/Pam/Pla2g5/Ppara/Ptgds/Rgn/Sgpl1/Sirt2/Slc27a6/Tbxas1/Tnxb/Trib3/Ubr4
cluster2	GO:0048806	genitalia development	9/1250	9	0.000303239	0.003036704	0.00192767	Axl/Bmp6/Lrp6/Mertk/Pdgfra/Srd5a2/Tbx3/Tifab/Wnt5a
cluster2	GO:0072659	protein localization to plasma membrane	28/1250	28	0.000304379	0.003042709	0.001931482	Abi3/Ap2m1/Appl1/Cask/Cltc/Dennd4c/Dlg1/Dpp6/Egfr/Ehd3/Hectd1/Kcnip4/Ldlrap1/Lrp1/Lrp6/Myo5a/Nfasc/Nrxn1/Optn/Ppfia1/Ppil2/Rapgef6/Rock2/Sec16a/Sptbn1/Tesc/Vps35/Zdhhc3
cluster2	GO:0051591	response to cAMP	10/1250	10	0.000305612	0.003047184	0.001934323	Akap7/Akap9/Cited1/Dgkq/Duox2/Itpr1/Itpr2/Pde2a/Pik3cg/Ren1
cluster2	GO:0045637	regulation of myeloid cell differentiation	23/1250	23	0.000305907	0.003047184	0.001934323	Asxl2/Ccr1/Cd4/Csf3r/Cul4a/Dll1/Fadd/Fgfr3/Fstl3/Il34/Itpkb/Jun/Klf13/Mef2c/Mtor/Mturn/Nckap1l/Ripk1/Rptor/Spi1/Tesc/Tfe3/Zbtb46
cluster2	GO:0030307	positive regulation of cell growth	21/1250	21	0.000307576	0.003058398	0.001941441	Bmpr2/Cd38/Egfr/Extl3/Flt4/Itsn2/Lrp1/Mapt/Mecp2/Megf8/Mtor/Mul1/Nr3c1/Nrp1/Rptor/Rufy3/Slc9a1/Syt3/Tgfbr1/Unc13a/Wnt5a
cluster2	GO:0045444	fat cell differentiation	25/1250	25	0.00030966	0.003073702	0.001951156	Alms1/Asxl2/Bmp7/Dact1/Dysf/Flcn/Fto/Gdf6/Grk5/Inhbb/Insig1/Lrp3/Lrp6/Mtor/Ncor2/Osbpl8/Pdgfra/Rorc/Rreb1/Sirt2/Tbl1x/Tfe3/Trib3/Wdfy2/Wnt5a
cluster2	GO:0003012	muscle system process	36/1250	36	0.000310387	0.003075505	0.0019523	Acacb/Adora1/Akap13/Akap9/Cacna1c/Camta2/Cd38/Chrnb1/Cmya5/Dlg1/Dock4/Ednrb/Ehd3/F2r/Flt1/Gaa/Gata4/Homer1/Htr2b/Itga2/Mef2c/Mtor/Myoc/Nfatc3/Nos3/Npy1r/Nr3c1/Ppara/Rock2/Slc9a1/Tbce/Tbx3/Tiam1/Tifab/Tmod3/Zfp418
cluster2	GO:0051547	regulation of keratinocyte migration	5/1250	5	0.000313259	0.003098513	0.001966906	Fgf7/Iqsec1/Mmp9/Mtor/Pten
cluster2	GO:0046474	glycerophospholipid biosynthetic process	18/1250	18	0.000321742	0.003176847	0.002016632	Capn2/Cds2/Dgkq/Fgf7/Htr2b/Inppl1/Ip6k1/Itpkb/Pi4ka/Pi4kb/Pigb/Pigu/Pik3c3/Pik3cg/Pla2g5/Socs4/Socs5/Uvrag
cluster2	GO:0060998	regulation of dendritic spine development	12/1250	12	0.000322605	0.00317909	0.002018055	Cask/Cpeb3/Dtnbp1/Mecp2/Mef2c/Mfn2/Mtor/Nr3c1/Opa1/Pten/Tanc2/Tiam1
cluster2	GO:0046887	positive regulation of hormone secretion	20/1250	20	0.000323634	0.00317909	0.002018055	Baiap3/Bmp6/Cacna1c/Cask/Cd38/Doc2b/Egfr/Fto/Inhbb/Itpr1/Lrp1/Mfn2/Myh9/Pex5l/Pfkm/Stim1/Tfr2/Tm7sf3/Trpc1/Trpm2
cluster2	GO:0008203	cholesterol metabolic process	17/1250	17	0.000324152	0.00317909	0.002018055	Abca1/Abca2/Cubn/Dgkq/Fdft1/Fech/Hdlbp/Hsd17b7/Insig1/Ldlrap1/Lipa/Lrp1/Lss/Mvd/Npc1/Soat2/Stard4
cluster2	GO:1903051	negative regulation of proteolysis involved in protein catabolic process	11/1250	11	0.000324333	0.00317909	0.002018055	Bag6/Cdkn2a/Clec16a/Hipk2/Map1a/N4bp1/Ophn1/Qrich2/Svip/Usp19/Usp5
cluster2	GO:0007163	establishment or maintenance of cell polarity	23/1250	23	0.000324788	0.00317909	0.002018055	Arhgap35/Cyth3/Dctn1/Dlg1/Dynlt1b/Fat1/Fbxw11/Foxf1/Htt/Insc/Kank1/Lims1/Myh9/Nckap1l/Numa1/Ophn1/Parvg/Phldb2/Rhou/Rufy3/Tek/Ust/Wnt5a
cluster2	GO:0014896	muscle hypertrophy	15/1250	15	0.000334997	0.003273337	0.002077882	Acacb/Akap13/Camta2/Gata4/Htr2b/Mef2c/Mtor/Myoc/Nfatc3/Nr3c1/Ppara/Rock2/Slc9a1/Tiam1/Zfp418
cluster2	GO:0006766	vitamin metabolic process	13/1250	13	0.000339957	0.003316047	0.002104994	Cubn/Folr1/Gfi1/Ggcx/Lipa/Mthfs/Mthfsl/Mtrr/Rgn/Slc5a6/Snai1/Tpk1/Vkorc1l1
cluster2	GO:0002720	positive regulation of cytokine production involved in immune response	14/1250	14	0.000342839	0.003338386	0.002119175	Clec7a/Dennd1b/Fzd5/Gimap5/Gprc5b/H2-Q6/H2-Q7/Il18/Lacc1/Laptm5/Tek/Tlr2/Tlr7/Wnt5a
cluster2	GO:0050777	negative regulation of immune response	23/1250	23	0.000344685	0.003349123	0.002125991	A2m/Bcr/Ccr1/Cd46/Fcgr2b/Fer/Gpr17/H2-Q6/H2-Q7/Il27ra/Irak3/Jak3/Mul1/Nckap1l/Nlrc3/Nlrc5/Serping1/Smcr8/Smpdl3b/Socs5/Spi1/Spn/Ythdf3
cluster2	GO:0060544	regulation of necroptotic process	6/1250	6	0.00034591	0.003349123	0.002125991	Birc2/Fadd/Rbck1/Ripk1/Rnf31/Spata2
cluster2	GO:0043393	regulation of protein binding	20/1250	20	0.000346062	0.003349123	0.002125991	Cblb/Ccm2l/Cdkn2a/Cldn5/Dact1/Dtnbp1/Dysf/Gnl3l/Hdac5/Hipk2/Ldlrap1/Lrp1/Mmp9/Plcl1/Plxnd1/Tgfbr1/Tiam1/Traf3ip3/Trib3/Wnt5a
cluster2	GO:1903008	organelle disassembly	18/1250	18	0.000346318	0.003349123	0.002125991	Ascc3/Atg2a/Atg4a/Atg9a/Cdkn2a/Clec16a/Elac1/Htt/Klc1/Ltn1/Mfn2/Mul1/Optn/Rb1cc1/Tcf25/Ulk2/Vps13c/Vps13d
cluster2	GO:0008217	regulation of blood pressure	22/1250	22	0.000349128	0.003349907	0.002126488	Adora1/Arhgef12/Bmpr2/C3ar1/Cacna1c/Dll1/Ednrb/Eng/Ext1/F2r/Gna12/Hmox1/Lnpep/Mecp2/Ndst2/Nos3/Npy1r/Nr3c2/Ppara/Ren1/Rnls/Vegfc
cluster2	GO:0071706	tumor necrosis factor superfamily cytokine production	22/1250	22	0.000349128	0.003349907	0.002126488	Arfgef2/Axl/Azi2/Cd84/Clec7a/Cx3cr1/Fadd/Fcgr2b/Fzd5/H2-Q6/H2-Q7/Il18/Il27ra/Irak3/Nlrc3/Pten/Ripk1/Spn/Tlr2/Tlr6/Tlr9/Wnt5a
cluster2	GO:0001947	heart looping	10/1250	10	0.00034937	0.003349907	0.002126488	Aldh1a2/Dll1/Dvl1/Eng/Folr1/Gata4/Lrp6/Mef2c/Tbx3/Wnt5a
cluster2	GO:0032655	regulation of interleukin-12 production	10/1250	10	0.00034937	0.003349907	0.002126488	Clec7a/Irak3/Jak3/Laptm5/Ltb/Nlrc3/Rel/Tlr2/Tlr6/Tlr9
cluster2	GO:0051058	negative regulation of small GTPase mediated signal transduction	10/1250	10	0.00034937	0.003349907	0.002126488	Arhgap12/Arhgap25/Arhgap35/Cgnl1/Flcn/Kank1/Mfn2/Myoc/Timp2/Tns3
cluster2	GO:0010934	macrophage cytokine production	9/1250	9	0.00035279	0.003376965	0.002143664	Ash1l/Atg9a/Axl/Gprc5b/Irak3/Laptm5/Tlr2/Tlr7/Wnt5a
cluster2	GO:0032367	intracellular cholesterol transport	7/1250	7	0.000361673	0.003450279	0.002190203	Abca1/Abca2/Ldlrap1/Lrp6/Npc1/Stard4/Tmem97
cluster2	GO:0060586	multicellular organismal-level iron ion homeostasis	7/1250	7	0.000361673	0.003450279	0.002190203	Bmp6/Fbxl5/Fech/Hmox1/Htt/Slc40a1/Tfr2
cluster2	GO:0032677	regulation of interleukin-8 production	11/1250	11	0.00036543	0.003476981	0.002207154	Afap1l2/Clec7a/F2r/Fadd/Il18/Ripk1/Tlr2/Tlr6/Tlr7/Tlr9/Wnt5a
cluster2	GO:0006898	receptor-mediated endocytosis	25/1250	25	0.000365706	0.003476981	0.002207154	Aak1/Abca2/Ap2m1/Cltc/Cubn/Dll1/Dtnbp1/Fcgr2b/Hspg2/Htr2b/Insr/Iqsec1/Itsn2/Ldlrap1/Lrp1/Lrp6/Napb/Ophn1/Pikfyve/Siglec1/Sirt2/Stab2/Ston1/Tbc1d5/Tfr2
cluster2	GO:0051250	negative regulation of lymphocyte activation	20/1250	20	0.000369834	0.003510311	0.002228311	Axl/Cblb/Cd37/Cd86/Cdkn2a/Dlg1/Fcgr2b/Gimap5/H2-Q6/H2-Q7/Jak3/Laptm5/Mertk/Pkn1/Pla2g5/Pten/Socs5/Spn/Tbc1d10c/Twsg1
cluster2	GO:0002704	negative regulation of leukocyte mediated immunity	13/1250	13	0.000375532	0.003552428	0.002255047	Bcr/Cd46/Cd84/Cx3cr1/Fcgr2b/Foxf1/H2-Q6/H2-Q7/Hmox1/Jak3/Nckap1l/Spi1/Spn
cluster2	GO:0140747	regulation of ncRNA transcription	13/1250	13	0.000375532	0.003552428	0.002255047	Cc2d1a/Egfr/Egr1/Gata4/Jun/Mtor/Ncor1/Ncor2/Nfatc3/Nr3c1/Ppara/Spi1/Tgfbr1
cluster2	GO:0002688	regulation of leukocyte chemotaxis	16/1250	16	0.000376434	0.003554998	0.002256678	C3ar1/C5ar1/Ccl7/Ccr1/Cx3cr1/Dapk2/Dysf/Il34/Mapk1/Mtus1/Nckap1l/Pla2g7/Rac2/Spi1/Vegfc/Wnt5a
cluster2	GO:0007431	salivary gland development	8/1250	8	0.000380038	0.003583033	0.002274474	Bmp7/Ctnnd1/Egfr/Fgf7/Nrp1/Plxna1/Plxnd1/Twsg1
cluster2	GO:0030072	peptide hormone secretion	28/1250	28	0.000391734	0.003687142	0.002340562	Baiap3/Cacna1c/Cask/Cd38/Doc2b/Egfr/Exoc3l/Fto/Htt/Inhbb/Itpr1/Lrp1/Myh9/Myo5a/Pclo/Pex5l/Pfkm/Rab11fip5/Rptor/Slc16a2/Snx19/Stim1/Stxbp5l/Tfr2/Tiam1/Tm7sf3/Trpc1/Trpm2
cluster2	GO:0009306	protein secretion	35/1250	35	0.000397253	0.003732852	0.002369578	Abca1/Baiap3/Cacna1c/Cask/Cd38/Doc2b/Ednrb/Egfr/F2r/Fto/Htt/Inhbb/Itpr1/Lrp1/Myh9/Myo5a/Pclo/Pfkm/Plek/Prkcq/Ptpn23/Rab11fip5/Rab27a/Rptor/Snx19/Stim1/Stxbp5l/Tiam1/Tlr2/Tm7sf3/Trpc1/Trpm2/Vegfc/Vps35/Wls
cluster2	GO:0072384	organelle transport along microtubule	12/1250	12	0.000400368	0.003749863	0.002380376	Arhgap21/Bicd2/Dtnbp1/Fbxw11/Fyco1/Htt/Kif1b/Mapt/Mecp2/Rhot1/Syne2/Ubb
cluster2	GO:0002702	positive regulation of production of molecular mediator of immune response	18/1250	18	0.000400393	0.003749863	0.002380376	Cd27/Cd37/Cd86/Clec7a/Dennd1b/Fzd5/Gimap5/Gprc5b/H2-Q6/H2-Q7/Il18/Lacc1/Laptm5/Tek/Tlr2/Tlr7/Tlr9/Wnt5a
cluster2	GO:0032637	interleukin-8 production	11/1250	11	0.000410811	0.003841048	0.00243826	Afap1l2/Clec7a/F2r/Fadd/Il18/Ripk1/Tlr2/Tlr6/Tlr7/Tlr9/Wnt5a
cluster2	GO:0035592	establishment of protein localization to extracellular region	35/1250	35	0.000414188	0.003850653	0.002444357	Abca1/Baiap3/Cacna1c/Cask/Cd38/Doc2b/Ednrb/Egfr/F2r/Fto/Htt/Inhbb/Itpr1/Lrp1/Myh9/Myo5a/Pclo/Pfkm/Plek/Prkcq/Ptpn23/Rab11fip5/Rab27a/Rptor/Snx19/Stim1/Stxbp5l/Tiam1/Tlr2/Tm7sf3/Trpc1/Trpm2/Vegfc/Vps35/Wls
cluster2	GO:0006661	phosphatidylinositol biosynthetic process	13/1250	13	0.000414222	0.003850653	0.002444357	Htr2b/Inppl1/Ip6k1/Itpkb/Pi4ka/Pi4kb/Pigb/Pigu/Pik3c3/Pik3cg/Socs4/Socs5/Uvrag
cluster2	GO:0007229	integrin-mediated signaling pathway	13/1250	13	0.000414222	0.003850653	0.002444357	Arhgap35/Fermt3/Fut8/Gab2/Itga11/Itga2/Lamb2/Lims1/Nrp1/Plek/Ptpra/Tln1/Vav1
cluster2	GO:1903169	regulation of calcium ion transmembrane transport	19/1250	19	0.00041457	0.003850653	0.002444357	Ahnak/Cacna1c/Cd4/Cracr2a/Dysf/Ehd3/F2r/Fyn/Gimap5/Htt/Lhcgr/Myo5a/Pik3cg/Rgs9/Slc9a1/Stim1/Tlr9/Trpc1/Ubr3
cluster2	GO:0030522	intracellular receptor signaling pathway	30/1250	30	0.000420555	0.00389982	0.002475568	Aldh1a2/Alpk1/Asxl2/Cd86/Epg5/Flt1/Heyl/Kank2/Lacc1/Lats1/Mapk1/Ncor1/Ncor2/Nlrc3/Nploc4/Nr3c1/Nr3c2/Rxra/Sec14l1/Sirt2/Tlr13/Tlr6/Tlr7/Tlr9/Traf3ip3/Vps11/Vps18/Ywhah/Zfp366/Zmiz1
cluster2	GO:0033673	negative regulation of kinase activity	20/1250	20	0.000421677	0.003901687	0.002476753	Cblb/Cdkn1b/Cdkn2a/Dtnbp1/Hhex/Irak3/Lats1/Lats2/Lrp6/Mapt/Pkn1/Plec/Prkar2a/Pten/Ptprb/Smcr8/Socs4/Socs5/Trib3/Zgpat
cluster2	GO:0008406	gonad development	24/1250	24	0.000422833	0.003901687	0.002476753	Adam5/Akap9/Fgf7/Gata4/Icam1/Insr/Irx5/Jmjd1c/Lhcgr/Mfn2/Myh9/Nos3/Nrip1/Pdgfra/Ren1/Serpinb6a/Sgpl1/Spata2/Srd5a2/Tesc/Tgfbr1/Ubb/Wnt4/Wnt5a
cluster2	GO:0019318	hexose metabolic process	24/1250	24	0.000422833	0.003901687	0.002476753	Acacb/Chst15/Dgkq/Epm2aip1/Gapdhs/Gdpgp1/Gnpda1/Igfbp4/Inppl1/Insr/Khk/Lipa/Man1c1/Man2a1/Man2a2/Npy1r/Nr3c1/Pfkm/Pmm1/Ppara/Ppp1r3e/Rgn/Rorc/Sord
cluster2	GO:0045860	positive regulation of protein kinase activity	27/1250	27	0.000434849	0.004006014	0.002542978	Abi3/Cd4/Cd86/Ddr2/Dlg1/Egfr/Ern1/Fgd4/Flt1/Fzd5/Gprc5b/Htr2b/Il34/Insr/Iqgap1/Map3k1/Mtor/Nrxn1/Pdgfc/Pdgfrb/Pik3cg/Pik3r6/Robo1/Tlr6/Vegfc/Wnt5a/Zeb2
cluster2	GO:0060546	negative regulation of necroptotic process	5/1250	5	0.000439466	0.004021998	0.002553125	Birc2/Fadd/Rbck1/Ripk1/Rnf31
cluster2	GO:0070885	negative regulation of calcineurin-NFAT signaling cascade	5/1250	5	0.000439466	0.004021998	0.002553125	Cmya5/Homer2/Homer3/Mtor/Tbc1d10c
cluster2	GO:0106057	negative regulation of calcineurin-mediated signaling	5/1250	5	0.000439466	0.004021998	0.002553125	Cmya5/Homer2/Homer3/Mtor/Tbc1d10c
cluster2	GO:0010811	positive regulation of cell-substrate adhesion	16/1250	16	0.000441579	0.004021998	0.002553125	Egflam/Foxf1/Iqgap1/Lims1/Myh9/Myoc/Nrp1/Poldip2/Prex1/Rras/Rreb1/Spock2/Tek/Unc13d/Utrn/Wnt4
cluster2	GO:0051701	biological process involved in interaction with host	16/1250	16	0.000441579	0.004021998	0.002553125	Axl/Cd4/Dynlt1b/Icam1/Insr/Kpna6/Mid2/Nectin1/Npc1/Nrp1/Pikfyve/Ppara/Siglec1/Trim56/Uvrag/Vps18
cluster2	GO:0006469	negative regulation of protein kinase activity	19/1250	19	0.000443678	0.004021998	0.002553125	Cblb/Cdkn1b/Cdkn2a/Dtnbp1/Hhex/Irak3/Lats1/Lats2/Lrp6/Pkn1/Plec/Prkar2a/Pten/Ptprb/Smcr8/Socs4/Socs5/Trib3/Zgpat
cluster2	GO:0008090	retrograde axonal transport	6/1250	6	0.000444431	0.004021998	0.002553125	Bsn/Dync1h1/Fbxw11/Kif1b/Map1a/Mecp2
cluster2	GO:0016237	microautophagy	6/1250	6	0.000444431	0.004021998	0.002553125	Atg2a/Atg4a/Atg9a/Rb1cc1/Ulk2/Zfp418
cluster2	GO:0045736	negative regulation of cyclin-dependent protein serine/threonine kinase activity	6/1250	6	0.000444431	0.004021998	0.002553125	Cdkn1b/Cdkn2a/Hhex/Lats1/Lats2/Pten
cluster2	GO:1900746	regulation of vascular endothelial growth factor signaling pathway	6/1250	6	0.000444431	0.004021998	0.002553125	Adamts3/Cadm4/Dll1/Myo1c/Ptp4a3/Robo1
cluster2	GO:1904754	positive regulation of vascular associated smooth muscle cell migration	6/1250	6	0.000444431	0.004021998	0.002553125	Ddr2/Dock4/Fat1/Iqgap1/Lrp1/Myo5a
cluster2	GO:0046839	phospholipid dephosphorylation	8/1250	8	0.000449383	0.004060288	0.002577431	Fig4/Inpp5e/Inppl1/Mtmr11/Mtmr6/Ocrl/Plpp1/Pten
cluster2	GO:0032615	interleukin-12 production	10/1250	10	0.000452631	0.004083094	0.002591909	Clec7a/Irak3/Jak3/Laptm5/Ltb/Nlrc3/Rel/Tlr2/Tlr6/Tlr9
cluster2	GO:0019915	lipid storage	13/1250	13	0.000456243	0.004109101	0.002608417	Acacb/Asxl2/Cds2/Dysf/Fto/Lipa/Npc1/Nrip1/Osbpl8/Ppara/Soat2/Stard4/Zfyve1
cluster2	GO:0048872	homeostasis of number of cells	33/1250	33	0.000464286	0.004174872	0.002650168	Aim2/Axl/Bcr/Cx3cr1/Ext1/F2r/Fadd/Fcgr2b/Fech/Gimap5/Hmox1/Il18/Itpkb/Jak3/Klf13/Kmt2e/Lipa/Mef2c/Mertk/Myct1/Nckap1l/Ncor1/Nos3/Pkn1/Rac2/Sh2b3/Slc40a1/Smarca2/Sos2/Spi1/Tmod3/Tnfsf13b/Wdr37
cluster2	GO:0043588	skin development	29/1250	29	0.000470272	0.004221963	0.002680061	Alox12/Arrdc3/Ash1l/Bcr/Cbx7/Cdkn2a/Dll1/Egfr/Ext1/Extl3/Fgf7/Il18/Itga2/Lats1/Lats2/Lgr5/Ltb/Myo5a/Ncor1/Ncor2/Numa1/Palld/Plec/Rock2/Snai1/Tnfsf13b/Trpc4ap/Wnt10a/Wnt5a
cluster2	GO:0046854	phosphatidylinositol phosphate biosynthetic process	9/1250	9	0.000471997	0.004230715	0.002685617	Ip6k1/Itpkb/Pi4ka/Pi4kb/Pik3c3/Pik3cg/Socs4/Socs5/Uvrag
cluster2	GO:0002444	myeloid leukocyte mediated immunity	17/1250	17	0.000473691	0.00423244	0.002686712	Bcr/Cd84/Cx3cr1/Fcgr2b/Foxf1/Gab2/H2-Q6/H2-Q7/Hmox1/Kmt2e/Myo1f/Ndst2/Ptgds/Rac2/Spi1/Stx11/Unc13d
cluster2	GO:0008584	male gonad development	17/1250	17	0.000473691	0.00423244	0.002686712	Adam5/Akap9/Gata4/Icam1/Insr/Jmjd1c/Lhcgr/Pdgfra/Ren1/Sgpl1/Spata2/Srd5a2/Tesc/Tgfbr1/Ubb/Wnt4/Wnt5a
cluster2	GO:0046165	alcohol biosynthetic process	16/1250	16	0.000477632	0.004260902	0.002704779	Abca2/Bmp6/Dgkq/Fdft1/Gfi1/Hsd17b7/Insig1/Ip6k1/Itpkb/Lhcgr/Lipa/Lss/Mvd/Myh9/Plek/Wnt4
cluster2	GO:0032680	regulation of tumor necrosis factor production	21/1250	21	0.00047844	0.004261363	0.002705072	Arfgef2/Axl/Cd84/Clec7a/Cx3cr1/Fadd/Fcgr2b/Fzd5/H2-Q6/H2-Q7/Il18/Il27ra/Irak3/Nlrc3/Pten/Ripk1/Spn/Tlr2/Tlr6/Tlr9/Wnt5a
cluster2	GO:0002460	adaptive immune response based on somatic recombination of immune receptors built from immunoglobulin superfamily domains	38/1250	38	0.000481012	0.004277518	0.002715327	C2/C3ar1/Cd4/Cd46/Clec4n/Clec7a/Cracr2a/Csf3r/Dennd1b/Dlg1/Fadd/Fcgr2b/Fzd5/Gimap5/H2-Q6/H2-Q7/Icam1/Il18/Il27ra/Jak3/Mef2c/Mill2/Mtor/Nckap1l/Pkn1/Prkcq/Rab27a/Rorc/Serping1/Socs5/Spn/Stx11/Supt6/Tnfsf13b/Tyk2/Unc13d/Was/Zbtb1
cluster2	GO:0014074	response to purine-containing compound	14/1250	14	0.000492455	0.004365502	0.002771178	Adora1/Akap7/Akap9/Cited1/Dgkq/Duox2/Itpr1/Itpr2/P2ry12/Pde2a/Pik3cg/Ren1/Tlr7/Trpm2
cluster2	GO:0032024	positive regulation of insulin secretion	14/1250	14	0.000492455	0.004365502	0.002771178	Baiap3/Cacna1c/Cask/Cd38/Doc2b/Fto/Itpr1/Lrp1/Myh9/Pfkm/Stim1/Tm7sf3/Trpc1/Trpm2
cluster2	GO:0042391	regulation of membrane potential	38/1250	38	0.000499878	0.004424354	0.002808537	Abcd1/Adora1/Akap7/Akap9/Alox12/Bco2/Cacna1c/Cdkn2a/Chrnb1/Cnr2/Dlg1/Dpp6/Dvl1/Ehd3/Gabrb1/Gimap5/Gna15/Jun/Kcnd3/Lipa/Mapt/Mecp2/Mef2c/Mfn2/Mtor/Mul1/Myoc/Nr3c2/Nrxn1/Pclo/Pex5l/Pten/Scn3a/Slc29a1/Slc9a1/Ubb/Usp53/Ywhah
cluster2	GO:0061136	regulation of proteasomal protein catabolic process	19/1250	19	0.000507247	0.004482536	0.00284547	Bag6/Clec16a/Ern1/Gna12/Map1a/N4bp1/Nub1/Ophn1/Sh3rf1/Sirt2/Socs4/Socs5/Svip/Trib3/Ubb/Usp19/Usp5/Zfp418/Zyg11b
cluster2	GO:0046546	development of primary male sexual characteristics	17/1250	17	0.000509843	0.004498426	0.002855557	Adam5/Akap9/Gata4/Icam1/Insr/Jmjd1c/Lhcgr/Pdgfra/Ren1/Sgpl1/Spata2/Srd5a2/Tesc/Tgfbr1/Ubb/Wnt4/Wnt5a
cluster2	GO:0035249	synaptic transmission, glutamatergic	15/1250	15	0.000511411	0.004505215	0.002859866	Adora1/Cdh8/Dtnbp1/Egfr/Ext1/Grm7/Homer1/Mef2c/Myo5a/Napb/Nr3c1/Nrxn1/Ophn1/Unc13a/Zzef1
cluster2	GO:1903409	reactive oxygen species biosynthetic process	10/1250	10	0.000513066	0.004512737	0.002864641	Abcd1/Alox12/Duox2/Fyn/Lipa/Mfn2/Pikfyve/Ppara/Rab27a/Tlr6
cluster2	GO:1902893	regulation of miRNA transcription	11/1250	11	0.000515828	0.004529963	0.002875577	Egfr/Egr1/Gata4/Jun/Ncor1/Ncor2/Nfatc3/Nr3c1/Ppara/Spi1/Tgfbr1
cluster2	GO:0045137	development of primary sexual characteristics	24/1250	24	0.000526902	0.004620018	0.002932742	Adam5/Akap9/Fgf7/Gata4/Icam1/Insr/Irx5/Jmjd1c/Lhcgr/Mfn2/Myh9/Nos3/Nrip1/Pdgfra/Ren1/Serpinb6a/Sgpl1/Spata2/Srd5a2/Tesc/Tgfbr1/Ubb/Wnt4/Wnt5a
cluster2	GO:0032228	regulation of synaptic transmission, GABAergic	8/1250	8	0.000528647	0.004620948	0.002933333	Adora1/Baiap3/Car7/Cnr2/Nrxn1/Plcl1/Pten/Zdhhc3
cluster2	GO:0032365	intracellular lipid transport	8/1250	8	0.000528647	0.004620948	0.002933333	Abca1/Abca2/Abcd1/Ldlrap1/Lrp6/Npc1/Stard4/Tmem97
cluster2	GO:0071692	protein localization to extracellular region	35/1250	35	0.000529935	0.004625039	0.00293593	Abca1/Baiap3/Cacna1c/Cask/Cd38/Doc2b/Ednrb/Egfr/F2r/Fto/Htt/Inhbb/Itpr1/Lrp1/Myh9/Myo5a/Pclo/Pfkm/Plek/Prkcq/Ptpn23/Rab11fip5/Rab27a/Rptor/Snx19/Stim1/Stxbp5l/Tiam1/Tlr2/Tm7sf3/Trpc1/Trpm2/Vegfc/Vps35/Wls
[truncated: 6,716 more rows]
