# Supplementary material for: In Vitro Fertilization Accelerates Female Reproductive Aging Through Early Ovarian Failure
Source: bioRxiv. 2025 Oct 14:2025.10.13.682153. Preprint. [Version 1] doi: 10.1101/2025.10.13.682153 (PMC12632968; doi:10.1101/2025.10.13.682153)
Supplement: Supplement 5 [file media-5.csv]

Supplementary Table 5: Gene ontology analysis for single oocyte temporal analysis using WCSS
cluster	ID	Description	GeneRatio	Count	pvalue	p.adjust	qvalue	geneID
cluster1	GO:0051098	regulation of binding	49/1300	49	5.91931297368939e-12	3.3615778377582e-08	2.50480401623488e-08	Bag2/Sumo1/Per2/Abl2/Pex19/Dot1l/Hcfc2/Tns3/Aurkb/Ybx2/Psen1/Foxc1/Bmp4/Rb1/Pou4f1/Ep300/Ercc4/Dtx3l/Cblb/Adrb2/Dkk1/Crtac1/Gpsm1/Itga4/Traf6/Ttbk2/Mavs/Cpne1/Rapgef2/Adam15/Pbxip1/Usp33/Nfib/Jun/Ptprf/Rest/Hip1r/Mepce/Smo/Plxnd1/Arrb1/Taf10/Aktip/Zfp90/Zfpm1/Cdon/Ccpg1/Pim2/Zc4h2
cluster1	GO:0016236	macroautophagy	38/1300	38	8.28845794099182e-10	2.35350763234463e-06	1.75366320646248e-06	Pik3c2b/Tbk1/Pip4k2c/Wdr81/Usp36/Gaa/Rnf213/Psen1/Atg10/Nrbp2/Clec16a/Tbc1d5/Ubxn6/Rab12/Fez2/Adrb2/Atg2a/Tbc1d12/Gpsm1/Traf6/Lrba/Lix1l/Trp53inp1/Plaa/Vps13d/Mfn2/Mtor/Nod1/Vamp8/Gabarapl1/Bnip3/Lzts1/Map1lc3b/Spata33/Vps13c/Myo5a/Pdcd6ip/Pim2
cluster1	GO:0031109	microtubule polymerization or depolymerization	25/1300	25	1.5799834714063e-09	2.99090871137212e-06	2.22860826493099e-06	Sgk1/Ndel1/Git1/Taok1/Kif18b/Mapt/Ccdc57/Tppp/Mzt1/Nde1/Map6d1/Dyrk1a/Cep192/Ttbk2/Map1a/Kif2c/Slain2/Trpv4/Arhgef1/Tubgcp5/Pak1/Numa1/Ckap2/Ccsap/Fgf13
cluster1	GO:0000209	protein polyubiquitination	37/1300	37	2.13930561095713e-09	3.03727914115639e-06	2.26316014632833e-06	Ube2w/Bard1/Bcl2/Rc3h1/Shprh/Rnf187/Ube2g1/Rffl/Brca1/Cdc27/Ube2o/Rnf213/Hectd1/Arel1/Traf3/Mycbp2/Dtx3l/Axin1/Fbxo38/Dtx4/Zfp91/Traf1/Traf6/Ubox5/Trim2/Trim45/Plaa/Ankib1/Ube3c/Rnf6/Ube2h/Trim5/Trim3/Rnf40/Rnf170/Ddx3x/Ube2a
cluster1	GO:0043161	proteasome-mediated ubiquitin-dependent protein catabolic process	46/1300	46	3.88616431969598e-09	4.22823202570965e-06	3.15057186557174e-06	Ube2w/Sumo1/Zfand2b/Mapk9/Rnf187/Ube2g1/Rffl/Cdc27/Hectd1/Fbxo33/Psen1/Atxn3/Ppp2r5c/Mta1/Taf9/Plk2/Zswim8/Dcaf11/Phf20l1/Desi1/Clec16a/Axin1/Bag6/Trim39/Fem1c/Csnk1a1/Fbxo38/Ddb1/Dtx4/Fbxl15/Fbxw5/Map1a/Trim2/Trim45/Plaa/Agap3/Rnf10/Ube2h/Fbxo27/Arrb1/Trim3/Otud5/Ube2a/Usp26/Klhl15/Sh3bgrl
cluster1	GO:0031668	cellular response to extracellular stimulus	36/1300	36	4.46722876461664e-09	4.22823202570965e-06	3.15057186557174e-06	Bcl2/Pik3c2b/Glul/Usf1/Myh13/Ncoa1/Atxn3/Fam107a/Stk24/Plec/Ep300/Clec16a/Csnk1a1/Pmaip1/Sipa1/Rxra/Itga4/Kcnb1/Prkab2/Wnt2b/Usp33/Cdkn2b/Jun/Mtor/Depdc5/Bhlha15/Bmt2/Cadps2/Gabarapl1/Ldha/Folr1/Rrp8/Map1lc3b/Kank2/Slc38a3/Higd1a
cluster1	GO:0016358	dendrite development	40/1300	40	1.17481585156515e-08	9.53111317291214e-06	7.10189432073972e-06	Trak2/Abl2/Sgk1/Actr2/Git1/Ppp1r9b/Srcin1/Grn/Tanc2/Psen1/Dbn1/Ntrk2/Plk2/Farp1/Ctnnd2/Crkl/Opa1/Robo1/Ptprs/Nr3c1/Map1a/Rapgef2/Elavl4/Ptprf/Mfn2/Mtor/Sema3a/Iqsec1/Chrna7/Pak1/Lzts1/Cc2d1a/Cacna1a/Adam10/Myo6/Cask/Xlr3b/Xlr4b/Trpc5/Vamp7
cluster1	GO:0031346	positive regulation of cell projection organization	50/1300	50	1.49579997635771e-08	9.6719389587257e-06	7.20682748335555e-06	Abl2/Sgk1/Ptbp1/Actr2/Ndel1/Itga3/Grn/Mapt/Kif3c/Pum2/Plek2/Tubb2b/Rreb1/Dbn1/Ntrk2/Bmp4/Stk24/Ep300/Dvl3/Opa1/Robo1/Neu1/Cdc42ep3/Fbxo38/Prkcq/Setx/Ttbk2/Rapgef2/Elavl4/Ptprf/Mfn2/Mtor/Kit/Styxl1/Plxnd1/Megf8/Igf1r/Pak1/Eps8l2/Mob2/Ikbkb/Tenm3/Cx3cl1/Atmin/Cask/Dock11/Xlr3b/Xlr4b/Trpc5/Vamp7
cluster1	GO:1902903	regulation of supramolecular fiber organization	45/1300	45	1.53279539757935e-08	9.6719389587257e-06	7.20682748335555e-06	Arfgef1/Sgk1/Nf2/Sptbn1/Sh3pxd2b/Alox15/Git1/Taok1/Mapt/Cfl2/Psen1/Dbn1/Prkcd/Rb1/Ep300/Map6d1/Dyrk1a/Cdc42ep3/Plekhh2/Prkcq/Ttbk2/Map1a/Pfn2/Ap1ar/Kank4/Hspg2/Arhgef10l/Mfn2/Mtor/Slain2/Trpv4/Hip1r/Alms1/Chrna7/Tjp1/Akap13/Arpin/Pak1/Numa1/Arhgef18/Ckap2/Cx3cl1/Kank2/Fgf13/Tmsb4x
cluster1	GO:0001667	ameboidal-type cell migration	50/1300	50	1.84087971503485e-08	1.02606398344051e-05	7.64548468212686e-06	Atp2b4/Glul/Arid5b/Tns3/Rffl/Itga3/Grn/Itgb3/Gna13/Hdac9/Fut8/Rreb1/Plk2/Bmp4/Ago2/Plec/Card10/Hdac7/Nr4a1/Sema5b/Robo1/Cyp1b1/Zfand5/Notch1/Crb2/Itga4/Pfn2/Glipr2/Jun/Pik3r3/Cap1/Rcc2/Mtor/Sema3a/Sema3c/Kit/Scarb1/Radil/Smo/Iqsec1/Adamts9/Foxp1/Plxnd1/Megf8/Actn4/Pak1/Folr1/Kank2/Amotl2/Amot
cluster1	GO:0009991	response to extracellular stimulus	49/1300	49	1.98744564498074e-08	1.02606398344051e-05	7.64548468212686e-06	Bcl2/Pik3c2b/Glul/Usf1/Myh13/Mapt/Pomc/Ncoa1/Atxn3/Fam107a/Stk24/Plec/Ep300/Clec16a/Tbc1d5/Csnk1a1/Adrb2/Pmaip1/Sipa1/Lipa/Cubn/Rxra/Itga4/Kcnb1/Bche/Prkab2/Wnt2b/Agl/Usp33/Cdkn2b/Jun/Mtor/Depdc5/Trpv4/Bhlha15/Bmt2/Cadps2/Atn1/Gabarapl1/Zfp36/Ldha/Chrna7/Folr1/Rrp8/Nucb2/Map1lc3b/Kank2/Slc38a3/Higd1a
cluster1	GO:0031669	cellular response to nutrient levels	32/1300	32	2.50324114274956e-08	1.18465887080623e-05	8.82721876653794e-06	Bcl2/Pik3c2b/Glul/Usf1/Myh13/Ncoa1/Atxn3/Fam107a/Stk24/Ep300/Clec16a/Csnk1a1/Pmaip1/Rxra/Kcnb1/Prkab2/Wnt2b/Usp33/Cdkn2b/Jun/Mtor/Depdc5/Bhlha15/Bmt2/Cadps2/Gabarapl1/Folr1/Rrp8/Map1lc3b/Kank2/Slc38a3/Higd1a
cluster1	GO:0051100	negative regulation of binding	25/1300	25	2.91550401466146e-08	1.25779709013307e-05	9.37219173563717e-06	Bag2/Sumo1/Per2/Pex19/Aurkb/Ybx2/Psen1/Ercc4/Adrb2/Dkk1/Crtac1/Itga4/Ttbk2/Cpne1/Adam15/Usp33/Nfib/Jun/Ptprf/Rest/Mepce/Smo/Zfp90/Zfpm1/Pim2
cluster1	GO:0051402	neuron apoptotic process	43/1300	43	3.35669563085e-08	1.25779709013307e-05	9.37219173563717e-06	Bcl2/Unc5b/Apaf1/Agap2/Grn/Aatk/Psen1/Foxq1/Ntrk2/Itga1/Thrb/Rb1/Pou4f1/Nrbp2/Slc25a27/Nr3c1/Pmaip1/Stxbp1/Pigt/Kcnb1/Kcnq2/Dnajc5/Trim2/Jun/Ptprf/Ppt1/Mtor/Nmnat1/Xrcc2/Smo/Plxnd1/Atn1/Akt2/Arrb1/Bnip3/Fadd/Cacna1a/Mt1/Cx3cl1/Thap11/Xiap/Nono/Trpc5
cluster1	GO:0050767	regulation of neurogenesis	51/1300	51	3.53576690668045e-08	1.25779709013307e-05	9.37219173563717e-06	Trak2/Ctdsp1/Per2/Sgk1/Nf2/Actr2/Ndel1/Mapt/Psen1/Dbn1/Ntrk2/Vcan/Bmp4/Fzd3/Rb1/Pou4f1/Ep300/Opa1/Sema5b/Robo1/Ptprs/Csf1r/Notch1/Rapgef2/Notch2/Cdkn2b/Ptprf/Mfn2/Mtor/Sema3a/Sema3c/Xrcc2/Kit/Rest/Rnf10/Rnf6/Smo/Plxnd1/Megf8/Abcc8/Tenm4/Pak1/Cx3cl1/Cdon/Dag1/Cask/Fgf13/Xlr3b/Xlr4b/Trpc5/Vamp7
cluster1	GO:0010976	positive regulation of neuron projection development	32/1300	32	3.75540451087675e-08	1.25779709013307e-05	9.37219173563717e-06	Abl2/Ptbp1/Actr2/Ndel1/Itga3/Grn/Mapt/Kif3c/Pum2/Tubb2b/Dbn1/Ntrk2/Bmp4/Stk24/Ep300/Opa1/Neu1/Fbxo38/Setx/Rapgef2/Elavl4/Mfn2/Mtor/Styxl1/Igf1r/Mob2/Ikbkb/Tenm3/Cx3cl1/Cask/Xlr3b/Xlr4b
cluster1	GO:0031667	response to nutrient levels	46/1300	46	3.76519643110797e-08	1.25779709013307e-05	9.37219173563717e-06	Bcl2/Pik3c2b/Glul/Usf1/Myh13/Mapt/Pomc/Ncoa1/Atxn3/Fam107a/Stk24/Plec/Ep300/Clec16a/Tbc1d5/Csnk1a1/Adrb2/Pmaip1/Lipa/Cubn/Rxra/Kcnb1/Bche/Prkab2/Wnt2b/Agl/Usp33/Cdkn2b/Jun/Mtor/Depdc5/Trpv4/Bhlha15/Bmt2/Cadps2/Atn1/Gabarapl1/Zfp36/Chrna7/Folr1/Rrp8/Nucb2/Map1lc3b/Kank2/Slc38a3/Higd1a
cluster1	GO:0018209	peptidyl-serine modification	38/1300	38	5.98387749082397e-08	1.88791334835496e-05	1.40673611187792e-05	Cab39/Bcl2/Mapkapk2/Atp2b4/Sgk1/Stox1/Dyrk2/Tbk1/Mapk9/Galnt16/Bdkrb2/Ntrk2/Plk2/Prkcd/Dyrk1a/Axin1/Stk38/Csnk1a1/Dkk1/Prkcq/Ttbk2/Csnk2a1/Pfn2/Camk2d/Mtor/Akt2/Dyrk1b/Map4k1/Chrna7/Pak1/Arrb1/Prkcb/Ikbkb/Csnk1g1/Phip/Ttk/Rps6ka6/Rps6ka3
cluster1	GO:0018105	peptidyl-serine phosphorylation	37/1300	37	7.20030974469174e-08	2.15213468632128e-05	1.60361469106154e-05	Cab39/Bcl2/Mapkapk2/Atp2b4/Sgk1/Stox1/Dyrk2/Tbk1/Mapk9/Bdkrb2/Ntrk2/Plk2/Prkcd/Dyrk1a/Axin1/Stk38/Csnk1a1/Dkk1/Prkcq/Ttbk2/Csnk2a1/Pfn2/Camk2d/Mtor/Akt2/Dyrk1b/Map4k1/Chrna7/Pak1/Arrb1/Prkcb/Ikbkb/Csnk1g1/Phip/Ttk/Rps6ka6/Rps6ka3
cluster1	GO:1901652	response to peptide	48/1300	48	1.01510784257866e-07	2.87043193111004e-05	2.13883770550085e-05	Usf1/Sgk1/Eif4ebp2/Pip4k2c/Stat2/Trim41/Ndel1/Stat5b/Rab10/Pomc/Ncoa1/Hdac9/Psen1/Prkcd/Rb1/Nr4a1/Abcc1/Opa1/Mzb1/Adrb2/Rbm4/Prkcq/Cacna1b/Notch1/Itga4/Zfp106/Rap1gds1/Pik3r3/Ptprf/Mfn2/Mtor/Trpv4/Nod1/Nagk/Akt2/Ffar3/Chrna7/Igf1r/Pak1/Nucb2/Prkcb/Ikbkb/Cacna1a/Tyk2/Vps13c/Myo5a/Phip/Nono
cluster1	GO:0007264	small GTPase-mediated signal transduction	46/1300	46	1.06143811504333e-07	2.87043193111004e-05	2.13883770550085e-05	Arfgef1/Abl2/Vangl2/Chml/Tns3/Git1/Itga3/Gna13/Dock4/Plk2/Rhobtb2/Farp1/Gpr20/Rnd1/Crkl/Heg1/Robo1/Rab12/Rasgrp3/Cdc42ep3/Csnk1a1/Sipa1/Lipa/Notch1/Vav2/Madd/Arfgef2/Rapgef2/Dennd4b/Notch2/Camk2d/Ssx2ip/Abca1/Mfn2/Iqsec1/Nucb1/Akap13/Arrb1/Rras2/Nucb2/Eps8l2/Arhgef18/Kank2/Cdon/Dock11/Amot
cluster1	GO:0071496	cellular response to external stimulus	38/1300	38	1.33611780111995e-07	3.44900590570918e-05	2.56994907201062e-05	Bcl2/Pik3c2b/Glul/Usf1/Myh13/Ncoa1/Atxn3/Fam107a/Stk24/Plec/Ep300/Clec16a/Csnk1a1/Pmaip1/Sipa1/Rxra/Itga4/Kcnb1/Prkab2/Wnt2b/Usp33/Cdkn2b/Jun/Mtor/Depdc5/Bhlha15/Bmt2/Cadps2/Gabarapl1/Ldha/Folr1/Rrp8/Map1lc3b/Piezo1/Kank2/Slc38a3/Dag1/Higd1a
cluster1	GO:1901653	cellular response to peptide	39/1300	39	1.49067141049358e-07	3.68066214791003e-05	2.7425625035168e-05	Usf1/Sgk1/Eif4ebp2/Pip4k2c/Trim41/Ndel1/Stat5b/Rab10/Ncoa1/Hdac9/Psen1/Prkcd/Rb1/Nr4a1/Abcc1/Opa1/Mzb1/Adrb2/Rbm4/Prkcq/Itga4/Zfp106/Rap1gds1/Pik3r3/Ptprf/Mfn2/Mtor/Nod1/Akt2/Ffar3/Igf1r/Pak1/Nucb2/Prkcb/Cacna1a/Tyk2/Myo5a/Phip/Nono
cluster1	GO:0071692	protein localization to extracellular region	46/1300	46	1.57967787970215e-07	3.73791278284521e-05	2.785221524738e-05	Per2/Pfkfb2/Glul/Gnaz/Pfkl/Ptbp1/Sec24a/Srcin1/Sel1l/Cacna1d/Ep300/Tvp23a/Tango2/Baiap3/Rab11fip3/Rab12/Rbm4/Prkcq/Madd/Kcnb1/Serp1/Rap1gds1/Abca1/Rest/Idua/Orai1/Copg2/Vamp8/Trh/Gipr/Bloc1s3/Ffar3/Trpm4/Abcc8/Arrb1/Stim1/Prkcb/Slc25a22/Rab11fip1/Dand5/Fto/C2cd2l/Rab27a/Myo5a/Cyb5r4/Cask
cluster1	GO:0010639	negative regulation of organelle organization	42/1300	42	1.78534487259043e-07	4.05558941257643e-05	3.02193111065833e-05	Arfgef1/Sgk1/Mdm1/Sptbn1/Aurkb/Smg6/Taok1/Mapt/Dbn1/Prkcd/Bmp4/Bcl2l2/Sub1/Clec16a/Ercc4/Map6d1/Opa1/Cep97/Dyrk1a/Fez2/Plekhh2/Cep192/Ttbk2/Map1a/Rtel1/Pfn2/Kank4/Mfn2/Mtor/Hip1r/Styxl1/Tjp1/Arpin/Bnip3/Arhgef18/Ckap2/Kank2/Ttk/Higd1a/Fgf13/Atrx/Tmsb4x
cluster1	GO:0016311	dephosphorylation	37/1300	37	1.90184291807907e-07	4.14372212187055e-05	3.08760121406097e-05	Ptpn18/Ctdsp1/Ppp1r7/Phlpp1/Bcl2/Mgat5/Ptbp1/Plppr3/Tns3/Ppp3r1/Nt5c/Ppm1a/Ppp2r5c/Ptpdc1/Vcan/Itga1/Prkcd/Ppp6r2/Rcan1/Ptprs/Ppp6r3/Inpp5e/Ppp1r26/Dusp19/Acp2/Ctdspl2/Ppp1r16b/Ptprf/Ptp4a2/Ptpru/Styxl1/Ppm1k/Dusp16/Ikbkb/Pdp2/Acp5/Pxylp1
cluster1	GO:0043087	regulation of GTPase activity	36/1300	36	1.97007390897174e-07	4.14372212187055e-05	3.08760121406097e-05	Arfgef1/Sh3bp4/Agap1/Agap2/Tns3/Tbc1d9b/Ndel1/Dvl2/Gpr137b/Ntrk2/Crkl/Dvl3/Cblb/Tbc1d5/Rasgrp3/Tbc1d12/Gpsm1/Vav2/Pkp4/Rapgef2/Pbxip1/Arhgap29/Rap1gds1/Rcc2/Mtor/Agap3/Evi5/Plxnd1/Akt2/Mex3b/Cx3cl1/Ccpg1/Als2cl/Dock11/Tbc1d8b/Amot
cluster1	GO:0009306	protein secretion	45/1300	45	2.55695257364305e-07	5.18604773775674e-05	3.86426667144551e-05	Per2/Pfkfb2/Glul/Gnaz/Pfkl/Ptbp1/Sec24a/Srcin1/Sel1l/Cacna1d/Ep300/Tvp23a/Tango2/Baiap3/Rab11fip3/Rab12/Rbm4/Prkcq/Madd/Kcnb1/Serp1/Rap1gds1/Abca1/Rest/Idua/Orai1/Copg2/Vamp8/Trh/Gipr/Bloc1s3/Ffar3/Trpm4/Abcc8/Arrb1/Stim1/Prkcb/Slc25a22/Rab11fip1/Fto/C2cd2l/Rab27a/Myo5a/Cyb5r4/Cask
cluster1	GO:0035592	establishment of protein localization to extracellular region	45/1300	45	2.72776006256941e-07	5.34170668804541e-05	3.98025243249693e-05	Per2/Pfkfb2/Glul/Gnaz/Pfkl/Ptbp1/Sec24a/Srcin1/Sel1l/Cacna1d/Ep300/Tvp23a/Tango2/Baiap3/Rab11fip3/Rab12/Rbm4/Prkcq/Madd/Kcnb1/Serp1/Rap1gds1/Abca1/Rest/Idua/Orai1/Copg2/Vamp8/Trh/Gipr/Bloc1s3/Ffar3/Trpm4/Abcc8/Arrb1/Stim1/Prkcb/Slc25a22/Rab11fip1/Fto/C2cd2l/Rab27a/Myo5a/Cyb5r4/Cask
cluster1	GO:1905475	regulation of protein localization to membrane	28/1300	28	4.65896846830333e-07	8.7590337020398e-05	6.52659669181935e-05	Gpc1/Atp2b4/Stx7/Ank3/Sptbn1/Ppp1r9b/Itga3/Hectd1/Dbn1/Gpc6/Farp1/Crkl/Ap2m1/Cript/Csnk2a1/Kcnb1/Camk2d/Tcaf1/Vamp8/Grip2/Shisa7/Akt2/Pak1/Adam10/Myo5a/Dag1/Wnk3/Vamp7
cluster1	GO:0050890	cognition	40/1300	40	4.78130031278806e-07	8.7590337020398e-05	6.52659669181935e-05	Abl2/Sgk1/Eif4ebp2/Gm2a/Git1/Itga3/Mapt/Adcy3/Psen1/Ntrk2/Plk2/Fam107a/Ctnnd2/Ep300/Aaas/Dgcr2/Chrd/Rcan1/Rcan2/Adrb2/Rin1/Dkk1/Pak6/Map1a/Kcnq2/Bche/Jun/Elavl4/Ppt1/Mtor/Kit/Idua/Shisa7/Trpm4/Abcc8/Chrna7/Lins1/Pak1/Clstn2/Fgf13
cluster1	GO:0007611	learning or memory	37/1300	37	5.10420406275437e-07	9.0583671476194e-05	6.74963826719493e-05	Abl2/Sgk1/Eif4ebp2/Gm2a/Git1/Itga3/Mapt/Adcy3/Psen1/Ntrk2/Plk2/Ctnnd2/Ep300/Aaas/Chrd/Rcan1/Rcan2/Adrb2/Rin1/Dkk1/Pak6/Map1a/Kcnq2/Bche/Jun/Elavl4/Ppt1/Mtor/Kit/Idua/Shisa7/Trpm4/Abcc8/Chrna7/Pak1/Clstn2/Fgf13
cluster1	GO:0007612	learning	26/1300	26	5.54664708871449e-07	9.5452753990332e-05	7.11244698457169e-05	Abl2/Sgk1/Git1/Adcy3/Ntrk2/Ctnnd2/Aaas/Chrd/Adrb2/Rin1/Dkk1/Pak6/Map1a/Kcnq2/Bche/Jun/Elavl4/Ppt1/Mtor/Kit/Idua/Abcc8/Chrna7/Pak1/Clstn2/Fgf13
cluster1	GO:0006470	protein dephosphorylation	29/1300	29	5.80609265977686e-07	9.69788241613905e-05	7.22615866634767e-05	Ptpn18/Ctdsp1/Ppp1r7/Phlpp1/Bcl2/Mgat5/Ptbp1/Ppp3r1/Ppm1a/Ppp2r5c/Ptpdc1/Vcan/Itga1/Prkcd/Ppp6r2/Rcan1/Ptprs/Ppp6r3/Dusp19/Ctdspl2/Ppp1r16b/Ptprf/Ptp4a2/Ptpru/Styxl1/Ppm1k/Dusp16/Ikbkb/Pdp2
cluster1	GO:0048813	dendrite morphogenesis	26/1300	26	6.14004049730442e-07	9.96265428119766e-05	7.42344745839512e-05	Trak2/Abl2/Sgk1/Actr2/Srcin1/Tanc2/Dbn1/Farp1/Ctnnd2/Opa1/Robo1/Rapgef2/Elavl4/Ptprf/Mfn2/Sema3a/Chrna7/Lzts1/Cc2d1a/Cacna1a/Adam10/Cask/Xlr3b/Xlr4b/Trpc5/Vamp7
cluster1	GO:0018210	peptidyl-threonine modification	19/1300	19	7.7608109806903e-07	0.000116663	8.69284937256531e-05	Cab39/Bcl2/Stox1/Dyrk2/Tbk1/Galnt16/Prkcd/Dyrk1a/Axin1/Csnk2a1/Camk2d/Mtor/Galnt11/Eogt/Dyrk1b/Phip/Ttk/Trpc5/Wnk3
cluster1	GO:0001894	tissue homeostasis	33/1300	33	7.8062652325773e-07	0.000116663	8.69284937256531e-05	Bcl2/Bbs10/Tns3/Slc22a5/Itgb3/Bdkrb2/Gpr137b/Foxc1/Nxnl2/Rb1/Wdr36/Csf1r/Adrb2/Ltbp3/Lipa/Notch1/Crb2/Traf6/Map1a/Usp45/Nfib/Sh3gl2/Ncdn/Slc4a2/Idua/Tspan12/Smo/Abcc8/Tjp1/Acp5/Pth1r/Xiap/Wnk3
cluster1	GO:0060249	anatomical structure homeostasis	33/1300	33	7.8062652325773e-07	0.000116663	8.69284937256531e-05	Bcl2/Bbs10/Tns3/Slc22a5/Itgb3/Bdkrb2/Gpr137b/Foxc1/Nxnl2/Rb1/Wdr36/Csf1r/Adrb2/Ltbp3/Lipa/Notch1/Crb2/Traf6/Map1a/Usp45/Nfib/Sh3gl2/Ncdn/Slc4a2/Idua/Tspan12/Smo/Abcc8/Tjp1/Acp5/Pth1r/Xiap/Wnk3
cluster1	GO:0009416	response to light stimulus	36/1300	36	1.20521963700006e-06	0.000175499	0.000130769	Rev1/Pde6d/Per2/Bcl2/Abl2/Usf1/Sgk1/Mapk9/Aurkb/Zbtb1/Mta1/Prkcd/Ep300/Ercc4/Chrd/Sema5b/Map3k4/Pmaip1/Rbm4/Best1/Ddb1/Ino80/Trp53inp1/Mtor/Per3/Agap3/Kit/Idua/Rhno1/Akt2/Abcc8/Ddias/Arrb1/Dcun1d3/Trex1/Ube2a
cluster1	GO:0032984	protein-containing complex disassembly	30/1300	30	1.50219138854039e-06	0.000213274	0.000158916	Per2/Sgk1/Smarcc2/Sptbn1/Jmjd4/Taok1/Kif18b/Cfl2/Clec16a/Map6d1/Plekhh2/Adrb2/Setx/Ttbk2/Map1a/Lix1l/Sh3gl2/Kif2c/Trpv4/Vamp8/Gabarapl1/Arhgef1/Cebpg/Igf1r/Bnip3/Ckap2/Ogfod1/Map1lc3b/Ccsap/Fgf13
cluster1	GO:0099173	postsynapse organization	30/1300	30	1.63054473379965e-06	0.00022585	0.000168287	Abl2/Actr2/Itga3/Srcin1/Mpp2/Itgb3/Tanc2/Psen1/Dbn1/Farp1/Ctnnd2/Crkl/Opa1/Stk38/Ptprs/Cript/Lrfn4/Sh3gl2/Ptprf/Mfn2/Hip1r/Grip2/Shisa7/Chrna7/Igf1r/Lzts1/Adam10/Cask/Xlr3b/Xlr4b
cluster1	GO:0009100	glycoprotein metabolic process	37/1300	37	1.80893211690636e-06	0.000244593	0.000182253	Arfgef1/B3gat2/Trak2/Gpc1/Bcl2/Mgat5/Vangl2/Gfpt2/Mgat4b/Fut8/Galnt16/Psen1/Ctsl/Fut11/Mustn1/Ago2/Ep300/Abca2/B3galt1/B3galnt1/Tet2/Dpy19l4/Alg2/Erp44/Galnt11/Ugdh/Idua/Plod3/Chst12/C1galt1/Eogt/B3gnt8/Fbxo27/Fut10/Lipc/Pxylp1/Trex1
cluster1	GO:0046785	microtubule polymerization	16/1300	16	2.03192884463663e-06	0.000266403	0.000198504	Sgk1/Ndel1/Git1/Mapt/Ccdc57/Tppp/Mzt1/Nde1/Dyrk1a/Cep192/Slain2/Trpv4/Tubgcp5/Pak1/Numa1/Fgf13
cluster1	GO:0007584	response to nutrient	15/1300	15	2.06404732744385e-06	0.000266403	0.000198504	Usf1/Mapt/Ncoa1/Plec/Csnk1a1/Lipa/Cubn/Rxra/Bche/Agl/Cdkn2b/Mtor/Bmt2/Folr1/Kank2
cluster1	GO:0007020	microtubule nucleation	10/1300	10	2.14362502684314e-06	0.000270525	0.000201576	Ndel1/Git1/Ccdc57/Tppp/Mzt1/Nde1/Cep192/Slain2/Tubgcp5/Pak1
cluster1	GO:0060996	dendritic spine development	20/1300	20	2.40913217085752e-06	0.000297423	0.000221618	Actr2/Git1/Srcin1/Grn/Tanc2/Psen1/Dbn1/Plk2/Ctnnd2/Opa1/Ptprs/Nr3c1/Mfn2/Mtor/Iqsec1/Pak1/Adam10/Cask/Xlr3b/Xlr4b
cluster1	GO:0032869	cellular response to insulin stimulus	27/1300	27	2.59095774801801e-06	0.000313065	0.000233273	Usf1/Sgk1/Eif4ebp2/Pip4k2c/Ndel1/Rab10/Ncoa1/Hdac9/Prkcd/Rb1/Opa1/Mzb1/Rbm4/Prkcq/Zfp106/Pik3r3/Ptprf/Mfn2/Mtor/Akt2/Ffar3/Igf1r/Pak1/Nucb2/Prkcb/Myo5a/Phip
cluster1	GO:0007015	actin filament organization	45/1300	45	2.65691079235315e-06	0.000314346	0.000234228	Arfgef1/Bcl2/Abl2/Enah/Nf2/Actr2/Sptbn1/Sh3pxd2b/Gas7/Alox15/Coro6/Ppp1r9b/Limd2/Cfl2/Dbn1/Fam107a/Prkcd/Rhobtb2/Plec/Rnd1/Itgb5/Cdc42ep3/Plekhh2/Prkcq/Pfn2/Fhdc1/Ap1ar/Kank4/Cap1/Arhgef10l/Mtor/Trpv4/Hip1r/Alms1/Actn4/Tjp1/Arpin/Pak1/Arrb1/Arhgef18/Cx3cl1/Kank2/Myo5a/Myo6/Tmsb4x
cluster1	GO:0043393	regulation of protein binding	25/1300	25	2.76096500201491e-06	0.000316287	0.000235674	Bag2/Abl2/Aurkb/Psen1/Bmp4/Ep300/Dtx3l/Cblb/Adrb2/Dkk1/Crtac1/Itga4/Ttbk2/Mavs/Rapgef2/Adam15/Usp33/Ptprf/Hip1r/Plxnd1/Arrb1/Aktip/Zfpm1/Cdon/Pim2
cluster1	GO:0009101	glycoprotein biosynthetic process	32/1300	32	2.78470512954592e-06	0.000316287	0.000235674	Arfgef1/B3gat2/Trak2/Bcl2/Mgat5/Vangl2/Gfpt2/Mgat4b/Fut8/Galnt16/Psen1/Fut11/Mustn1/Ago2/Ep300/Abca2/B3galt1/B3galnt1/Tet2/Dpy19l4/Alg2/Galnt11/Ugdh/Plod3/Chst12/C1galt1/Eogt/B3gnt8/Fut10/Lipc/Pxylp1/Trex1
cluster1	GO:0061448	connective tissue development	34/1300	34	3.0185536368831e-06	0.000336125	0.000250456	Arid5a/Arid5b/Sh3pxd2b/Itgb3/Ncoa1/Pum2/Rarb/Thrb/Mustn1/Bmp4/Bmp1/Rb1/Ep300/Slc26a2/Ltbp3/Lipa/Notch1/Col5a1/Pgrmc2/Smad9/Ift80/Pbxip1/Col27a1/Nfib/Nfia/Hspg2/Idua/Trpv4/Por/Dyrk1b/Trpm4/Scube2/Fto/Pth1r
cluster1	GO:0022411	cellular component disassembly	46/1300	46	3.26796339611684e-06	0.000356899	0.000265935	Per2/Sgk1/Apaf1/Smarcc2/Sptbn1/Sh3pxd2b/Jmjd4/Ndel1/Taok1/Kif18b/Cfl2/Atg10/Clec16a/Map6d1/Plekhh2/Adrb2/Elac1/Atg2a/Stx5a/Setx/Ttbk2/Map1a/Lrba/Pbxip1/Lix1l/Sh3gl2/Kif2c/Vps13d/Mfn2/Nmnat1/Trpv4/Vamp8/Iqsec1/Gabarapl1/Arhgef1/Cebpg/Abcc8/Igf1r/Bnip3/Ckap2/Ogfod1/Map1lc3b/Spata33/Ccsap/Vps13c/Fgf13
cluster1	GO:0070646	protein modification by small protein removal	19/1300	19	3.65678576077071e-06	0.000391828	0.000291962	Desi2/Usp34/Usp36/Gps1/Atxn3/Otulin/Josd1/Desi1/Stambpl1/Usp33/Otud6b/Usp45/Usp42/Usp35/Usp31/Uchl4/Otud5/Usp11/Usp26
cluster1	GO:0016579	protein deubiquitination	17/1300	17	3.84064802722249e-06	0.000403908	0.000300963	Desi2/Usp34/Usp36/Atxn3/Otulin/Josd1/Stambpl1/Usp33/Otud6b/Usp45/Usp42/Usp35/Usp31/Uchl4/Otud5/Usp11/Usp26
cluster1	GO:0032970	regulation of actin filament-based process	40/1300	40	3.95364499547001e-06	0.000406529	0.000302916	Arfgef1/Sumo1/Pam/Vangl2/Nf2/Sptbn1/Sh3pxd2b/Alox15/Taok1/Itgb3/Cfl2/Ryr2/Dbn1/Fam107a/Prkcd/Ep300/Rnd1/Cdc42ep3/Plekhh2/Csf1r/Prkcq/Pfn2/Ap1ar/Kank4/Arhgef10l/Mfn2/Mtor/Slc4a2/Hip1r/Alms1/Trpm4/Tjp1/Akap13/Arpin/Pak1/Arhgef18/Cx3cl1/Kank2/Fgf13/Tmsb4x
cluster1	GO:0003007	heart morphogenesis	32/1300	32	4.00873912623103e-06	0.000406529	0.000302916	Vangl2/Dvl2/Fzd2/Gaa/Psen1/Ryr2/Foxc1/Bmp4/Pou4f1/Crkl/Dvl3/Heg1/Robo1/Dkk1/Notch1/Rxra/Col5a1/Fkbp1a/Adam15/Notch2/Jun/Mtor/Sema3c/Rbpj/Smo/Plxnd1/Megf8/Tead2/Folr1/Zfpm1/Dag1/Trex1
cluster1	GO:0031331	positive regulation of cellular catabolic process	36/1300	36	4.35382012122395e-06	0.000433778	0.00032322	Sh3bp4/Rc3h1/Lin28b/Mex3d/Tbk1/Pip4k2c/Git1/Psen1/Plk2/Zswim8/Prkcd/Ago2/Clec16a/Dtx3l/Khsrp/Rab12/Adrb2/Atg2a/Abca2/Gpsm1/Trp53inp1/Vps13d/Mtor/Dhrsx/Depdc5/Pan3/Smo/Nod1/Dcp1b/Akt2/Zfp36/Samd4b/Trim5/Bnip3/Fto/Pim2
cluster1	GO:0051056	regulation of small GTPase mediated signal transduction	28/1300	28	4.56502972679171e-06	0.000440382	0.000328141	Arfgef1/Abl2/Tns3/Git1/Itga3/Gpr20/Crkl/Heg1/Robo1/Csnk1a1/Sipa1/Notch1/Madd/Arfgef2/Dennd4b/Notch2/Camk2d/Ssx2ip/Abca1/Mfn2/Iqsec1/Akap13/Arrb1/Eps8l2/Arhgef18/Kank2/Cdon/Amot
cluster1	GO:0071375	cellular response to peptide hormone stimulus	32/1300	32	4.62422640426139e-06	0.000440382	0.000328141	Usf1/Sgk1/Eif4ebp2/Pip4k2c/Ndel1/Stat5b/Rab10/Ncoa1/Hdac9/Prkcd/Rb1/Nr4a1/Opa1/Mzb1/Rbm4/Prkcq/Zfp106/Rap1gds1/Pik3r3/Ptprf/Mfn2/Mtor/Akt2/Ffar3/Igf1r/Pak1/Nucb2/Prkcb/Tyk2/Myo5a/Phip/Nono
cluster1	GO:2000144	positive regulation of DNA-templated transcription initiation	14/1300	14	4.69638593752835e-06	0.000440382	0.000328141	Ikzf1/Med13/Gtf2a1/Taf9/Sub1/Pou5f1/Setx/Jun/Taf6/Mitf/Med21/Taf10/Med17/Med14
cluster1	GO:0044772	mitotic cell cycle phase transition	42/1300	42	4.7302892008194e-06	0.000440382	0.000328141	Bard1/Ctdsp1/Bcl2/Stox1/Smarcc2/Aurkb/Taok1/Psme3/Brca1/Cdc27/Ccdc57/Ppp2r5c/Plk2/Fam107a/Rb1/Trim39/Rbbp8/Cep192/Ddb1/Fbxl15/Prkcq/Ino80/Camk2d/Eif4e/Nfib/Cdkn2b/Nfia/Rcc2/Cdk6/Bcl7a/Mepce/Taf10/Dcun1d3/Kdm8/Rbl2/Kank2/Ttk/Trex1/Pim2/Ddx3x/Ube2a/Usp26
cluster1	GO:0051494	negative regulation of cytoskeleton organization	23/1300	23	4.97700288966055e-06	0.000455877	0.000339687	Arfgef1/Sgk1/Mdm1/Sptbn1/Taok1/Dbn1/Prkcd/Map6d1/Dyrk1a/Plekhh2/Ttbk2/Map1a/Pfn2/Kank4/Mfn2/Hip1r/Tjp1/Arpin/Arhgef18/Ckap2/Kank2/Fgf13/Tmsb4x
cluster1	GO:0006836	neurotransmitter transport	27/1300	27	5.09427405206334e-06	0.000459212	0.000342172	Per2/Slc30a1/Stx11/Slc18b1/Syn3/Git1/Itgb3/Psen1/Ntrk2/Cadps/Nr4a1/Baiap3/Cacna1b/Stxbp1/Pfn2/P2ry1/Rims3/Ppt1/Nat8l/Cadps2/Vamp1/Abcc8/Pak1/Prkcb/Slc18a1/Cacna1a/Cask
cluster1	GO:0099003	vesicle-mediated transport in synapse	30/1300	30	5.65822331522075e-06	0.000502079	0.000374113	Stx11/Ap3d1/Syn3/Ppp3r1/Git1/Grn/Itgb3/Psen1/Fcho2/Cadps/Ap2m1/Atp6v1a/Cacna1b/Stxbp1/Dnajc5/Pfn2/P2ry1/Sh3gl2/Plaa/Eps15/Rims3/Cadps2/Iqsec1/Grip2/Vamp1/Prkcb/Slc18a1/Cacna1a/Myo6/Cask
cluster1	GO:1902115	regulation of organelle assembly	27/1300	27	5.99696039689232e-06	0.000517989	0.000385968	Syne1/Mdm1/Pip4k2c/Nf2/Mapk9/Cntrob/Plk2/Cep97/Rab11fip3/Ptprs/Fez2/Cript/Cep192/Lrfn4/Atg2a/Tbc1d12/Ttbk2/Mfn2/Mtor/Styxl1/Pan3/Alms1/Numa1/Atmin/Ccsap/Cep295/Pdcd6ip
cluster1	GO:1902904	negative regulation of supramolecular fiber organization	23/1300	23	6.01995125179994e-06	0.000517989	0.000385968	Arfgef1/Sgk1/Sptbn1/Taok1/Dbn1/Prkcd/Map6d1/Dyrk1a/Plekhh2/Ttbk2/Map1a/Pfn2/Kank4/Hspg2/Mfn2/Hip1r/Tjp1/Arpin/Arhgef18/Ckap2/Kank2/Fgf13/Tmsb4x
cluster1	GO:1990778	protein localization to cell periphery	39/1300	39	6.28527068831694e-06	0.000520497	0.000387836	Atp2b4/Stx7/Ank3/Sptbn1/Git1/Ppp1r9b/Itga3/Rab10/Efr3b/Hectd1/Fcho2/Slmap/Gpc6/Ap2m1/Rab12/Abca2/Stxbp1/Csnk2a1/Kcnb1/P2ry1/Ift80/Rapgef2/Camk2d/Gnai1/Vamp5/Vamp8/Grip2/Akt2/Mex3b/Numa1/Pgap2/Ikbkb/Adam10/Myo5a/Dag1/Cask/Fgf13/Wnk3/Vamp7
cluster1	GO:0051147	regulation of muscle cell differentiation	22/1300	22	6.34091553711505e-06	0.000520497	0.000387836	Bcl2/Ptbp1/Frs2/Hdac9/Nid1/Bmp4/Ep300/Rcan1/Lama1/Nr3c1/Csf1r/Rbm4/Dkk1/Notch1/Notch2/Mtor/Kit/Bhlha15/Foxp1/Pak1/Piezo1/Tmsb4x
cluster1	GO:0014706	striated muscle tissue development	32/1300	32	6.56231560971815e-06	0.000520497	0.000387836	Kcnk2/Frs2/Hdac9/Ryr2/Foxc1/Rarb/Bmp4/Pou4f1/Plec/Ep300/Hdac7/Heg1/Boc/Nr3c1/Dkk1/Notch1/Rxra/Fkbp1a/Camk2d/Hspg2/Mtor/Sema3c/Rbpj/Adamts9/Foxp1/Akap13/Tenm4/Pak1/Fadd/Zfpm1/Cdon/Trex1
cluster1	GO:0051258	protein polymerization	31/1300	31	6.58984802088742e-06	0.000520497	0.000387836	Arfgef1/Sgk1/Sptbn1/Gas7/Ndel1/Alox15/Git1/Mapt/Ccdc57/Dbn1/Tppp/Fam107a/Prkcd/Mzt1/Nde1/Dyrk1a/Cdc42ep3/Cep192/Pfn2/Fhdc1/Kank4/Mtor/Slain2/Trpv4/Hip1r/Tubgcp5/Pak1/Numa1/Kank2/Fgf13/Tmsb4x
cluster1	GO:0009314	response to radiation	42/1300	42	6.60452307697502e-06	0.000520497	0.000387836	Rev1/Bard1/Pde6d/Per2/Bcl2/Abl2/Usf1/Sgk1/Mapk9/Aurkb/Brca1/Zbtb1/Mta1/Prkcd/Tspyl5/Ep300/Ercc4/Chrd/Sema5b/Map3k4/Pmaip1/Rbm4/Best1/Ddb1/Ino80/Trp53inp1/Fancg/Mtor/Per3/Agap3/Xrcc2/Kit/Idua/Rhno1/Akt2/Abcc8/Ddias/Arrb1/Dcun1d3/Nek1/Trex1/Ube2a
cluster1	GO:0006913	nucleocytoplasmic transport	36/1300	36	6.78231163559205e-06	0.000520497	0.000387836	Sumo1/Bard1/Ahctf1/Pttg1ip/Ppp3r1/Brca1/Ppm1a/Psen1/Nup153/Prkcd/Bmp4/Xpo4/Ep300/Desi1/Nup50/Aaas/Axin1/Rab18/Rbm4/Ranbp6/Prkcq/Notch1/Ssb/Ctdspl2/Mavs/Kcnq2/Eif4e/Ipo13/Kpna6/Agap3/Fam53a/Smo/Dusp16/Akap13/Adam10/Phip
cluster1	GO:0032956	regulation of actin cytoskeleton organization	36/1300	36	6.78231163559205e-06	0.000520497	0.000387836	Arfgef1/Pam/Vangl2/Nf2/Sptbn1/Sh3pxd2b/Alox15/Taok1/Itgb3/Cfl2/Dbn1/Fam107a/Prkcd/Ep300/Rnd1/Cdc42ep3/Plekhh2/Csf1r/Prkcq/Pfn2/Ap1ar/Kank4/Arhgef10l/Mfn2/Mtor/Slc4a2/Hip1r/Alms1/Tjp1/Akap13/Arpin/Pak1/Arhgef18/Cx3cl1/Kank2/Tmsb4x
cluster1	GO:0051169	nuclear transport	36/1300	36	6.78231163559205e-06	0.000520497	0.000387836	Sumo1/Bard1/Ahctf1/Pttg1ip/Ppp3r1/Brca1/Ppm1a/Psen1/Nup153/Prkcd/Bmp4/Xpo4/Ep300/Desi1/Nup50/Aaas/Axin1/Rab18/Rbm4/Ranbp6/Prkcq/Notch1/Ssb/Ctdspl2/Mavs/Kcnq2/Eif4e/Ipo13/Kpna6/Agap3/Fam53a/Smo/Dusp16/Akap13/Adam10/Phip
cluster1	GO:1903532	positive regulation of secretion by cell	38/1300	38	7.01457507341284e-06	0.000527096	0.000392754	Pfkfb2/Pla2g4a/Glul/Ptbp1/Mapk9/Sec24a/Unc13d/Cadps/Cacna1d/Ep300/Baiap3/Nr3c1/Prkcq/Cacna1b/Stxbp1/Kcnb1/Serp1/P2ry1/Mfn2/Orai1/Cadps2/Vamp8/Trh/Tmf1/Gipr/Trpm4/Abcc8/Arrb1/Stim1/Nucb2/Prkcb/Slc18a1/Fto/C2cd2l/Rab27a/Pdcd6ip/Cask/Vamp7
cluster1	GO:0051101	regulation of DNA binding	18/1300	18	7.05393136074363e-06	0.000527096	0.000392754	Sumo1/Per2/Dot1l/Hcfc2/Psen1/Foxc1/Rb1/Pou4f1/Ercc4/Traf6/Cpne1/Nfib/Jun/Rest/Smo/Taf10/Zfp90/Zc4h2
cluster1	GO:0044843	cell cycle G1/S phase transition	28/1300	28	7.31463944284605e-06	0.000539478	0.00040198	Ctdsp1/Bcl2/Atp2b4/Stox1/Smarcc2/Psme3/Ppp2r5c/Plk2/Fam107a/Rb1/Trim39/Rbbp8/Csf1r/Ino80/Camk2d/Eif4e/Cdkn2b/Cdk6/Bcl7a/Mepce/Taf10/Dcun1d3/Rbl2/Kank2/Trex1/Pim2/Ddx3x/Usp26
cluster1	GO:0017156	calcium-ion regulated exocytosis	14/1300	14	7.62867381832123e-06	0.000555426	0.000413863	Unc13d/Cadps/Baiap3/Pou5f1/Notch1/Stxbp1/Kcnb1/Rims3/Rest/Orai1/Cadps2/Vamp8/Cacna1a/Vamp7
cluster1	GO:0050708	regulation of protein secretion	34/1300	34	8.23633519231826e-06	0.000590384	0.000439911	Per2/Pfkfb2/Glul/Gnaz/Pfkl/Ptbp1/Sec24a/Srcin1/Cacna1d/Ep300/Baiap3/Rab11fip3/Prkcq/Madd/Kcnb1/Serp1/Rap1gds1/Rest/Idua/Orai1/Vamp8/Trh/Gipr/Ffar3/Trpm4/Abcc8/Arrb1/Stim1/Prkcb/Slc25a22/Rab11fip1/Fto/C2cd2l/Cask
cluster1	GO:0003151	outflow tract morphogenesis	15/1300	15	8.31673460581309e-06	0.000590384	0.000439911	Vangl2/Dvl2/Fzd2/Foxc1/Bmp4/Crkl/Dvl3/Robo1/Notch1/Jun/Sema3c/Rbpj/Plxnd1/Folr1/Zfpm1
cluster1	GO:0016197	endosomal transport	30/1300	30	8.74810191833815e-06	0.000613339	0.000457016	Ap3d1/Agap2/Nf2/Wdr81/Rab11fip4/Ube2o/Rab10/Micall1/Clec16a/Tbc1d23/Baiap3/Rab11fip3/Tbc1d5/Ubxn6/Rab12/Snx32/Stx5a/Tmem87b/Kif16b/Lrba/Abca1/Zfyve9/Eps15/Evi5/Alms1/Grip2/Rbsn/Eps15l1/Aktip/Als2cl
cluster1	GO:1904951	positive regulation of establishment of protein localization	36/1300	36	9.22273515755197e-06	0.000638731	0.000475936	Pfkfb2/Glul/Ank3/Ptbp1/Sec24a/Brca1/Ppm1a/Psen1/Cacna1d/Prkcd/Xpo4/Ep300/Baiap3/Pmaip1/Prkcq/Ctdspl2/Mavs/Kcnb1/Serp1/Orai1/Smo/Tcaf1/Vamp8/Trh/Gipr/Akt2/Trpm4/Abcc8/Pak1/Arrb1/Stim1/Prkcb/Fto/Cep295/C2cd2l/Cask
cluster1	GO:0060562	epithelial tube morphogenesis	38/1300	38	9.96492243160983e-06	0.000681817	0.00050804	Cxcr2/Bcl2/Abl2/Vangl2/Enah/Mthfd1l/Stox1/Apaf1/Ppp3r1/Dvl2/Fzd2/Gna13/Hectd1/Psen1/Ryr2/Bmp4/Fzd3/Nup50/Dvl3/Opa1/Robo1/Brd2/Lama1/Nr3c1/Nrarp/Notch1/Traf6/Notch2/Wnt2b/Rbpj/Smo/Foxp1/Plxnd1/Megf8/Tead2/Pak1/Folr1/Dag1
cluster1	GO:0032868	response to insulin	29/1300	29	1.08061936623709e-05	0.000730576	0.000544372	Usf1/Sgk1/Eif4ebp2/Pip4k2c/Ndel1/Rab10/Ncoa1/Hdac9/Prkcd/Rb1/Opa1/Mzb1/Rbm4/Prkcq/Zfp106/Pik3r3/Ptprf/Mfn2/Mtor/Trpv4/Akt2/Ffar3/Igf1r/Pak1/Nucb2/Prkcb/Vps13c/Myo5a/Phip
cluster1	GO:0030900	forebrain development	40/1300	40	1.10538716598417e-05	0.000738138	0.000550007	Apaf1/Frs2/Nf2/Ikzf1/Ndel1/Psen1/Tubb2b/Ntrk2/Zswim6/Rarb/Bmp4/Pou4f1/Sun2/Nde1/Crkl/Chrd/Robo1/Ptprs/Csf1r/Sall3/Dkk1/Crtac1/Notch1/Ttbk2/Kcnq2/Rapgef2/Wnt2b/Akna/Nfib/Elavl4/Sema3a/Rbpj/Smo/Mboat7/Pak1/Fut10/Cdon/Dmxl2/Fgf13/Atrx
cluster1	GO:0042063	gliogenesis	38/1300	38	1.11779994256698e-05	0.000738138	0.000550007	Dner/Gpc1/Abl2/Nf2/Ppp3r1/Suz12/Grn/Psen1/Ntrk2/Tppp/Vcan/Bmp4/Rb1/Plec/Sun2/Abcc1/Crkl/Nr3c1/Csf1r/Abca2/Notch1/P2ry1/Notch2/Nfib/Cdkn2b/Nfia/Mfn2/Mtor/Cdk6/Rnf10/Smo/Mboat7/Akt2/Abcc8/Tenm4/Rras2/Cx3cl1/Dag1
cluster1	GO:0046883	regulation of hormone secretion	34/1300	34	1.2041255713365e-05	0.000769037	0.000573031	Per2/Pfkfb2/Glul/Gnaz/Pfkl/Ptbp1/Pomc/Cacna1d/Baiap3/Rab11fip3/Madd/Kcnb1/Serp1/P2ry1/Mfn2/Rest/Orai1/Vamp8/Trh/Tmf1/Gipr/Ffar3/Trpm4/Abcc8/Arrb1/Stim1/Nucb2/Prkcb/Slc25a22/Rab11fip1/Fto/C2cd2l/Cask/Vamp7
cluster1	GO:0043524	negative regulation of neuron apoptotic process	25/1300	25	1.21610204875515e-05	0.000769037	0.000573031	Bcl2/Unc5b/Agap2/Grn/Psen1/Foxq1/Ntrk2/Pou4f1/Nrbp2/Slc25a27/Stxbp1/Dnajc5/Jun/Ppt1/Nmnat1/Xrcc2/Smo/Plxnd1/Arrb1/Cacna1a/Mt1/Cx3cl1/Thap11/Xiap/Nono
cluster1	GO:0007019	microtubule depolymerization	12/1300	12	1.22935634047738e-05	0.000769037	0.000573031	Sgk1/Taok1/Kif18b/Map6d1/Ttbk2/Map1a/Kif2c/Trpv4/Arhgef1/Ckap2/Ccsap/Fgf13
cluster1	GO:0007269	neurotransmitter secretion	22/1300	22	1.23305057151809e-05	0.000769037	0.000573031	Slc30a1/Stx11/Syn3/Git1/Psen1/Ntrk2/Cadps/Nr4a1/Baiap3/Cacna1b/Stxbp1/Pfn2/P2ry1/Rims3/Ppt1/Cadps2/Vamp1/Abcc8/Pak1/Prkcb/Cacna1a/Cask
cluster1	GO:0099643	signal release from synapse	22/1300	22	1.23305057151809e-05	0.000769037	0.000573031	Slc30a1/Stx11/Syn3/Git1/Psen1/Ntrk2/Cadps/Nr4a1/Baiap3/Cacna1b/Stxbp1/Pfn2/P2ry1/Rims3/Ppt1/Cadps2/Vamp1/Abcc8/Pak1/Prkcb/Cacna1a/Cask
cluster1	GO:0140694	non-membrane-bounded organelle assembly	39/1300	39	1.24584310751626e-05	0.000769037	0.000573031	Rc3h1/Mdm1/Tns3/Sh3pxd2b/Mapk9/Aurkb/Cntrob/Eral1/Rnf213/Ccdc57/Pum2/Cfl2/Eif5/Plk2/Mzt1/Plec/Ep300/Aaas/Cep97/Kifc5b/Cep192/Ddb1/Ino80/Cep152/Mfn2/Haus3/Styxl1/Pan3/Flnc/Alms1/Tubgcp5/Akap13/Numa1/Ogfod1/Ccsap/Cep295/Ddx3x/Wnk3/Mospd2
cluster1	GO:0042886	amide transport	37/1300	37	1.40543125364601e-05	0.00085822	0.000639483	Per2/Pfkfb2/Glul/Gnaz/Pfkl/Ptbp1/Slc46a1/Cacna1d/Abcc1/Baiap3/Rbm4/Abca2/Madd/Kcnb1/Serp1/Abca1/Rest/Trpv4/Gltp/Orai1/Trh/Gipr/Ffar3/Trpm4/Abcc8/Arrb1/Folr1/Stim1/Nucb2/Prkcb/Slc25a22/Fto/C2cd2l/Myo5a/Cyb5r4/Slc38a3/Cask
cluster1	GO:0051017	actin filament bundle assembly	22/1300	22	1.47986967048333e-05	0.000894062	0.00066619	Abl2/Nf2/Sh3pxd2b/Gas7/Limd2/Dbn1/Fam107a/Itgb5/Prkcq/Pfn2/Fhdc1/Kank4/Arhgef10l/Mtor/Alms1/Actn4/Tjp1/Pak1/Arrb1/Arhgef18/Cx3cl1/Kank2
cluster1	GO:0042391	regulation of membrane potential	44/1300	44	1.5346526651569e-05	0.000917399	0.000683579	Sumo1/Bcl2/Kcnk2/Stox1/Ank3/Mpp2/Mapt/Psen1/Ryr2/Dbn1/Ntrk2/Tmem161b/Plk2/Slmap/Cacna1d/Slc25a27/Adrb2/Pmaip1/Lipa/Pank2/Snta1/Kcnb1/Kcnq2/Camk2d/Jun/Rims3/Mfn2/Mtor/Kcnab2/Kcnh2/Grip2/Foxp1/Ffar3/Trpm4/Chrna7/Bnip3/Cacna1a/Cx3cl1/Piezo1/Tmem25/Chrnb4/Fgf13/Glra4/Trpc5
cluster1	GO:0008286	insulin receptor signaling pathway	19/1300	19	1.56393100235049e-05	0.000925163	0.000689364	Eif4ebp2/Pip4k2c/Ndel1/Prkcd/Opa1/Mzb1/Rbm4/Prkcq/Zfp106/Pik3r3/Ptprf/Mfn2/Akt2/Ffar3/Igf1r/Pak1/Nucb2/Prkcb/Phip
cluster1	GO:0044848	biological phase	11/1300	11	1.61093429566094e-05	0.000943144	0.000702762	Psen1/Ctsl/Mei1/Notch1/Nfib/Nfia/Cdk6/Myo5a/Ttk/Trex1/Topaz1
cluster1	GO:0032024	positive regulation of insulin secretion	17/1300	17	1.72007411106932e-05	0.000996765	0.000742717	Pfkfb2/Glul/Ptbp1/Cacna1d/Baiap3/Serp1/Orai1/Trh/Gipr/Trpm4/Abcc8/Arrb1/Stim1/Prkcb/Fto/C2cd2l/Cask
cluster1	GO:0046879	hormone secretion	38/1300	38	1.75140532882015e-05	0.00100467	0.000748607	Per2/Pfkfb2/Glul/Gnaz/Pfkl/Ptbp1/Pomc/Cacna1d/Baiap3/Rab11fip3/Rbm4/Madd/Kcnb1/Serp1/P2ry1/Mfn2/Rest/Trpv4/Orai1/Vamp8/Trh/Tmf1/Gipr/Ffar3/Trpm4/Abcc8/Arrb1/Stim1/Nucb2/Prkcb/Slc25a22/Rab11fip1/Fto/C2cd2l/Myo5a/Cyb5r4/Cask/Vamp7
cluster1	GO:0018107	peptidyl-threonine phosphorylation	16/1300	16	1.83474351469973e-05	0.001041951	0.000776386	Cab39/Bcl2/Stox1/Dyrk2/Tbk1/Prkcd/Dyrk1a/Axin1/Csnk2a1/Camk2d/Mtor/Dyrk1b/Phip/Ttk/Trpc5/Wnk3
cluster1	GO:0000082	G1/S transition of mitotic cell cycle	25/1300	25	1.9633733256969e-05	0.00110396	0.000822591	Ctdsp1/Bcl2/Stox1/Smarcc2/Psme3/Ppp2r5c/Plk2/Fam107a/Rb1/Rbbp8/Ino80/Camk2d/Eif4e/Cdkn2b/Cdk6/Bcl7a/Mepce/Taf10/Dcun1d3/Rbl2/Kank2/Trex1/Pim2/Ddx3x/Usp26
cluster1	GO:2000677	regulation of transcription regulatory region DNA binding	10/1300	10	2.00328724408598e-05	0.00111536	0.000831085	Per2/Dot1l/Hcfc2/Psen1/Foxc1/Rb1/Pou4f1/Traf6/Rest/Zc4h2
cluster1	GO:0061572	actin filament bundle organization	22/1300	22	2.11137103261591e-05	0.001164124	0.000867421	Abl2/Nf2/Sh3pxd2b/Gas7/Limd2/Dbn1/Fam107a/Itgb5/Prkcq/Pfn2/Fhdc1/Kank4/Arhgef10l/Mtor/Alms1/Actn4/Tjp1/Pak1/Arrb1/Arhgef18/Cx3cl1/Kank2
cluster1	GO:0043523	regulation of neuron apoptotic process	32/1300	32	2.27615964519484e-05	0.001242914	0.00092613	Bcl2/Unc5b/Agap2/Grn/Psen1/Foxq1/Ntrk2/Itga1/Pou4f1/Nrbp2/Slc25a27/Nr3c1/Pmaip1/Stxbp1/Kcnb1/Dnajc5/Trim2/Jun/Ptprf/Ppt1/Mtor/Nmnat1/Xrcc2/Smo/Plxnd1/Arrb1/Cacna1a/Mt1/Cx3cl1/Thap11/Xiap/Nono
cluster1	GO:0031103	axon regeneration	11/1300	11	2.35087904076471e-05	0.00127149	0.000947422	Bcl2/Ndel1/Grn/Pum2/Stk24/Ptprs/Nrep/Jun/Ptprf/Igf1r/Folr1
cluster1	GO:0046887	positive regulation of hormone secretion	23/1300	23	2.46802835184313e-05	0.001322258	0.000985251	Pfkfb2/Glul/Ptbp1/Cacna1d/Baiap3/Serp1/P2ry1/Mfn2/Orai1/Vamp8/Trh/Tmf1/Gipr/Trpm4/Abcc8/Arrb1/Stim1/Nucb2/Prkcb/Fto/C2cd2l/Cask/Vamp7
cluster1	GO:0001558	regulation of cell growth	41/1300	41	2.51124011200499e-05	0.001332835	0.000993132	Sh3bp4/Bcl2/Sgk1/Nf2/Sertad2/Ndel1/Derl2/Ppp1r9b/Igfbp4/Brca1/Mapt/Pum2/Dbn1/Fam107a/Rb1/Ep300/Sbf1/Crkl/Sema5b/Ptprs/Wdr36/Nr3c1/Eno1b/Ino80/Adam15/Plaa/Ppt1/Mtor/Sema3a/Sema3c/Rnf6/Foxp1/Megf8/Pak1/Dcun1d3/Cdkn2aip/Adam10/Ddx3x/Fgf13/Trpc5/Tro
cluster1	GO:0098739	import across plasma membrane	24/1300	24	2.58983511294436e-05	0.001350198	0.00100607	Per2/Slc30a1/Arg1/Ppp3r1/Slc46a1/Psen1/Cacna1d/Prkcd/Atp12a/Abcc1/Adrb2/Cacna1b/Lrrc8a/Slc12a6/Slc31a1/Kcnh2/Slc5a1/Trpv4/Akt2/Trpm4/Cacna1a/Slc38a3/Slc9a7/Wnk3
cluster1	GO:0034504	protein localization to nucleus	33/1300	33	2.61484917674369e-05	0.001350198	0.00100607	Sumo1/Bard1/Glul/Syne1/Pttg1ip/Nf2/Ppp3r1/Brca1/Psen1/Nup153/Prkcd/Bmp4/Card10/Sun2/Ep300/Nup50/Dtx3l/Ranbp6/Prkcq/Notch1/Mavs/Kcnq2/Rap1gds1/Ipo13/Kpna6/Mtor/Agap3/Fam53a/Mepce/Smo/Dcp1b/Tyk2/Phip
cluster1	GO:0046849	bone remodeling	16/1300	16	2.62867130588858e-05	0.001350198	0.00100607	Suco/Tns3/P3h4/Itgb3/Gpr137b/Csf1r/Adrb2/Ltbp3/Traf6/Notch2/Ncdn/Slc4a2/Idua/Mitf/Acp5/Pth1r
cluster1	GO:0021915	neural tube development	23/1300	23	2.67917317824634e-05	0.001350198	0.00100607	Abl2/Vangl2/Enah/Mthfd1l/Apaf1/Dvl2/Fzd2/Hectd1/Psen1/Bmp4/Fzd3/Nup50/Dvl3/Opa1/Brd2/Notch1/Traf6/Ttbk2/Sema3c/Plod3/Smo/Tead2/Folr1
cluster1	GO:0106027	neuron projection organization	17/1300	17	2.69897884894311e-05	0.001350198	0.00100607	Abl2/Actr2/Itga3/Srcin1/Tanc2/Psen1/Dbn1/Ctnnd2/Opa1/Map1a/Mfn2/Chrna7/Igf1r/Adam10/Cask/Xlr3b/Xlr4b
cluster1	GO:0009914	hormone transport	38/1300	38	2.70007125626141e-05	0.001350198	0.00100607	Per2/Pfkfb2/Glul/Gnaz/Pfkl/Ptbp1/Pomc/Cacna1d/Baiap3/Rab11fip3/Rbm4/Madd/Kcnb1/Serp1/P2ry1/Mfn2/Rest/Trpv4/Orai1/Vamp8/Trh/Tmf1/Gipr/Ffar3/Trpm4/Abcc8/Arrb1/Stim1/Nucb2/Prkcb/Slc25a22/Rab11fip1/Fto/C2cd2l/Myo5a/Cyb5r4/Cask/Vamp7
cluster1	GO:0051298	centrosome duplication	13/1300	13	2.73033167796932e-05	0.001350198	0.00100607	Mdm1/Cntrob/Brca1/Ccdc57/Plk2/Nde1/Cep192/Fbxw5/Cep152/Usp33/Alms1/Cep295/Pdcd6ip
cluster1	GO:0051961	negative regulation of nervous system development	22/1300	22	2.73415660006502e-05	0.001350198	0.00100607	Trak2/Ctdsp1/Nf2/Psen1/Bmp4/Rb1/Sema5b/Robo1/Ptprs/Dkk1/Notch1/Rapgef2/Cdkn2b/Mfn2/Sema3a/Sema3c/Rest/Rnf10/Rnf6/Abcc8/Fgf13/Trpc5
cluster1	GO:0060998	regulation of dendritic spine development	14/1300	14	2.82787293316135e-05	0.001372606	0.001022766	Actr2/Grn/Tanc2/Psen1/Dbn1/Plk2/Opa1/Ptprs/Nr3c1/Mfn2/Mtor/Cask/Xlr3b/Xlr4b
cluster1	GO:2000142	regulation of DNA-templated transcription initiation	14/1300	14	2.82787293316135e-05	0.001372606	0.001022766	Ikzf1/Med13/Gtf2a1/Taf9/Sub1/Pou5f1/Setx/Jun/Taf6/Mitf/Med21/Taf10/Med17/Med14
cluster1	GO:0045055	regulated exocytosis	28/1300	28	2.89470810963744e-05	0.001382205	0.001029919	Stx11/Git1/Unc13d/Rab10/Psen1/Cadps/Baiap3/Pou5f1/Cacna1b/Notch1/Stxbp1/Kcnb1/Pfn2/P2ry1/Rims3/Kit/Rest/Orai1/Lat2/Cadps2/Vamp8/Vamp1/Prkcb/Rab11fip1/Cacna1a/Rab27a/Cask/Vamp7
cluster1	GO:0043434	response to peptide hormone	37/1300	37	2.89632772104323e-05	0.001382205	0.001029919	Usf1/Sgk1/Eif4ebp2/Pip4k2c/Stat2/Ndel1/Stat5b/Rab10/Pomc/Ncoa1/Hdac9/Prkcd/Rb1/Nr4a1/Opa1/Mzb1/Rbm4/Prkcq/Zfp106/Rap1gds1/Pik3r3/Ptprf/Mfn2/Mtor/Trpv4/Akt2/Ffar3/Igf1r/Pak1/Nucb2/Prkcb/Ikbkb/Tyk2/Vps13c/Myo5a/Phip/Nono
cluster1	GO:0001508	action potential	20/1300	20	2.96433430011557e-05	0.001402871	0.001045318	Sumo1/Ank3/Ryr2/Ntrk2/Tmem161b/Slmap/Cacna1d/Snta1/Kcnb1/Kcnq2/Camk2d/Mtor/Kcnab2/Kcnh2/Foxp1/Ffar3/Trpm4/Chrna7/Chrnb4/Fgf13
cluster1	GO:0045786	negative regulation of cell cycle	37/1300	37	3.22461571675637e-05	0.001513437	0.001127704	Bard1/Ctdsp1/Bcl2/Dna2/Dot1l/Mdm1/Aurkb/Alox8/Taok1/Brca1/Ppp2r5c/Ppp1r13b/Foxc1/Fam107a/Bmp4/Fzd3/Trim35/Rb1/Nr4a1/Dtx3l/Trim39/Cdc5l/Rbbp8/Cep192/Cdkn2b/Mfn2/Cdk6/Taf6/Rhno1/Rrp8/Dcun1d3/Nek1/Rbl2/Kank2/Ttk/Trex1/Atrx
cluster1	GO:0030522	intracellular receptor signaling pathway	34/1300	34	3.31876343306134e-05	0.001544857	0.001151116	Hcfc2/Tbk1/Aurkb/Alox8/Alox15/Brca1/Ncoa1/Pum2/Ntrk2/Rarb/Thrb/Otulin/Ep300/Nlrc3/Crkl/Ptprs/Nr3c1/Csnk1a1/Rxra/Traf6/Mavs/Rnf6/Nod1/Nagk/Tmf1/Foxp1/Actn4/Pak1/Trim3/Rnf170/Kank2/Trex1/Ddx3x/Usp26
cluster1	GO:0007098	centrosome cycle	18/1300	18	3.63919655432797e-05	0.001663402	0.001239447	Mdm1/Ndel1/Cntrob/Brca1/Ccdc57/Plk2/Nde1/Cep192/Fbxw5/Cep152/Ssx2ip/Usp33/Cntln/Xrcc2/Haus3/Alms1/Cep295/Pdcd6ip
cluster1	GO:0043244	regulation of protein-containing complex disassembly	18/1300	18	3.63919655432797e-05	0.001663402	0.001239447	Per2/Sptbn1/Jmjd4/Taok1/Cfl2/Clec16a/Map6d1/Plekhh2/Adrb2/Setx/Ttbk2/Map1a/Trpv4/Igf1r/Bnip3/Ckap2/Ogfod1/Fgf13
cluster1	GO:0031670	cellular response to nutrient	9/1300	9	3.66130135821143e-05	0.001663402	0.001239447	Usf1/Ncoa1/Csnk1a1/Rxra/Cdkn2b/Mtor/Bmt2/Folr1/Kank2
cluster1	GO:0051170	import into nucleus	22/1300	22	3.81977473871297e-05	0.001721627	0.001282832	Sumo1/Pttg1ip/Ppp3r1/Brca1/Psen1/Nup153/Prkcd/Bmp4/Ep300/Nup50/Rab18/Ranbp6/Prkcq/Notch1/Mavs/Kcnq2/Ipo13/Kpna6/Agap3/Fam53a/Smo/Phip
cluster1	GO:0009411	response to UV	20/1300	20	3.89523319194851e-05	0.001741813	0.001297873	Rev1/Bcl2/Usf1/Mapk9/Aurkb/Zbtb1/Prkcd/Ep300/Ercc4/Map3k4/Pmaip1/Ddb1/Ino80/Trp53inp1/Agap3/Rhno1/Ddias/Dcun1d3/Trex1/Ube2a
cluster1	GO:0010506	regulation of autophagy	30/1300	30	4.04616992585331e-05	0.001795172	0.001337632	Sh3bp4/Bcl2/Tbk1/Pip4k2c/Mapt/Usp36/Gpr137b/Plk2/Nrbp2/Ep300/Clec16a/Ercc4/Rab12/Fez2/Adrb2/Atg2a/Gpsm1/Usp33/Trp53inp1/Vps13d/Mtor/Dhrsx/Depdc5/Smo/Nod1/Trim5/Bnip3/Lzts1/Vps13c/Pim2
cluster1	GO:0001843	neural tube closure	16/1300	16	4.15307454342573e-05	0.001818601	0.001355089	Abl2/Vangl2/Enah/Mthfd1l/Apaf1/Dvl2/Fzd2/Hectd1/Bmp4/Fzd3/Dvl3/Opa1/Brd2/Traf6/Tead2/Folr1
cluster1	GO:0050769	positive regulation of neurogenesis	32/1300	32	4.16302285346306e-05	0.001818601	0.001355089	Sgk1/Actr2/Ndel1/Mapt/Dbn1/Ntrk2/Vcan/Fzd3/Ep300/Opa1/Robo1/Csf1r/Notch1/Notch2/Ptprf/Mfn2/Mtor/Xrcc2/Kit/Smo/Plxnd1/Megf8/Tenm4/Pak1/Cx3cl1/Cdon/Dag1/Cask/Xlr3b/Xlr4b/Trpc5/Vamp7
cluster1	GO:0031400	negative regulation of protein modification process	40/1300	40	4.26205371857188e-05	0.001847649	0.001376734	Bag2/Ctdsp1/Per2/Mgat5/Atp2b4/Aida/Nf2/Suz12/Srcin1/Mapt/Psen1/Bdkrb2/Cdyl/Tppp/Prkcd/Sh3bp5/Rb1/Plec/Crkl/Heg1/Parp14/Dtx3l/Cblb/Stk38/Dkk1/Dusp19/Snta1/Ppp1r16b/Sh3gl2/Plaa/Jun/Mtor/Zfyve28/Styxl1/Smo/Dusp16/Chrna7/Arrb1/Dcun1d3/Ikbkb
cluster1	GO:0006835	dicarboxylic acid transport	15/1300	15	4.51760592355277e-05	0.001943597	0.001448228	Per2/Slc46a1/Psen1/Ntrk2/Prkcd/Nr3c1/Lrrc8a/Stxbp1/Trh/Slc25a18/Abcc8/Pak1/Folr1/Slc25a22/Myo6
cluster1	GO:0051047	positive regulation of secretion	39/1300	39	4.62999751219879e-05	0.001965952	0.001464885	Pfkfb2/Pla2g4a/Glul/Ptbp1/Mapk9/Sec24a/Unc13d/Cadps/Cacna1d/Ep300/Baiap3/Nr3c1/Prkcq/Cacna1b/Stxbp1/Kcnb1/Serp1/P2ry1/Mfn2/Orai1/Cadps2/Vamp8/Trh/Tmf1/Gipr/Trpm4/Abcc8/Arrb1/Stim1/Nucb2/Prkcb/Slc18a1/Fto/Map1lc3b/C2cd2l/Rab27a/Pdcd6ip/Cask/Vamp7
cluster1	GO:0060606	tube closure	16/1300	16	4.638801743363e-05	0.001965952	0.001464885	Abl2/Vangl2/Enah/Mthfd1l/Apaf1/Dvl2/Fzd2/Hectd1/Bmp4/Fzd3/Dvl3/Opa1/Brd2/Traf6/Tead2/Folr1
cluster1	GO:0060253	negative regulation of glial cell proliferation	7/1300	7	4.75734937853508e-05	0.002001258	0.001491193	Nf2/Rb1/Notch1/Cdkn2b/Mfn2/Rnf10/Abcc8
cluster1	GO:0099504	synaptic vesicle cycle	25/1300	25	4.81179025545373e-05	0.002009276	0.001497167	Stx11/Ap3d1/Syn3/Ppp3r1/Git1/Grn/Psen1/Fcho2/Cadps/Ap2m1/Atp6v1a/Cacna1b/Stxbp1/Dnajc5/Pfn2/P2ry1/Sh3gl2/Plaa/Rims3/Cadps2/Vamp1/Prkcb/Slc18a1/Cacna1a/Cask
cluster1	GO:0006887	exocytosis	36/1300	36	5.02108477165196e-05	0.002081368	0.001550884	Stx11/Git1/Srcin1/Unc13d/Rab10/Psen1/Cadps/Baiap3/Pou5f1/Rab12/Cacna1b/Notch1/Stxbp1/Arfgef2/Kcnb1/Kcnq2/Pfn2/P2ry1/Rims3/Txlna/Kit/Rest/Orai1/Lat2/Cadps2/Vamp8/Vamp1/Pak1/Prkcb/Rab11fip1/Cacna1a/Rab27a/Myo5a/Pdcd6ip/Cask/Vamp7
cluster1	GO:0016241	regulation of macroautophagy	17/1300	17	5.09585074381868e-05	0.002097053	0.001562572	Tbk1/Pip4k2c/Usp36/Nrbp2/Clec16a/Rab12/Fez2/Adrb2/Atg2a/Gpsm1/Vps13d/Mtor/Nod1/Bnip3/Lzts1/Vps13c/Pim2
cluster1	GO:0042594	response to starvation	23/1300	23	5.44678356155747e-05	0.002225344	0.001658165	Bcl2/Pik3c2b/Glul/Myh13/Atxn3/Stk24/Clec16a/Tbc1d5/Pmaip1/Wnt2b/Usp33/Jun/Mtor/Depdc5/Bhlha15/Bmt2/Cadps2/Gabarapl1/Zfp36/Rrp8/Map1lc3b/Slc38a3/Higd1a
cluster1	GO:0009267	cellular response to starvation	21/1300	21	5.91480106988541e-05	0.002399297	0.001787782	Bcl2/Pik3c2b/Glul/Myh13/Atxn3/Stk24/Clec16a/Pmaip1/Wnt2b/Usp33/Jun/Mtor/Depdc5/Bhlha15/Bmt2/Cadps2/Gabarapl1/Rrp8/Map1lc3b/Slc38a3/Higd1a
cluster1	GO:0042692	muscle cell differentiation	41/1300	41	6.01009797687993e-05	0.002420663	0.001803702	Fer1l5/Dner/Bcl2/Vangl2/Capn2/Syne1/Ptbp1/Frs2/Hdac9/Cfl2/Nid1/Rarb/Bmp4/Rb1/Plec/Ep300/Rcan1/Lama1/Nr3c1/Csf1r/Rbm4/Dkk1/Notch1/Rxra/Notch2/Camk2d/Mfn2/Mtor/Kit/Bhlha15/Flnc/Smo/Foxp1/Dyrk1b/Actn4/Akap13/Pak1/Stim1/Piezo1/Cdon/Tmsb4x
cluster1	GO:0016055	Wnt signaling pathway	40/1300	40	6.57108243019887e-05	0.00262797	0.001958173	Abl2/Vangl2/Usp34/Dvl2/Hic1/Itga3/Fzd2/Rnf213/Ppm1a/Psen1/Nid1/Depdc1b/Chd8/Shisa2/Fzd3/Otulin/Ctnnd2/Dvl3/Axin1/Csnk1a1/Ddb1/Dkk1/Nrarp/Notch1/Csnk2a1/Ift80/Pbxip1/Wnt2b/Ptpru/Rbpj/Mitf/Trpm4/Folr1/Csnk1g1/Amotl2/Lrrfip2/Otud5/Ddx3x/Xiap/Eda
cluster1	GO:0050796	regulation of insulin secretion	24/1300	24	6.87154050806541e-05	0.002720666	0.002027243	Per2/Pfkfb2/Glul/Gnaz/Pfkl/Ptbp1/Cacna1d/Baiap3/Kcnb1/Serp1/Rest/Orai1/Trh/Gipr/Ffar3/Trpm4/Abcc8/Arrb1/Stim1/Prkcb/Slc25a22/Fto/C2cd2l/Cask
cluster1	GO:0031110	regulation of microtubule polymerization or depolymerization	14/1300	14	6.898676943657e-05	0.002720666	0.002027243	Sgk1/Git1/Taok1/Mapt/Map6d1/Dyrk1a/Ttbk2/Map1a/Slain2/Trpv4/Pak1/Numa1/Ckap2/Fgf13
cluster1	GO:0007517	muscle organ development	35/1300	35	7.02442408728626e-05	0.002743541	0.002044288	Dner/Gpc1/Bcl2/Vangl2/Arid5b/Fzd2/Hdac9/Cfl2/Meg3/Ryr2/Foxc1/Bmp4/Rb1/Pou4f1/Plec/Ep300/Hdac7/Nr4a1/Heg1/Mylk/Boc/Rcan1/Adrb2/Notch1/Rxra/Fkbp1a/Serp1/Rbpj/Smo/Vamp5/Foxp1/Ldha/Zfpm1/Cdon/Dag1
cluster1	GO:0070534	protein K63-linked ubiquitination	12/1300	12	7.13147782292007e-05	0.002743541	0.002044288	Ube2g1/Ube2o/Rnf213/Hectd1/Traf3/Zfp91/Traf1/Traf6/Plaa/Trim5/Trim3/Ddx3x
cluster1	GO:0098900	regulation of action potential	12/1300	12	7.13147782292007e-05	0.002743541	0.002044288	Sumo1/Ank3/Ryr2/Tmem161b/Kcnb1/Kcnq2/Camk2d/Kcnab2/Foxp1/Ffar3/Trpm4/Fgf13
cluster1	GO:0007613	memory	20/1300	20	7.1499227133772e-05	0.002743541	0.002044288	Sgk1/Eif4ebp2/Itga3/Mapt/Psen1/Ntrk2/Plk2/Rcan1/Rcan2/Rin1/Pak6/Map1a/Kcnq2/Mtor/Idua/Shisa7/Trpm4/Abcc8/Chrna7/Fgf13
cluster1	GO:0198738	cell-cell signaling by wnt	40/1300	40	7.2183841433448e-05	0.002751222	0.002050011	Abl2/Vangl2/Usp34/Dvl2/Hic1/Itga3/Fzd2/Rnf213/Ppm1a/Psen1/Nid1/Depdc1b/Chd8/Shisa2/Fzd3/Otulin/Ctnnd2/Dvl3/Axin1/Csnk1a1/Ddb1/Dkk1/Nrarp/Notch1/Csnk2a1/Ift80/Pbxip1/Wnt2b/Ptpru/Rbpj/Mitf/Trpm4/Folr1/Csnk1g1/Amotl2/Lrrfip2/Otud5/Ddx3x/Xiap/Eda
cluster1	GO:0006606	protein import into nucleus	21/1300	21	7.53712653453501e-05	0.002853556	0.002126263	Sumo1/Pttg1ip/Ppp3r1/Brca1/Psen1/Nup153/Prkcd/Bmp4/Ep300/Nup50/Ranbp6/Prkcq/Notch1/Mavs/Kcnq2/Ipo13/Kpna6/Agap3/Fam53a/Smo/Phip
cluster1	GO:1901873	regulation of post-translational protein modification	26/1300	26	7.68103803695809e-05	0.002888782	0.002152511	Bag2/Per2/Pttg1ip/Mapk9/Fbxo33/Fancm/Psen1/Mta1/Fam107a/Mycbp2/Tspyl5/Nlrc3/Dtx3l/Cblb/Axin1/Epas1/Ndfip1/Abca2/Rwdd3/Plaa/Mtor/Arrb1/Dcun1d3/Rnf40/Ddx3x/Xiap
cluster1	GO:0030073	insulin secretion	27/1300	27	7.954829583648e-05	0.002972071	0.002214572	Per2/Pfkfb2/Glul/Gnaz/Pfkl/Ptbp1/Cacna1d/Baiap3/Rbm4/Kcnb1/Serp1/Rest/Orai1/Trh/Gipr/Ffar3/Trpm4/Abcc8/Arrb1/Stim1/Prkcb/Slc25a22/Fto/C2cd2l/Myo5a/Cyb5r4/Cask
cluster1	GO:0072594	establishment of protein localization to organelle	39/1300	39	8.66974323666451e-05	0.003184693	0.002373003	Sumo1/Zfand2b/Pex19/Pttg1ip/Ap3d1/Ppp3r1/Brca1/Mapt/Rab10/Timm9/Psen1/Ryr2/Nup153/Prkcd/Bmp4/Ep300/Nup50/Bag6/Pmaip1/Vps37c/Ranbp6/Prkcq/Cubn/Notch1/Mavs/Kcnq2/Eps15/Ipo13/Kpna6/Vps13d/Mfn2/Agap3/Fam53a/Smo/Folr1/Vps13c/Phip/Arxes2/Vamp7
cluster1	GO:0048644	muscle organ morphogenesis	14/1300	14	8.74580517428482e-05	0.003184693	0.002373003	Vangl2/Arid5b/Fzd2/Ryr2/Foxc1/Pou4f1/Heg1/Mylk/Notch1/Rxra/Fkbp1a/Serp1/Rbpj/Zfpm1
cluster1	GO:0014020	primary neural tube formation	16/1300	16	8.7482331498282e-05	0.003184693	0.002373003	Abl2/Vangl2/Enah/Mthfd1l/Apaf1/Dvl2/Fzd2/Hectd1/Bmp4/Fzd3/Dvl3/Opa1/Brd2/Traf6/Tead2/Folr1
cluster1	GO:0035282	segmentation	16/1300	16	8.7482331498282e-05	0.003184693	0.002373003	Frs2/Dvl2/Psen1/Foxc1/Bmp4/Ep300/Chrd/Dkk1/Nrarp/Notch1/Crb2/Sema3a/Sema3c/Xrcc2/Rbpj/Taf10
cluster1	GO:0007163	establishment or maintenance of cell polarity	25/1300	25	8.96987114727312e-05	0.00324458	0.002417625	Arfgef1/Pard3b/Abl2/Vangl2/Ank3/Actr2/Ndel1/Rab10/Rhobtb2/Nde1/Crkl/Lama1/Sipa1/Gpsm1/Crb2/Kcnq2/Kif2c/Atn1/Igf1r/Pak1/Numa1/Amotl2/Pdcd6ip/Fgf13/Amot
cluster1	GO:0001841	neural tube formation	17/1300	17	9.20768657405226e-05	0.003309522	0.002466016	Abl2/Vangl2/Enah/Mthfd1l/Apaf1/Dvl2/Fzd2/Hectd1/Bmp4/Fzd3/Nup50/Dvl3/Opa1/Brd2/Traf6/Tead2/Folr1
cluster1	GO:0010631	epithelial cell migration	31/1300	31	9.28650258257729e-05	0.003316858	0.002471482	Atp2b4/Glul/Tns3/Itga3/Grn/Itgb3/Hdac9/Rreb1/Plk2/Bmp4/Card10/Hdac7/Nr4a1/Robo1/Cyp1b1/Notch1/Pfn2/Glipr2/Jun/Pik3r3/Mtor/Sema3a/Kit/Scarb1/Iqsec1/Adamts9/Foxp1/Plxnd1/Actn4/Kank2/Amot
cluster1	GO:0022612	gland morphogenesis	19/1300	19	9.36912069417834e-05	0.003325452	0.002477886	Bcl2/Frs2/Bmp4/Robo1/Lama1/Nr3c1/Lipa/Notch1/Rxra/Notch2/Tet2/Nfib/Sema3a/Sema3c/Smo/Plxnd1/Igf1r/Dag1/Eda
cluster1	GO:0051952	regulation of amine transport	16/1300	16	9.6788876576567e-05	0.003414062	0.002543912	Per2/Arg1/Psen1/Nr3c1/Stxbp1/Kcnb1/P2ry1/Nat8l/Trh/Ffar3/Chrna7/Prkcb/Slc18a1/Cacna1a/Myo5a/Slc38a3
cluster1	GO:0002790	peptide secretion	31/1300	31	9.81769947756905e-05	0.003441649	0.002564467	Per2/Pfkfb2/Glul/Gnaz/Pfkl/Ptbp1/Cacna1d/Baiap3/Rbm4/Madd/Kcnb1/Serp1/Abca1/Rest/Trpv4/Orai1/Trh/Gipr/Ffar3/Trpm4/Abcc8/Arrb1/Stim1/Nucb2/Prkcb/Slc25a22/Fto/C2cd2l/Myo5a/Cyb5r4/Cask
cluster1	GO:0097061	dendritic spine organization	15/1300	15	9.9167829397528e-05	0.003455056	0.002574457	Abl2/Actr2/Itga3/Srcin1/Tanc2/Dbn1/Ctnnd2/Opa1/Mfn2/Chrna7/Igf1r/Adam10/Cask/Xlr3b/Xlr4b
cluster1	GO:0002040	sprouting angiogenesis	17/1300	17	0.000101216	0.003504918	0.002611611	Glul/Rnf213/Hdac9/Plk2/Bmp4/Otulin/Card10/Hdac7/Nr4a1/Robo1/Nrarp/Notch1/Ppp1r16b/Pik3r3/Sh2b3/Adamts9/Tjp1
cluster1	GO:0070507	regulation of microtubule cytoskeleton organization	19/1300	19	0.000101996	0.00351052	0.002615785	Sgk1/Git1/Taok1/Mapt/Tppp/Fam107a/Map6d1/Cep97/Dyrk1a/Ttbk2/Map1a/Gnai1/Slain2/Trpv4/Pak1/Numa1/Ckap2/Ccsap/Fgf13
cluster1	GO:0090132	epithelium migration	31/1300	31	0.000103761	0.003532841	0.002632417	Atp2b4/Glul/Tns3/Itga3/Grn/Itgb3/Hdac9/Rreb1/Plk2/Bmp4/Card10/Hdac7/Nr4a1/Robo1/Cyp1b1/Notch1/Pfn2/Glipr2/Jun/Pik3r3/Mtor/Sema3a/Kit/Scarb1/Iqsec1/Adamts9/Foxp1/Plxnd1/Actn4/Kank2/Amot
cluster1	GO:0002011	morphogenesis of an epithelial sheet	11/1300	11	0.000104442	0.003532841	0.002632417	Vangl2/Dvl2/Rreb1/Lama1/Notch1/Col5a1/Notch2/Mtor/Megf8/Cd151/Dag1
cluster1	GO:0003205	cardiac chamber development	22/1300	22	0.000105032	0.003532841	0.002632417	Vangl2/Frs2/Fzd2/Hectd1/Ryr2/Foxc1/Bmp4/Pou4f1/Tmem65/Dvl3/Heg1/Robo1/Notch1/Rxra/Fkbp1a/Notch2/Sema3c/Rbpj/Smo/Plxnd1/Dand5/Zfpm1
cluster1	GO:0051149	positive regulation of muscle cell differentiation	13/1300	13	0.000105133	0.003532841	0.002632417	Bcl2/Nid1/Bmp4/Ep300/Lama1/Nr3c1/Rbm4/Notch1/Notch2/Mtor/Kit/Piezo1/Tmsb4x
cluster1	GO:0051384	response to glucocorticoid	14/1300	14	0.000110085	0.003672967	0.002736829	Bcl2/Sgk1/Fam107a/Bmp4/Ep300/Nr3c1/Rxra/Bche/Agl/Eif4e/Rest/Por/Zfp36/Akap13
cluster1	GO:0072659	protein localization to plasma membrane	30/1300	30	0.000110596	0.003672967	0.002736829	Atp2b4/Stx7/Ank3/Sptbn1/Ppp1r9b/Itga3/Rab10/Efr3b/Hectd1/Fcho2/Slmap/Ap2m1/Rab12/Stxbp1/Csnk2a1/Kcnb1/P2ry1/Rapgef2/Camk2d/Vamp5/Vamp8/Grip2/Akt2/Pgap2/Ikbkb/Myo5a/Cask/Fgf13/Wnk3/Vamp7
cluster1	GO:0061136	regulation of proteasomal protein catabolic process	21/1300	21	0.000111317	0.003675393	0.002738636	Bag2/Sumo1/Tmem259/Mapk9/Psme3/Psen1/Atxn3/Taf9/Plk2/Nudt15/Phf20l1/Desi1/Clec16a/Axin1/Bag6/Trim39/Csnk1a1/Map1a/Tmf1/Rnf40/Usp26
cluster1	GO:0090130	tissue migration	31/1300	31	0.000115792	0.003801058	0.002832273	Atp2b4/Glul/Tns3/Itga3/Grn/Itgb3/Hdac9/Rreb1/Plk2/Bmp4/Card10/Hdac7/Nr4a1/Robo1/Cyp1b1/Notch1/Pfn2/Glipr2/Jun/Pik3r3/Mtor/Sema3a/Kit/Scarb1/Iqsec1/Adamts9/Foxp1/Plxnd1/Actn4/Kank2/Amot
cluster1	GO:0070936	protein K48-linked ubiquitination	13/1300	13	0.000118819	0.003855858	0.002873105	Rnf187/Ube2g1/Rffl/Mycbp2/Dtx3l/Fbxo38/Dtx4/Trim45/Ube3c/Rnf6/Ube2h/Rnf170/Ube2a
cluster1	GO:0090630	activation of GTPase activity	13/1300	13	0.000118819	0.003855858	0.002873105	Agap1/Agap2/Tbc1d9b/Ndel1/Crkl/Tbc1d5/Tbc1d12/Arhgap29/Rcc2/Agap3/Evi5/Akt2/Tbc1d8b
cluster1	GO:0007369	gastrulation	21/1300	21	0.000120102	0.00387533	0.002887615	Vangl2/Frs2/Nf2/Dvl2/Foxc1/Bmp4/Chrd/Axin1/Pou5f1/Dkk1/Col5a1/Crb2/Kif16b/Tgif2/Ugdh/Megf8/Tenm4/Taf10/Armc5/Dag1/Amot
cluster1	GO:0031023	microtubule organizing center organization	18/1300	18	0.000122538	0.003931597	0.002929541	Mdm1/Ndel1/Cntrob/Brca1/Ccdc57/Plk2/Nde1/Cep192/Fbxw5/Cep152/Ssx2ip/Usp33/Cntln/Xrcc2/Haus3/Alms1/Cep295/Pdcd6ip
cluster1	GO:0048588	developmental cell growth	28/1300	28	0.000124112	0.003959724	0.002950499	Ndel1/Mapt/Pum2/Dbn1/Ep300/Sema5b/Robo1/Ptprs/Wdr36/Nr3c1/Csf1r/Itga4/Pak6/Cpne1/Camk2d/Sh3gl2/Plaa/Mtor/Sema3a/Sema3c/Rnf6/Smo/Foxp1/Megf8/Akap13/Pak1/Fgf13/Trpc5
cluster1	GO:0050768	negative regulation of neurogenesis	20/1300	20	0.000126237	0.004005014	0.002984246	Trak2/Ctdsp1/Nf2/Psen1/Bmp4/Rb1/Sema5b/Ptprs/Notch1/Rapgef2/Cdkn2b/Mfn2/Sema3a/Sema3c/Rest/Rnf10/Rnf6/Abcc8/Fgf13/Trpc5
cluster1	GO:0043392	negative regulation of DNA binding	10/1300	10	0.00012843	0.004051963	0.003019229	Sumo1/Per2/Psen1/Ercc4/Cpne1/Nfib/Jun/Rest/Smo/Zfp90
cluster1	GO:0050714	positive regulation of protein secretion	21/1300	21	0.000129495	0.004062992	0.003027447	Pfkfb2/Glul/Ptbp1/Sec24a/Cacna1d/Ep300/Baiap3/Prkcq/Serp1/Orai1/Vamp8/Trh/Gipr/Trpm4/Abcc8/Arrb1/Stim1/Prkcb/Fto/C2cd2l/Cask
cluster1	GO:0016052	carbohydrate catabolic process	19/1300	19	0.000130938	0.004085708	0.003044373	Pfkfb2/Pfkl/Gm2a/Git1/Gaa/Pygl/Psen1/Ep300/Naga/Neu1/Eno1b/Lipa/Sord/Agl/Pgm2/Mtor/Ldha/Neu3/Trex1
cluster1	GO:0015833	peptide transport	32/1300	32	0.000133542	0.004144195	0.003087954	Per2/Pfkfb2/Glul/Gnaz/Pfkl/Ptbp1/Cacna1d/Abcc1/Baiap3/Rbm4/Madd/Kcnb1/Serp1/Abca1/Rest/Trpv4/Orai1/Trh/Gipr/Ffar3/Trpm4/Abcc8/Arrb1/Stim1/Nucb2/Prkcb/Slc25a22/Fto/C2cd2l/Myo5a/Cyb5r4/Cask
cluster1	GO:0045926	negative regulation of growth	26/1300	26	0.000136468	0.004211958	0.003138445	Sh3bp4/Bcl2/Kcnk2/Nf2/Sertad2/Alox8/Ppp1r9b/Brca1/Rb1/Sema5b/Ptprs/Eno1b/Adrb2/Adam15/Ppt1/Sema3a/Sema3c/Rnf6/Alms1/Foxp1/Pak1/Dcun1d3/Cdkn2aip/Ddx3x/Fgf13/Tro
cluster1	GO:0048814	regulation of dendrite morphogenesis	14/1300	14	0.000137622	0.004224622	0.003147882	Sgk1/Actr2/Dbn1/Opa1/Robo1/Rapgef2/Ptprf/Mfn2/Lzts1/Cask/Xlr3b/Xlr4b/Trpc5/Vamp7
cluster1	GO:1903320	regulation of protein modification by small protein conjugation or removal	25/1300	25	0.000141732	0.004327401	0.003224466	Bag2/Per2/Pttg1ip/Mapk9/Fbxo33/Fancm/Psen1/Mta1/Fam107a/Mycbp2/Tspyl5/Nlrc3/Dtx3l/Cblb/Axin1/Epas1/Ndfip1/Rwdd3/Plaa/Mtor/Arrb1/Dcun1d3/Rnf40/Ddx3x/Xiap
cluster1	GO:0032535	regulation of cellular component size	36/1300	36	0.000143291	0.004351597	0.003242494	Arfgef1/Sptbn1/Ndel1/Alox15/Mapt/Pum2/Cfl2/Dbn1/Prkcd/Ep300/Ap2m1/Sema5b/Ptprs/Cdc42ep3/Plekhh2/Wdr36/Lrrc8a/Slc12a6/Rab22a/Pfn2/Kank4/Hp1bp3/Mfn2/Mtor/Sema3a/Sema3c/Hip1r/Rnf6/Megf8/Pak1/Pex11g/Kank2/Fgf13/Trpc5/Wnk3/Tmsb4x
cluster1	GO:0030072	peptide hormone secretion	30/1300	30	0.000145948	0.004408722	0.00328506	Per2/Pfkfb2/Glul/Gnaz/Pfkl/Ptbp1/Cacna1d/Baiap3/Rbm4/Madd/Kcnb1/Serp1/Rest/Trpv4/Orai1/Trh/Gipr/Ffar3/Trpm4/Abcc8/Arrb1/Stim1/Nucb2/Prkcb/Slc25a22/Fto/C2cd2l/Myo5a/Cyb5r4/Cask
cluster1	GO:0022403	cell cycle phase	7/1300	7	0.000147157	0.004421725	0.003294749	Mei1/Nfib/Nfia/Cdk6/Ttk/Trex1/Topaz1
cluster1	GO:0030308	negative regulation of cell growth	22/1300	22	0.000150667	0.004503363	0.003355579	Sh3bp4/Bcl2/Nf2/Sertad2/Ppp1r9b/Brca1/Rb1/Sema5b/Ptprs/Eno1b/Adam15/Ppt1/Sema3a/Sema3c/Rnf6/Foxp1/Pak1/Dcun1d3/Cdkn2aip/Ddx3x/Fgf13/Tro
cluster1	GO:0051051	negative regulation of transport	41/1300	41	0.000153593	0.004566778	0.003402832	Fer1l5/Sumo1/Bard1/Bcl2/Pea15a/Slc30a1/Ank3/Gnaz/Pfkl/Ppp3r1/Derl2/Ankrd13b/Srcin1/Mapt/Itgb3/Nup153/Rab11fip3/Pou5f1/Ndfip1/Abca2/Notch1/Madd/Kcnb1/P2ry1/Camk2d/Mtor/Kcnh2/Rest/Idua/Vamp8/Trh/Akt2/Ffar3/Abcc8/Neu3/Nucb2/Prkcb/Rab11fip1/Slc18a1/Myo5a/Wnk3
cluster1	GO:0031102	neuron projection regeneration	11/1300	11	0.000161068	0.004739408	0.003531463	Bcl2/Ndel1/Grn/Pum2/Stk24/Ptprs/Nrep/Jun/Ptprf/Igf1r/Folr1
cluster1	GO:0060999	positive regulation of dendritic spine development	11/1300	11	0.000161068	0.004739408	0.003531463	Actr2/Grn/Psen1/Dbn1/Opa1/Nr3c1/Mfn2/Mtor/Cask/Xlr3b/Xlr4b
cluster1	GO:0051222	positive regulation of protein transport	29/1300	29	0.000164781	0.004823669	0.003594248	Pfkfb2/Glul/Ptbp1/Sec24a/Brca1/Ppm1a/Psen1/Cacna1d/Prkcd/Xpo4/Ep300/Baiap3/Prkcq/Ctdspl2/Mavs/Serp1/Orai1/Smo/Vamp8/Trh/Gipr/Trpm4/Abcc8/Arrb1/Stim1/Prkcb/Fto/C2cd2l/Cask
cluster1	GO:0110020	regulation of actomyosin structure organization	15/1300	15	0.000166283	0.00484267	0.003608406	Nf2/Sh3pxd2b/Ep300/Prkcq/Pfn2/Kank4/Arhgef10l/Mfn2/Mtor/Alms1/Tjp1/Akap13/Pak1/Arhgef18/Kank2
cluster1	GO:0051588	regulation of neurotransmitter transport	16/1300	16	0.000173016	0.005013042	0.003735355	Per2/Slc30a1/Git1/Itgb3/Ntrk2/Baiap3/Cacna1b/Stxbp1/Pfn2/P2ry1/Rims3/Nat8l/Prkcb/Slc18a1/Cacna1a/Cask
cluster1	GO:0090276	regulation of peptide hormone secretion	26/1300	26	0.000174256	0.005023336	0.003743026	Per2/Pfkfb2/Glul/Gnaz/Pfkl/Ptbp1/Cacna1d/Baiap3/Madd/Kcnb1/Serp1/Rest/Orai1/Trh/Gipr/Ffar3/Trpm4/Abcc8/Arrb1/Stim1/Nucb2/Prkcb/Slc25a22/Fto/C2cd2l/Cask
cluster1	GO:0048738	cardiac muscle tissue development	27/1300	27	0.000175606	0.00503671	0.003752991	Kcnk2/Frs2/Ryr2/Foxc1/Rarb/Bmp4/Pou4f1/Plec/Ep300/Heg1/Nr3c1/Dkk1/Notch1/Rxra/Fkbp1a/Camk2d/Hspg2/Mtor/Rbpj/Adamts9/Foxp1/Akap13/Tenm4/Pak1/Fadd/Zfpm1/Trex1
cluster1	GO:0048638	regulation of developmental growth	35/1300	35	0.000180478	0.005150429	0.003837726	Bcl2/Kcnk2/Ikzf1/Sh3pxd2b/Ndel1/Stat5b/Grn/Mapt/Pum2/Foxc1/Dbn1/Mycbp2/Ep300/Sema5b/Ptprs/Wdr36/Nr3c1/Adrb2/Notch1/Serp1/Plaa/Mtor/Sema3a/Sema3c/Rbpj/Rnf6/Smo/Alms1/Foxp1/Megf8/Igf1r/Pak1/Fto/Fgf13/Trpc5
cluster1	GO:0007033	vacuole organization	23/1300	23	0.000182515	0.0051825	0.003861623	Pik3c2b/Pip4k2c/Grn/Gaa/Psen1/Atg10/Fez2/Atg2a/Lipa/Tbc1d12/Acp2/Traf6/Lrba/Trp53inp1/Abca1/Ppt1/Mfn2/Mtor/Idua/Gabarapl1/Aktip/Map1lc3b/Trex1
cluster1	GO:0060261	positive regulation of transcription initiation by RNA polymerase II	11/1300	11	0.000184964	0.005202402	0.003876452	Ikzf1/Med13/Gtf2a1/Taf9/Sub1/Pou5f1/Taf6/Med21/Taf10/Med17/Med14
cluster1	GO:0032886	regulation of microtubule-based process	26/1300	26	0.000185048	0.005202402	0.003876452	Sgk1/Mdm1/Git1/Taok1/Mapt/Tppp/Plk2/Fam107a/Map6d1/Cep97/Dyrk1a/Cep192/Fbxw5/Ttbk2/Map1a/Gnai1/Slain2/Trpv4/Alms1/Pak1/Numa1/Ckap2/Ccsap/Cep295/Pdcd6ip/Fgf13
cluster1	GO:0003231	cardiac ventricle development	18/1300	18	0.0001872	0.00523698	0.003902217	Vangl2/Frs2/Fzd2/Hectd1/Ryr2/Foxc1/Bmp4/Pou4f1/Tmem65/Heg1/Robo1/Notch1/Rxra/Fkbp1a/Sema3c/Rbpj/Dand5/Zfpm1
cluster1	GO:1901987	regulation of cell cycle phase transition	38/1300	38	0.000188504	0.005247615	0.003910142	Bard1/Ctdsp1/Bcl2/Atp2b4/Stox1/Dna2/Dot1l/Smarcc2/Aurkb/Taok1/Psme3/Brca1/Ppp2r5c/Fam107a/Rb1/Dtx3l/Trim39/Cdc5l/Rbbp8/Csf1r/Cep192/Ddb1/Prkcq/Ino80/Camk2d/Cdkn2b/Rcc2/Cdk6/Bcl7a/Mepce/Rhno1/Dcun1d3/Nek1/Rbl2/Kank2/Ttk/Trex1/Ddx3x
cluster1	GO:0045995	regulation of embryonic development	13/1300	13	0.000190051	0.005264874	0.003923002	Yeats2/Bag6/Lama1/Notch1/Crb2/Ino80/Tgif2/Wnt2b/Rbm19/Tenm4/Dag1/Rps6ka6/Amot
cluster1	GO:0019722	calcium-mediated signaling	23/1300	23	0.000195019	0.005350298	0.003986654	Cxcr2/Atp2b4/Ptbp1/Dyrk2/Ppp3r1/Ppp1r9b/Mapt/Pomc/Ryr2/Ntrk2/Cacna1d/Rcan1/Rcan2/Car8/Mtor/Camkk2/Orai1/Lat2/Bhlha15/Alms1/Trpm4/Homer3/Gpr62
cluster1	GO:0031032	actomyosin structure organization	23/1300	23	0.000195019	0.005350298	0.003986654	Nf2/Sh3pxd2b/Cfl2/Plec/Ep300/Itgb5/Prkcq/Epb41l1/Pfn2/Fhdc1/Kank4/Arhgef10l/Mfn2/Mtor/Flnc/Alms1/Tjp1/Akap13/Pak1/Arrb1/Arhgef18/Kank2/Pdcd6ip
cluster1	GO:0014009	glial cell proliferation	12/1300	12	0.000205009	0.005570554	0.004150773	Nf2/Rb1/Csf1r/Notch1/Nfib/Cdkn2b/Nfia/Mfn2/Mtor/Rnf10/Abcc8/Cx3cl1
cluster1	GO:0035304	regulation of protein dephosphorylation	12/1300	12	0.000205009	0.005570554	0.004150773	Ppp1r7/Mgat5/Ptbp1/Vcan/Itga1/Prkcd/Ppp6r2/Rcan1/Ppp6r3/Ppp1r16b/Styxl1/Ikbkb
cluster1	GO:0003018	vascular process in circulatory system	25/1300	25	0.000206128	0.005574299	0.004153563	Cxcr2/Per2/Slc22a5/Dock4/Bdkrb2/Foxc1/Itga1/Plec/Abcc1/Nr3c1/Adrb2/Itga4/Snta1/P2ry1/Rap1gds1/Sh3gl2/Slc5a1/Trpv4/Plod3/Grip2/Trpm4/Abcc8/Tjp1/Cx3cl1/Amot
cluster1	GO:0002028	regulation of sodium ion transport	13/1300	13	0.000212724	0.005725409	0.00426616	Atp2b4/Sgk1/Ank3/Slmap/Adrb2/Snta1/Nkain4/Camk2d/Fxyd4/Akt2/Ikbkb/Fgf13/Wnk3
cluster1	GO:0035148	tube formation	20/1300	20	0.000215083	0.005761596	0.004293123	Abl2/Vangl2/Enah/Mthfd1l/Apaf1/Dvl2/Fzd2/Hectd1/Bmp4/Fzd3/Nup50/Dvl3/Opa1/Brd2/Notch1/Traf6/Nfib/Tead2/Folr1/Eda
cluster1	GO:0051962	positive regulation of nervous system development	34/1300	34	0.000216814	0.005780702	0.00430736	Sgk1/Actr2/Ndel1/Mapt/Dbn1/Ntrk2/Vcan/Fzd3/Ep300/Opa1/Robo1/Csf1r/Notch1/Notch2/Ptprf/Mfn2/Mtor/Xrcc2/Kit/Smo/Plxnd1/Megf8/Tenm4/Pak1/Adgre5/Cx3cl1/Cdon/Clstn2/Dag1/Cask/Xlr3b/Xlr4b/Trpc5/Vamp7
cluster1	GO:0031398	positive regulation of protein ubiquitination	15/1300	15	0.000223101	0.005920521	0.004411543	Pttg1ip/Mapk9/Fbxo33/Fancm/Mta1/Fam107a/Mycbp2/Tspyl5/Cblb/Axin1/Ndfip1/Arrb1/Rnf40/Ddx3x/Xiap
cluster1	GO:0003279	cardiac septum development	16/1300	16	0.000227741	0.005965082	0.004444746	Vangl2/Frs2/Fzd2/Hectd1/Bmp4/Dvl3/Heg1/Robo1/Notch1/Notch2/Sema3c/Rbpj/Smo/Plxnd1/Dand5/Zfpm1
cluster1	GO:0051261	protein depolymerization	16/1300	16	0.000227741	0.005965082	0.004444746	Sgk1/Sptbn1/Taok1/Kif18b/Cfl2/Map6d1/Plekhh2/Ttbk2/Map1a/Sh3gl2/Kif2c/Trpv4/Arhgef1/Ckap2/Ccsap/Fgf13
cluster1	GO:0031396	regulation of protein ubiquitination	22/1300	22	0.000227931	0.005965082	0.004444746	Bag2/Per2/Pttg1ip/Mapk9/Fbxo33/Fancm/Psen1/Mta1/Fam107a/Mycbp2/Tspyl5/Nlrc3/Dtx3l/Cblb/Axin1/Ndfip1/Plaa/Mtor/Arrb1/Rnf40/Ddx3x/Xiap
cluster1	GO:0051650	establishment of vesicle localization	21/1300	21	0.000231184	0.006022449	0.004487492	Trak2/Ap3d1/Ndel1/Tanc2/Unc13d/Psen1/Cadps/Nde1/Tbc1d23/Baiap3/Stxbp1/Itga4/Madd/Ap1ar/Cadps2/Bloc1s3/Actn4/Rab27a/Myo5a/Pdcd6ip/Vamp7
cluster1	GO:0002791	regulation of peptide secretion	26/1300	26	0.000234393	0.006058391	0.004514274	Per2/Pfkfb2/Glul/Gnaz/Pfkl/Ptbp1/Cacna1d/Baiap3/Madd/Kcnb1/Serp1/Rest/Orai1/Trh/Gipr/Ffar3/Trpm4/Abcc8/Arrb1/Stim1/Nucb2/Prkcb/Slc25a22/Fto/C2cd2l/Cask
cluster1	GO:0007018	microtubule-based movement	38/1300	38	0.000234697	0.006058391	0.004514274	Trak2/Atp2b4/Ank3/Ap3d1/Actr2/Cfap52/Ndel1/Cyb5d1/Kif18b/Mapt/Kif3c/Adcy3/Cep128/Kif27/Dnah1/Sun2/Nde1/Kifc5b/Kif20a/Arhgap21/Cfap157/Madd/Map1a/Catsper2/Sord/Kif16b/Ift80/Ssx2ip/Kif2c/Gk2/Ift22/Copg2/Tmf1/Bloc1s3/Chrna7/Spata33/Myo5a/Vamp7
cluster1	GO:0035023	regulation of Rho protein signal transduction	13/1300	13	0.000237675	0.006106826	0.004550364	Abl2/Tns3/Itga3/Gpr20/Heg1/Robo1/Csnk1a1/Abca1/Akap13/Arrb1/Eps8l2/Arhgef18/Kank2
cluster1	GO:1904375	regulation of protein localization to cell periphery	18/1300	18	0.000238899	0.006106826	0.004550364	Atp2b4/Stx7/Sptbn1/Ppp1r9b/Itga3/Hectd1/Gpc6/Ap2m1/Abca2/Csnk2a1/Camk2d/Gnai1/Vamp8/Numa1/Adam10/Myo5a/Dag1/Wnk3
cluster1	GO:0043243	positive regulation of protein-containing complex disassembly	8/1300	8	0.0002398	0.006106826	0.004550364	Jmjd4/Cfl2/Clec16a/Adrb2/Setx/Trpv4/Igf1r/Bnip3
cluster1	GO:0030038	contractile actin filament bundle assembly	15/1300	15	0.000245441	0.006162783	0.004592059	Nf2/Sh3pxd2b/Itgb5/Prkcq/Pfn2/Fhdc1/Kank4/Arhgef10l/Mtor/Alms1/Tjp1/Pak1/Arrb1/Arhgef18/Kank2
cluster1	GO:0043149	stress fiber assembly	15/1300	15	0.000245441	0.006162783	0.004592059	Nf2/Sh3pxd2b/Itgb5/Prkcq/Pfn2/Fhdc1/Kank4/Arhgef10l/Mtor/Alms1/Tjp1/Pak1/Arrb1/Arhgef18/Kank2
cluster1	GO:0030010	establishment of cell polarity	19/1300	19	0.000246181	0.006162783	0.004592059	Arfgef1/Pard3b/Abl2/Vangl2/Ndel1/Rab10/Nde1/Crkl/Lama1/Sipa1/Gpsm1/Crb2/Kcnq2/Igf1r/Pak1/Numa1/Amotl2/Fgf13/Amot
cluster1	GO:1903322	positive regulation of protein modification by small protein conjugation or removal	17/1300	17	0.000246338	0.006162783	0.004592059	Pttg1ip/Mapk9/Fbxo33/Fancm/Mta1/Fam107a/Mycbp2/Tspyl5/Cblb/Axin1/Ndfip1/Rwdd3/Arrb1/Dcun1d3/Rnf40/Ddx3x/Xiap
cluster1	GO:0015837	amine transport	16/1300	16	0.000249045	0.006203191	0.004622168	Per2/Arg1/Psen1/Nr3c1/Stxbp1/Kcnb1/P2ry1/Nat8l/Trh/Ffar3/Chrna7/Prkcb/Slc18a1/Cacna1a/Myo5a/Slc38a3
cluster1	GO:0051099	positive regulation of binding	18/1300	18	0.000258701	0.006409849	0.004776155	Abl2/Tns3/Psen1/Foxc1/Bmp4/Rb1/Pou4f1/Ep300/Dtx3l/Gpsm1/Traf6/Mavs/Rapgef2/Usp33/Hip1r/Plxnd1/Arrb1/Aktip
cluster1	GO:0048680	positive regulation of axon regeneration	5/1300	5	0.000260039	0.006409849	0.004776155	Ndel1/Grn/Pum2/Stk24/Igf1r
cluster1	GO:0045453	bone resorption	12/1300	12	0.000260728	0.006409849	0.004776155	Tns3/Itgb3/Gpr137b/Csf1r/Adrb2/Ltbp3/Traf6/Ncdn/Slc4a2/Idua/Acp5/Pth1r
cluster1	GO:0090087	regulation of peptide transport	26/1300	26	0.000263182	0.006442298	0.004800333	Per2/Pfkfb2/Glul/Gnaz/Pfkl/Ptbp1/Cacna1d/Baiap3/Madd/Kcnb1/Serp1/Rest/Orai1/Trh/Gipr/Ffar3/Trpm4/Abcc8/Arrb1/Stim1/Nucb2/Prkcb/Slc25a22/Fto/C2cd2l/Cask
cluster1	GO:0006486	protein glycosylation	21/1300	21	0.000265606	0.006446062	0.004803138	Arfgef1/Trak2/Mgat5/Gfpt2/Mgat4b/Fut8/Galnt16/Psen1/Fut11/Abca2/B3galt1/B3galnt1/Tet2/Dpy19l4/Alg2/Galnt11/Plod3/C1galt1/Eogt/B3gnt8/Fut10
cluster1	GO:0043413	macromolecule glycosylation	21/1300	21	0.000265606	0.006446062	0.004803138	Arfgef1/Trak2/Mgat5/Gfpt2/Mgat4b/Fut8/Galnt16/Psen1/Fut11/Abca2/B3galt1/B3galnt1/Tet2/Dpy19l4/Alg2/Galnt11/Plod3/C1galt1/Eogt/B3gnt8/Fut10
cluster1	GO:1901875	positive regulation of post-translational protein modification	17/1300	17	0.000267817	0.006447664	0.004804332	Pttg1ip/Mapk9/Fbxo33/Fancm/Mta1/Fam107a/Mycbp2/Tspyl5/Cblb/Axin1/Ndfip1/Rwdd3/Arrb1/Dcun1d3/Rnf40/Ddx3x/Xiap
cluster1	GO:0010038	response to metal ion	29/1300	29	0.000267943	0.006447664	0.004804332	Sumo1/Pam/Bcl2/Pla2g4a/Slc30a1/Ank3/Mapk9/Alox15/Mapt/Ryr2/Atp12a/Ep300/Mylk/Sord/Slc30a4/Cpne1/Kcnb1/Kcnq2/Slc25a24/Alg2/Jun/Gipr/Abcc8/Stim1/Bnip3/Junb/Adcy7/Mt2/Mt1
cluster1	GO:0035601	protein deacylation	10/1300	10	0.000275091	0.006517232	0.004856168	Mapt/Hdac9/Sirt5/Tppp/Ep300/Hdac7/Yeats2/Dyrk1a/Ppt1/Lypla2
cluster1	GO:0061001	regulation of dendritic spine morphogenesis	10/1300	10	0.000275091	0.006517232	0.004856168	Actr2/Srcin1/Tanc2/Dbn1/Opa1/Mfn2/Adam10/Cask/Xlr3b/Xlr4b
cluster1	GO:0098732	macromolecule deacylation	10/1300	10	0.000275091	0.006517232	0.004856168	Mapt/Hdac9/Sirt5/Tppp/Ep300/Hdac7/Yeats2/Dyrk1a/Ppt1/Lypla2
cluster1	GO:0003143	embryonic heart tube morphogenesis	11/1300	11	0.000275424	0.006517232	0.004856168	Vangl2/Dvl2/Psen1/Ryr2/Notch1/Notch2/Rbpj/Smo/Megf8/Tead2/Folr1
cluster1	GO:0030510	regulation of BMP signaling pathway	14/1300	14	0.000286062	0.006740859	0.005022799	Itga3/Ube2o/Ppm1a/Bmp4/Chrd/Dkk1/Fbxl15/Notch1/Crb2/Ctdspl2/Notch2/Rbpj/Numa1/Dand5
cluster1	GO:0030513	positive regulation of BMP signaling pathway	8/1300	8	0.000289888	0.00677064	0.00504499	Ube2o/Bmp4/Fbxl15/Notch1/Crb2/Notch2/Rbpj/Numa1
cluster1	GO:0050931	pigment cell differentiation	8/1300	8	0.000289888	0.00677064	0.00504499	Bcl2/Ap3d1/Kit/Adamts9/Mitf/Bloc1s3/Rab27a/Myo5a
cluster1	GO:0050773	regulation of dendrite development	17/1300	17	0.000290903	0.00677064	0.00504499	Sgk1/Actr2/Dbn1/Ntrk2/Crkl/Opa1/Robo1/Rapgef2/Elavl4/Ptprf/Mfn2/Lzts1/Cask/Xlr3b/Xlr4b/Trpc5/Vamp7
cluster1	GO:0032092	positive regulation of protein binding	12/1300	12	0.000293098	0.006793883	0.005062309	Abl2/Psen1/Bmp4/Ep300/Dtx3l/Mavs/Rapgef2/Usp33/Hip1r/Plxnd1/Arrb1/Aktip
cluster1	GO:0035050	embryonic heart tube development	13/1300	13	0.000295154	0.006813741	0.005077105	Vangl2/Dvl2/Psen1/Ryr2/Foxc1/Chrd/Notch1/Notch2/Rbpj/Smo/Megf8/Tead2/Folr1
cluster1	GO:0010959	regulation of metal ion transport	36/1300	36	0.000297801	0.006847013	0.005101898	Sumo1/Bcl2/Atp2b4/Slc30a1/Sgk1/Ank3/Ppp3r1/Itgb3/Ryr2/Slmap/Cacna1d/Bmp4/Mylk/Adrb2/Best1/Cacna1b/Fkbp1a/Snta1/Nkain4/Camk2d/Lrrc38/Kcnab2/Kcnh2/Orai1/Fxyd4/Akt2/Abcc8/Stim1/Cd19/Ikbkb/Homer3/Cx3cl1/Myo5a/Cask/Fgf13/Wnk3
cluster1	GO:0061003	positive regulation of dendritic spine morphogenesis	7/1300	7	0.000299775	0.006864607	0.005115008	Actr2/Dbn1/Opa1/Mfn2/Cask/Xlr3b/Xlr4b
cluster1	GO:0048771	tissue remodeling	22/1300	22	0.000317045	0.007230913	0.005387952	Suco/Tns3/P3h4/Itgb3/Gpr137b/Foxc1/Epas1/Csf1r/Adrb2/Ltbp3/Lipa/Itga4/Traf6/Notch2/Ncdn/Sema3c/Slc4a2/Rbpj/Idua/Mitf/Acp5/Pth1r
cluster1	GO:0001942	hair follicle development	15/1300	15	0.000324417	0.007322826	0.005456439	Bcl2/Vangl2/Pum2/Psen1/Foxq1/Ctsl/Fzd3/Dkk1/Notch1/Rbpj/Smo/Numa1/Myo5a/Nsdhl/Eda
cluster1	GO:0010508	positive regulation of autophagy	18/1300	18	0.000326927	0.007322826	0.005456439	Sh3bp4/Tbk1/Pip4k2c/Plk2/Clec16a/Rab12/Adrb2/Atg2a/Gpsm1/Trp53inp1/Vps13d/Dhrsx/Depdc5/Smo/Nod1/Trim5/Bnip3/Pim2
cluster1	GO:1903305	regulation of regulated secretory pathway	18/1300	18	0.000326927	0.007322826	0.005456439	Git1/Unc13d/Cadps/Baiap3/Pou5f1/Notch1/Stxbp1/Kcnb1/Pfn2/P2ry1/Rims3/Rest/Vamp8/Prkcb/Cacna1a/Rab27a/Cask/Vamp7
cluster1	GO:0034260	negative regulation of GTPase activity	6/1300	6	0.000327815	0.007322826	0.005456439	Arfgef1/Sh3bp4/Gpsm1/Rap1gds1/Rcc2/Amot
cluster1	GO:0035633	maintenance of blood-brain barrier	6/1300	6	0.000327815	0.007322826	0.005456439	Bdkrb2/Sh3gl2/Tspan12/Abcc8/Tjp1/Wnk3
cluster1	GO:0046626	regulation of insulin receptor signaling pathway	12/1300	12	0.000328812	0.007322826	0.005456439	Pip4k2c/Prkcd/Opa1/Mzb1/Rbm4/Prkcq/Ptprf/Mfn2/Ffar3/Pak1/Nucb2/Prkcb
cluster1	GO:1903828	negative regulation of protein localization	24/1300	24	0.000330225	0.007325588	0.005458497	Sumo1/Bard1/Gnaz/Pfkl/Derl2/Srcin1/Mapt/Hectd1/Plk2/Ap2m1/Rab11fip3/Ndfip1/Inpp5e/Madd/Ttbk2/Map1a/Kcnb1/Mtor/Rest/Idua/Ffar3/Abcc8/Rab11fip1/Wnk3
cluster1	GO:0007266	Rho protein signal transduction	17/1300	17	0.000342295	0.007563793	0.00563599	Abl2/Vangl2/Tns3/Itga3/Gna13/Rhobtb2/Gpr20/Heg1/Robo1/Cdc42ep3/Csnk1a1/Abca1/Akap13/Arrb1/Eps8l2/Arhgef18/Kank2
cluster1	GO:0051153	regulation of striated muscle cell differentiation	14/1300	14	0.000347973	0.007659455	0.00570727	Bcl2/Frs2/Hdac9/Bmp4/Ep300/Nr3c1/Csf1r/Dkk1/Notch1/Mtor/Bhlha15/Foxp1/Pak1/Piezo1
cluster1	GO:0007059	chromosome segregation	35/1300	35	0.000358219	0.00779436	0.005807792	Ppp1r7/Smarcc2/Actr2/Top3a/Ndel1/Aurkb/Brca1/Kif18b/Cdc27/Pum2/Setdb2/Rb1/Mzt1/Mei1/Aaas/Nde1/Cep97/Mis18a/Kifc5b/Bag6/Cep192/Ddb1/Ino80/Kif2c/Rcc2/Phf13/Haus3/Bcl7a/Tubgcp5/Numa1/Mau2/Ccsap/Tex12/Ttk/Ddx3x
cluster1	GO:0010563	negative regulation of phosphorus metabolic process	35/1300	35	0.000358219	0.00779436	0.005807792	Ctdsp1/Mgat5/Aida/Nf2/Git1/Suz12/Srcin1/Mapt/Psen1/Bdkrb2/Prkcd/Sh3bp5/Rb1/Plec/Crkl/Heg1/Parp14/Cblb/Stk38/Dkk1/Abca2/Ppp1r26/Dusp19/Ppp1r16b/Sh3gl2/Cdkn2b/Jun/Mtor/Zfyve28/Styxl1/Smo/Dusp16/Chrna7/Arrb1/Ikbkb
cluster1	GO:0045936	negative regulation of phosphate metabolic process	35/1300	35	0.000358219	0.00779436	0.005807792	Ctdsp1/Mgat5/Aida/Nf2/Git1/Suz12/Srcin1/Mapt/Psen1/Bdkrb2/Prkcd/Sh3bp5/Rb1/Plec/Crkl/Heg1/Parp14/Cblb/Stk38/Dkk1/Abca2/Ppp1r26/Dusp19/Ppp1r16b/Sh3gl2/Cdkn2b/Jun/Mtor/Zfyve28/Styxl1/Smo/Dusp16/Chrna7/Arrb1/Ikbkb
cluster1	GO:0086001	cardiac muscle cell action potential	10/1300	10	0.000364013	0.007858867	0.005855858	Ank3/Ryr2/Tmem161b/Slmap/Cacna1d/Snta1/Camk2d/Kcnh2/Trpm4/Fgf13
cluster1	GO:0034644	cellular response to UV	13/1300	13	0.000364086	0.007858867	0.005855858	Mapk9/Aurkb/Zbtb1/Prkcd/Ep300/Ercc4/Ddb1/Ino80/Trp53inp1/Agap3/Rhno1/Ddias/Trex1
cluster1	GO:0030111	regulation of Wnt signaling pathway	29/1300	29	0.000365336	0.007858867	0.005855858	Abl2/Vangl2/Usp34/Hic1/Itga3/Rnf213/Ppm1a/Psen1/Depdc1b/Chd8/Shisa2/Otulin/Ctnnd2/Axin1/Csnk1a1/Dkk1/Nrarp/Notch1/Ift80/Pbxip1/Ptpru/Rbpj/Trpm4/Folr1/Csnk1g1/Otud5/Ddx3x/Xiap/Eda
cluster1	GO:0035264	multicellular organism growth	23/1300	23	0.0003682	0.007890602	0.005879504	Bcl2/Abl2/Arid5b/Ikzf1/Sh3pxd2b/Sp2/Stat5b/Meg3/Rarb/Plec/Ep300/Heg1/Adrb2/Notch2/Mtor/Xrcc2/Smo/Alms1/Atn1/Taf10/Nek1/Fto/Atrx
cluster1	GO:2001233	regulation of apoptotic signaling pathway	36/1300	36	0.000370151	0.007902581	0.005888431	Bcl2/Pea15a/Unc5b/Pttg1ip/Apaf1/Agap2/Mapk9/Mnt/Rffl/Psme3/Brca1/Psen1/Bdkrb2/Ctsl/Prkcd/Bmp4/Bcl2l2/Rb1/Opa1/Trim39/Eno1b/Pmaip1/Nacc2/Traf1/Madd/Mfn2/Styxl1/Taf6/Ctsc/Ddias/Fadd/Cx3cl1/Phip/Higd1a/Ddx3x/Nono
cluster1	GO:0030324	lung development	24/1300	24	0.000371885	0.007909869	0.005893861	Vangl2/Tns3/Ppp3r1/Itga3/Meg3/Thrb/Bmp4/Ep300/Heg1/Abca3/Bag6/Lama1/Epas1/Slc23a1/Ltbp3/Lipa/Notch1/Wnt2b/Nfib/Rbpj/Plod3/Foxp1/Numa1/Dag1
cluster1	GO:0070572	positive regulation of neuron projection regeneration	5/1300	5	0.00037564	0.007930323	0.005909102	Ndel1/Grn/Pum2/Stk24/Igf1r
cluster1	GO:1990504	dense core granule exocytosis	5/1300	5	0.00037564	0.007930323	0.005909102	Unc13d/Cadps/Baiap3/Stxbp1/Cadps2
cluster1	GO:0051648	vesicle localization	22/1300	22	0.000384063	0.008078133	0.006019239	Trak2/Ap3d1/Syn3/Ndel1/Tanc2/Unc13d/Psen1/Cadps/Nde1/Tbc1d23/Baiap3/Stxbp1/Itga4/Madd/Ap1ar/Cadps2/Bloc1s3/Actn4/Rab27a/Myo5a/Pdcd6ip/Vamp7
cluster1	GO:0002062	chondrocyte differentiation	15/1300	15	0.000388437	0.008110049	0.00604302	Arid5a/Rarb/Thrb/Mustn1/Bmp4/Rb1/Slc26a2/Ltbp3/Ift80/Col27a1/Nfib/Hspg2/Por/Scube2/Pth1r
cluster1	GO:0007498	mesoderm development	15/1300	15	0.000388437	0.008110049	0.00604302	Nf2/Foxc1/Bmp4/Pou4f1/Chrd/Axin1/Pou5f1/Dkk1/Crb2/Smo/Tead2/Taf10/Armc5/Dand5/Rps6ka6
cluster1	GO:0032091	negative regulation of protein binding	12/1300	12	0.000411376	0.008557529	0.00637645	Bag2/Aurkb/Adrb2/Dkk1/Crtac1/Itga4/Ttbk2/Adam15/Usp33/Ptprf/Zfpm1/Pim2
cluster1	GO:0051345	positive regulation of hydrolase activity	39/1300	39	0.000413144	0.008562929	0.006380474	Agap1/Abl2/Aim2/Apaf1/Agap2/Itk/Tbc1d9b/Ndel1/Dvl2/Psme3/Grn/Ctsl/Itga1/Prkcd/Crkl/Dvl3/Robo1/Tbc1d5/Rasgrp3/Pmaip1/Tbc1d12/Pkp4/Rapgef2/Arhgap29/Rap1gds1/Plaa/Rcc2/Agap3/Rest/Evi5/Hip1r/Nod1/Akt2/Mex3b/Fadd/Cx3cl1/Ddx3x/Dock11/Tbc1d8b
cluster1	GO:0099518	vesicle cytoskeletal trafficking	10/1300	10	0.000416743	0.008606046	0.006412601	Trak2/Ap3d1/Ndel1/Tanc2/Nde1/Madd/Bloc1s3/Actn4/Myo5a/Vamp7
cluster1	GO:0046777	protein autophosphorylation	21/1300	21	0.00042402	0.008606046	0.006412601	Mapkapk2/Stk10/Aatk/Stk24/Dyrk1a/Csf1r/Csnk2a1/Camk2d/Jun/Mtor/Kit/Camkk2/Fam20c/Dyrk1b/Map4k1/Igf1r/Pak1/Ttk/Pim2/Ddx3x/Wnk3
cluster1	GO:0022404	molting cycle process	15/1300	15	0.000424316	0.008606046	0.006412601	Bcl2/Vangl2/Pum2/Psen1/Foxq1/Ctsl/Fzd3/Dkk1/Notch1/Rbpj/Smo/Numa1/Myo5a/Nsdhl/Eda
cluster1	GO:0022405	hair cycle process	15/1300	15	0.000424316	0.008606046	0.006412601	Bcl2/Vangl2/Pum2/Psen1/Foxq1/Ctsl/Fzd3/Dkk1/Notch1/Rbpj/Smo/Numa1/Myo5a/Nsdhl/Eda
cluster1	GO:0098659	inorganic cation import across plasma membrane	15/1300	15	0.000424316	0.008606046	0.006412601	Slc30a1/Ppp3r1/Cacna1d/Atp12a/Adrb2/Cacna1b/Slc12a6/Slc31a1/Kcnh2/Slc5a1/Trpv4/Trpm4/Cacna1a/Slc9a7/Wnk3
cluster1	GO:0099587	inorganic ion import across plasma membrane	15/1300	15	0.000424316	0.008606046	0.006412601	Slc30a1/Ppp3r1/Cacna1d/Atp12a/Adrb2/Cacna1b/Slc12a6/Slc31a1/Kcnh2/Slc5a1/Trpv4/Trpm4/Cacna1a/Slc9a7/Wnk3
cluster1	GO:0090277	positive regulation of peptide hormone secretion	17/1300	17	0.000434058	0.008772299	0.006536481	Pfkfb2/Glul/Ptbp1/Cacna1d/Baiap3/Serp1/Orai1/Trh/Gipr/Trpm4/Abcc8/Arrb1/Stim1/Prkcb/Fto/C2cd2l/Cask
cluster1	GO:0030323	respiratory tube development	24/1300	24	0.000443024	0.008921751	0.006647842	Vangl2/Tns3/Ppp3r1/Itga3/Meg3/Thrb/Bmp4/Ep300/Heg1/Abca3/Bag6/Lama1/Epas1/Slc23a1/Ltbp3/Lipa/Notch1/Wnt2b/Nfib/Rbpj/Plod3/Foxp1/Numa1/Dag1
cluster1	GO:0007405	neuroblast proliferation	13/1300	13	0.000446251	0.008954977	0.006672599	Frs2/Rab10/Eml1/Vcan/Fzd3/Nde1/Notch1/Notch2/Akna/Smo/Cx3cl1/Cdon/Fgf13
cluster1	GO:0048678	response to axon injury	11/1300	11	0.000451704	0.009032493	0.006730358	Bcl2/Ndel1/Grn/Pum2/Stk24/Ptprs/Nrep/Jun/Ptprf/Igf1r/Folr1
cluster1	GO:0031960	response to corticosteroid	14/1300	14	0.000462161	0.009196719	0.006852728	Bcl2/Sgk1/Fam107a/Bmp4/Ep300/Nr3c1/Rxra/Bche/Agl/Eif4e/Rest/Por/Zfp36/Akap13
cluster1	GO:0061351	neural precursor cell proliferation	22/1300	22	0.000463156	0.009196719	0.006852728	Frs2/Nf2/Grn/Rab10/Eml1/Dbn1/Vcan/Rarb/Rpgrip1/Fzd3/Nde1/Notch1/Notch2/Ptbp2/Akna/Nfib/Nfia/Smo/Setd1a/Cx3cl1/Cdon/Fgf13
cluster1	GO:1990138	neuron projection extension	21/1300	21	0.000482254	0.009542573	0.007110433	Ndel1/Mapt/Dbn1/Ep300/Sema5b/Robo1/Ptprs/Wdr36/Csf1r/Itga4/Pak6/Cpne1/Sh3gl2/Plaa/Sema3a/Sema3c/Rnf6/Smo/Megf8/Pak1/Trpc5
cluster1	GO:0060485	mesenchyme development	28/1300	28	0.000485071	0.009564985	0.007127133	Bcl2/Vangl2/Ppp3r1/Foxc1/Bmp4/Chrd/Sema5b/Usf3/Robo1/Notch1/Rxra/Crb2/Itga4/Adam15/Glipr2/Akna/Mtor/Sema3a/Sema3c/Rbpj/Radil/Smo/Tead2/Folr1/Taf10/Dand5/Dag1/Otud5
cluster1	GO:0006892	post-Golgi vesicle-mediated transport	13/1300	13	0.000492904	0.009663988	0.007200903	Ank3/Ap3d1/Sptbn1/Rab10/Kif16b/Arfgef2/Ap1ar/Eps15/Vamp5/Rbsn/Ccdc91/Myo5a/Vamp7
cluster1	GO:0007099	centriole replication	8/1300	8	0.000493495	0.009663988	0.007200903	Mdm1/Cntrob/Ccdc57/Plk2/Cep192/Cep152/Alms1/Cep295
cluster1	GO:2001234	negative regulation of apoptotic signaling pathway	24/1300	24	0.000496828	0.009695822	0.007224623	Bcl2/Pea15a/Unc5b/Pttg1ip/Agap2/Mnt/Rffl/Psme3/Brca1/Psen1/Bdkrb2/Bmp4/Bcl2l2/Rb1/Opa1/Eno1b/Madd/Mfn2/Ddias/Cx3cl1/Phip/Higd1a/Ddx3x/Nono
cluster1	GO:0003206	cardiac chamber morphogenesis	17/1300	17	0.000506392	0.00984863	0.007338484	Vangl2/Fzd2/Ryr2/Foxc1/Bmp4/Pou4f1/Dvl3/Heg1/Robo1/Notch1/Rxra/Fkbp1a/Notch2/Sema3c/Rbpj/Smo/Zfpm1
cluster1	GO:0015800	acidic amino acid transport	11/1300	11	0.00050814	0.0098489	0.007338686	Per2/Psen1/Ntrk2/Nr3c1/Stxbp1/Trh/Slc25a18/Abcc8/Pak1/Slc25a22/Myo6
cluster1	GO:0060415	muscle tissue morphogenesis	12/1300	12	0.000510786	0.009866516	0.007351812	Vangl2/Fzd2/Ryr2/Foxc1/Pou4f1/Heg1/Mylk/Notch1/Rxra/Fkbp1a/Rbpj/Zfpm1
cluster1	GO:1901990	regulation of mitotic cell cycle phase transition	30/1300	30	0.000521725	0.009928066	0.007397675	Bard1/Ctdsp1/Bcl2/Stox1/Smarcc2/Aurkb/Taok1/Psme3/Brca1/Ppp2r5c/Fam107a/Rb1/Trim39/Rbbp8/Cep192/Ddb1/Prkcq/Ino80/Camk2d/Cdkn2b/Rcc2/Cdk6/Bcl7a/Mepce/Dcun1d3/Rbl2/Kank2/Ttk/Trex1/Ddx3x
cluster1	GO:0051216	cartilage development	22/1300	22	0.00052346	0.009928066	0.007397675	Arid5a/Rarb/Thrb/Mustn1/Bmp4/Bmp1/Rb1/Ep300/Slc26a2/Ltbp3/Smad9/Ift80/Pbxip1/Col27a1/Nfib/Nfia/Hspg2/Idua/Trpv4/Por/Scube2/Pth1r
cluster1	GO:1903050	regulation of proteolysis involved in protein catabolic process	22/1300	22	0.00052346	0.009928066	0.007397675	Bag2/Sumo1/Tmem259/Mapk9/Psme3/Psen1/Atxn3/Taf9/Plk2/Nudt15/Phf20l1/Desi1/Clec16a/Axin1/Bag6/Trim39/Csnk1a1/Map1a/Tmf1/Ctsc/Rnf40/Usp26
cluster1	GO:0019377	glycolipid catabolic process	5/1300	5	0.00052621	0.009928066	0.007397675	Gm2a/Prkcd/Naga/Neu1/Neu3
cluster1	GO:0070885	negative regulation of calcineurin-NFAT signaling cascade	5/1300	5	0.00052621	0.009928066	0.007397675	Atp2b4/Dyrk2/Rcan1/Mtor/Homer3
cluster1	GO:0071218	cellular response to misfolded protein	5/1300	5	0.00052621	0.009928066	0.007397675	Ube2w/Atxn3/Dnajc18/Dnajb14/Klhl15
cluster1	GO:0106057	negative regulation of calcineurin-mediated signaling	5/1300	5	0.00052621	0.009928066	0.007397675	Atp2b4/Dyrk2/Rcan1/Mtor/Homer3
cluster1	GO:1902806	regulation of cell cycle G1/S phase transition	20/1300	20	0.000531537	0.009971977	0.007430394	Ctdsp1/Bcl2/Atp2b4/Stox1/Smarcc2/Psme3/Ppp2r5c/Fam107a/Rb1/Trim39/Csf1r/Ino80/Cdkn2b/Bcl7a/Mepce/Dcun1d3/Rbl2/Kank2/Trex1/Ddx3x
cluster1	GO:0099175	regulation of postsynapse organization	16/1300	16	0.000532049	0.009971977	0.007430394	Actr2/Srcin1/Tanc2/Psen1/Dbn1/Opa1/Ptprs/Cript/Lrfn4/Ptprf/Mfn2/Lzts1/Adam10/Cask/Xlr3b/Xlr4b
cluster1	GO:0050775	positive regulation of dendrite morphogenesis	10/1300	10	0.000541339	0.010112702	0.007535252	Sgk1/Actr2/Dbn1/Opa1/Ptprf/Mfn2/Cask/Xlr3b/Xlr4b/Vamp7
cluster1	GO:0006417	regulation of translation	31/1300	31	0.000547799	0.010165954	0.007574932	Per2/Mettl18/Eif4ebp2/Ptbp1/Jmjd4/Ybx2/Pum2/Eif5/Ago2/Ep300/Dazl/Cyp1b1/Rbm4/Inpp5e/Rxra/Ssb/Serp1/Trim2/Eif4e/Otud6b/Elavl4/Mtor/Igf2bp3/Akt2/Zfp36/Samd4b/Trim3/Ogfod1/Parp16/Ddx3x/Sh3bgrl
cluster1	GO:0016482	cytosolic transport	15/1300	15	0.000549469	0.010165954	0.007574932	Actr2/Tanc2/Ube2o/Tbc1d23/Baiap3/Tbc1d5/Snx32/Stx5a/Tmem87b/Kif16b/Ap1ar/Eps15/Evi5/Rbsn/Ccdc91
cluster1	GO:0007224	smoothened signaling pathway	18/1300	18	0.000549559	0.010165954	0.007574932	Armc9/Dyrk2/Ptpdc1/Rb1/Chrd/Boc/Sall3/Ttbk2/Ift80/Hspg2/Por/Iqce/Smo/Megf8/Kctd21/Scube2/Cdon/Nsdhl
cluster1	GO:0017157	regulation of exocytosis	22/1300	22	0.000556096	0.010223302	0.007617663	Git1/Unc13d/Cadps/Baiap3/Pou5f1/Rab12/Notch1/Stxbp1/Kcnb1/Pfn2/P2ry1/Rims3/Rest/Cadps2/Vamp8/Prkcb/Cacna1a/Rab27a/Myo5a/Pdcd6ip/Cask/Vamp7
cluster1	GO:0048545	response to steroid hormone	24/1300	24	0.00055626	0.010223302	0.007617663	Paqr8/Bcl2/Sgk1/Brca1/Ncoa1/Ntrk2/Fam107a/Bmp4/Ep300/Nr3c1/Rxra/Bche/Agl/Eif4e/Rest/Por/Rnf6/Tmf1/Foxp1/Zfp36/Akap13/Pak1/Kank2/Usp26
cluster1	GO:0060997	dendritic spine morphogenesis	11/1300	11	0.000570347	0.010448389	0.007785382	Actr2/Srcin1/Tanc2/Dbn1/Ctnnd2/Opa1/Mfn2/Adam10/Cask/Xlr3b/Xlr4b
cluster1	GO:0016050	vesicle organization	31/1300	31	0.000573508	0.010472514	0.007803358	Fer1l5/Bcl2/Pla2g4a/Stx11/Stx7/Ptbp1/Ap3d1/Sec24a/Mta1/Cadps/Ap2m1/Atp6v1a/Baiap3/Rab12/Stx5a/Sec31b/Cacna1b/Stxbp1/Arfgef2/Abca1/Ccdc136/Vamp8/Tmf1/Vamp1/Bloc1s3/Cc2d1a/Aktip/Rab27a/Als2cl/Pdcd6ip/Vamp7
cluster1	GO:0043666	regulation of phosphoprotein phosphatase activity	8/1300	8	0.000582647	0.010605297	0.007902298	Mgat5/Vcan/Itga1/Ppp6r2/Rcan1/Ppp6r3/Styxl1/Ikbkb
cluster1	GO:0002793	positive regulation of peptide secretion	17/1300	17	0.000588861	0.010607981	0.007904298	Pfkfb2/Glul/Ptbp1/Cacna1d/Baiap3/Serp1/Orai1/Trh/Gipr/Trpm4/Abcc8/Arrb1/Stim1/Prkcb/Fto/C2cd2l/Cask
cluster1	GO:0007034	vacuolar transport	18/1300	18	0.000590163	0.010607981	0.007904298	Trak2/Stx7/Ap3d1/Grn/Clec16a/Dtx3l/Ubxn6/Rab12/Ndfip1/Vps37c/Lipa/Slc30a4/Vps13d/Rbsn/Ccdc91/Aktip/Vps13c/Vamp7
cluster1	GO:0043547	positive regulation of GTPase activity	22/1300	22	0.000590488	0.010607981	0.007904298	Agap1/Agap2/Tbc1d9b/Ndel1/Dvl2/Crkl/Dvl3/Tbc1d5/Rasgrp3/Tbc1d12/Pkp4/Rapgef2/Arhgap29/Rap1gds1/Rcc2/Agap3/Evi5/Akt2/Mex3b/Cx3cl1/Dock11/Tbc1d8b
cluster1	GO:0043270	positive regulation of monoatomic ion transport	23/1300	23	0.000592037	0.010607981	0.007904298	Sumo1/Sgk1/Ank3/Ppp3r1/Ryr2/Cacna1d/Bmp4/Mylk/Adrb2/P2ry1/Lrrc38/Kcnh2/Orai1/Tcaf1/Akt2/Abcc8/Stim1/Cd19/Ikbkb/Cx3cl1/Cask/Fgf13/Wnk3
cluster1	GO:0031647	regulation of protein stability	28/1300	28	0.000592134	0.010607981	0.007904298	Bag2/Sumo1/Bcl2/Pex19/Nf2/Wdr81/Grn/Usp36/Taf9/Fam107a/Ep300/Dvl3/Bag6/Trim39/Stxbp1/Pfn2/Usp33/Mtor/Per3/Hip1r/Smo/Kdm8/Cdkn2aip/Swsap1/Tmem25/Trex1/Otud5/Pim2
cluster1	GO:0002573	myeloid leukocyte differentiation	26/1300	26	0.000598607	0.010690217	0.007965574	Lbr/Ikzf1/Itgb3/Psen1/Gpr137b/Bmp4/Rb1/Pou4f1/Ndfip1/Nr3c1/Csf1r/Traf6/Notch2/Jun/Mtor/Cdk6/Slc4a2/Rbpj/Kit/Fam20c/Mitf/Foxp1/Fadd/Junb/Zfpm1/Tcta
cluster1	GO:0035051	cardiocyte differentiation	20/1300	20	0.000605447	0.010778475	0.008031338	Vangl2/Frs2/Rarb/Bmp4/Plec/Ep300/Nr3c1/Dkk1/Notch1/Rxra/Camk2d/Mtor/Sema3c/Rbpj/Rest/Foxp1/Akap13/Tenm4/Pak1/Folr1
cluster1	GO:0003170	heart valve development	10/1300	10	0.000614337	0.01090257	0.008123805	Hectd1/Bmp4/Rb1/Robo1/Notch1/Notch2/Mtor/Rbpj/Adamts9/Zfpm1
cluster1	GO:0034248	regulation of amide metabolic process	35/1300	35	0.000624037	0.010997582	0.008194601	Per2/Mettl18/Eif4ebp2/Ptbp1/Jmjd4/Ybx2/Pum2/Eif5/Ntrk2/Prkcd/Ago2/Ep300/Dazl/Cyp1b1/Rbm4/Abca2/Inpp5e/Rxra/Ssb/Serp1/Trim2/Eif4e/Otud6b/Elavl4/Mtor/Igf2bp3/Akt2/Zfp36/Samd4b/Chrna7/Trim3/Ogfod1/Parp16/Ddx3x/Sh3bgrl
cluster1	GO:0048066	developmental pigmentation	9/1300	9	0.000626189	0.010997582	0.008194601	Bcl2/Ap3d1/Spns2/Kit/Adamts9/Mitf/Bloc1s3/Rab27a/Myo5a
cluster1	GO:0060348	bone development	23/1300	23	0.00062701	0.010997582	0.008194601	Sh3pxd2b/Spns2/Foxc1/Rarb/Bmp4/Ltbp3/Lipa/Smad9/Ift80/Notch2/Trim45/Col27a1/Hspg2/Idua/Trpv4/Por/Fam20c/Foxp1/Opa3/Megf8/Akap13/Scube2/Acp5
cluster1	GO:0071214	cellular response to abiotic stimulus	30/1300	30	0.000629374	0.010997582	0.008194601	Bard1/Mapk9/Aurkb/Brca1/Zbtb1/Bdkrb2/Prkcd/Tspyl5/Plec/Ep300/Ercc4/Mylk/Sipa1/Ddb1/Slc12a6/Ino80/Trp53inp1/Mtor/Agap3/Rest/Trpv4/Rhno1/Akt2/Ddias/Piezo1/Myo6/Dag1/Trex1/Ddx3x/Wnk3
cluster1	GO:0104004	cellular response to environmental stimulus	30/1300	30	0.000629374	0.010997582	0.008194601	Bard1/Mapk9/Aurkb/Brca1/Zbtb1/Bdkrb2/Prkcd/Tspyl5/Plec/Ep300/Ercc4/Mylk/Sipa1/Ddb1/Slc12a6/Ino80/Trp53inp1/Mtor/Agap3/Rest/Trpv4/Rhno1/Akt2/Ddias/Piezo1/Myo6/Dag1/Trex1/Ddx3x/Wnk3
cluster1	GO:0030509	BMP signaling pathway	18/1300	18	0.000633322	0.011032632	0.008220717	Itga3/Ube2o/Ppm1a/Bmp4/Chrd/Rgmb/Dkk1/Fbxl15/Notch1/Crb2/Ctdspl2/Smad9/Notch2/Nfia/Rbpj/Megf8/Numa1/Dand5
cluster1	GO:0001756	somitogenesis	11/1300	11	0.000638776	0.01105979	0.008240954	Psen1/Foxc1/Ep300/Dkk1/Nrarp/Notch1/Crb2/Sema3c/Xrcc2/Rbpj/Taf10
cluster1	GO:0060260	regulation of transcription initiation by RNA polymerase II	11/1300	11	0.000638776	0.01105979	0.008240954	Ikzf1/Med13/Gtf2a1/Taf9/Sub1/Pou5f1/Taf6/Med21/Taf10/Med17/Med14
cluster1	GO:0006898	receptor-mediated endocytosis	25/1300	25	0.000645655	0.011144908	0.008304377	Cxcr2/Stab2/Ppp3r1/Ankrd13b/Itgb3/Fcho2/Plk2/Micall1/Ap2m1/Tbc1d5/Adrb2/Dkk1/Cubn/Abca2/Itga4/Sh3gl2/Eps15/Ppt1/Cap1/Hspg2/Hip1r/Iqsec1/Arrb1/Neu3/Myo6
cluster1	GO:0016079	synaptic vesicle exocytosis	14/1300	14	0.00066285	0.011372589	0.008474028	Stx11/Git1/Psen1/Cadps/Cacna1b/Stxbp1/Pfn2/P2ry1/Rims3/Cadps2/Vamp1/Prkcb/Cacna1a/Cask
cluster1	GO:0032231	regulation of actin filament bundle assembly	14/1300	14	0.00066285	0.011372589	0.008474028	Nf2/Sh3pxd2b/Dbn1/Prkcq/Pfn2/Kank4/Arhgef10l/Mtor/Alms1/Tjp1/Pak1/Arhgef18/Cx3cl1/Kank2
cluster1	GO:0032252	secretory granule localization	7/1300	7	0.000677018	0.011580678	0.008629081	Tanc2/Unc13d/Cadps/Baiap3/Stxbp1/Cadps2/Myo5a
cluster1	GO:1904645	response to amyloid-beta	8/1300	8	0.000684368	0.011671243	0.008696564	Psen1/Abcc1/Adrb2/Cacna1b/Itga4/Chrna7/Igf1r/Cacna1a
cluster1	GO:0051146	striated muscle cell differentiation	30/1300	30	0.000690175	0.011735036	0.008744098	Dner/Bcl2/Capn2/Frs2/Hdac9/Cfl2/Rarb/Bmp4/Rb1/Plec/Ep300/Rcan1/Nr3c1/Csf1r/Dkk1/Notch1/Rxra/Camk2d/Mfn2/Mtor/Bhlha15/Flnc/Smo/Foxp1/Dyrk1b/Akap13/Pak1/Stim1/Piezo1/Cdon
cluster1	GO:0010770	positive regulation of cell morphogenesis	10/1300	10	0.000695278	0.011786526	0.008782464	Sgk1/Actr2/Dbn1/Opa1/Ptprf/Mfn2/Cask/Xlr3b/Xlr4b/Vamp7
cluster1	GO:0060560	developmental growth involved in morphogenesis	26/1300	26	0.000698878	0.011812291	0.008801663	Vangl2/Ndel1/Mapt/Pum2/Dbn1/Bmp4/Ep300/Sema5b/Robo1/Ptprs/Wdr36/Csf1r/Notch1/Itga4/Pak6/Cpne1/Sh3gl2/Plaa/Sema3a/Sema3c/Rnf6/Smo/Megf8/Pak1/Fgf13/Trpc5
cluster1	GO:0061387	regulation of extent of cell growth	15/1300	15	0.000704828	0.011877498	0.00885025	Ndel1/Mapt/Pum2/Dbn1/Ep300/Sema5b/Ptprs/Wdr36/Sema3a/Sema3c/Rnf6/Megf8/Pak1/Fgf13/Trpc5
cluster1	GO:1902905	positive regulation of supramolecular fiber organization	19/1300	19	0.000711668	0.011957282	0.008909699	Nf2/Sh3pxd2b/Alox15/Git1/Mapt/Cfl2/Psen1/Rb1/Ep300/Cdc42ep3/Prkcq/Pfn2/Arhgef10l/Mtor/Slain2/Trpv4/Pak1/Numa1/Cx3cl1
cluster1	GO:1901985	positive regulation of protein acetylation	5/1300	5	0.000717972	0.012013065	0.008951265	Arid5a/Taok1/Ep300/Cep295/Ddx3x
cluster1	GO:0035272	exocrine system development	9/1300	9	0.000719219	0.012013065	0.008951265	Foxc1/Lama1/Nfib/Sema3a/Sema3c/Plxnd1/Igf1r/Dag1/Eda
cluster1	GO:0055017	cardiac muscle tissue growth	14/1300	14	0.000723208	0.012044277	0.008974522	Kcnk2/Foxc1/Ep300/Heg1/Nr3c1/Notch1/Rxra/Camk2d/Mtor/Rbpj/Foxp1/Akap13/Tenm4/Pak1
cluster1	GO:0001838	embryonic epithelial tube formation	17/1300	17	0.000734073	0.012153938	0.009056233	Abl2/Vangl2/Enah/Mthfd1l/Apaf1/Dvl2/Fzd2/Hectd1/Bmp4/Fzd3/Nup50/Dvl3/Opa1/Brd2/Traf6/Tead2/Folr1
cluster1	GO:0002761	regulation of myeloid leukocyte differentiation	17/1300	17	0.000734073	0.012153938	0.009056233	Ikzf1/Itgb3/Gpr137b/Rb1/Pou4f1/Ndfip1/Csf1r/Traf6/Notch2/Jun/Mtor/Cdk6/Mitf/Foxp1/Fadd/Zfpm1/Tcta
cluster1	GO:0022604	regulation of cell morphogenesis	25/1300	25	0.000756305	0.012485633	0.009303388	Sgk1/Nf2/Actr2/Gas7/Gna13/Rreb1/Dbn1/Dvl3/Opa1/Cdc42ep3/Csf1r/Fmnl2/P2ry1/Plaa/Ptprf/Mfn2/Kit/Plxnd1/Arhgef18/Phip/Cask/Xlr3b/Xlr4b/Zmym3/Vamp7
cluster1	GO:0050770	regulation of axonogenesis	19/1300	19	0.000759945	0.012509352	0.009321062	Trak2/Ndel1/Mapt/Psen1/Dbn1/Ntrk2/Ep300/Sema5b/Robo1/Ptprs/Sema3a/Sema3c/Rnf6/Plxnd1/Megf8/Pak1/Cacna1a/Fgf13/Trpc5
cluster1	GO:2000134	negative regulation of G1/S transition of mitotic cell cycle	10/1300	10	0.000784807	0.012861748	0.009583642	Ctdsp1/Bcl2/Ppp2r5c/Fam107a/Rb1/Cdkn2b/Dcun1d3/Rbl2/Kank2/Trex1
cluster1	GO:0048661	positive regulation of smooth muscle cell proliferation	14/1300	14	0.000788147	0.012861748	0.009583642	Frs2/Stat5b/Itgb3/Bmp4/Traf6/Camk2d/Jun/Mfn2/Mtor/Foxp1/Foxj2/Igf1r/Pak1/Cx3cl1
cluster1	GO:0071482	cellular response to light stimulus	14/1300	14	0.000788147	0.012861748	0.009583642	Mapk9/Aurkb/Zbtb1/Prkcd/Ep300/Ercc4/Ddb1/Ino80/Trp53inp1/Agap3/Rhno1/Akt2/Ddias/Trex1
cluster1	GO:0007416	synapse assembly	22/1300	22	0.000791597	0.012881033	0.009598012	Srcin1/Mapt/Ntrk2/Mycbp2/Farp1/Crkl/Robo1/Ptprs/Cript/Lrfn4/Dkk1/Elavl2/Plxnd1/Lzts1/Adgre5/Cacna1a/Gnpat/Myo6/Clstn2/Fgf13/Xlr3b/Xlr4b
cluster1	GO:1903531	negative regulation of secretion by cell	19/1300	19	0.00081101	0.01315922	0.009805297	Slc30a1/Gnaz/Pfkl/Srcin1/Rab11fip3/Pou5f1/Notch1/Madd/Kcnb1/P2ry1/Rest/Idua/Vamp8/Trh/Ffar3/Abcc8/Nucb2/Rab11fip1/Myo5a
cluster1	GO:0045165	cell fate commitment	27/1300	27	0.000824391	0.01330033	0.009910441	Bcl2/Sh3pxd2b/Rab10/Psen1/Mta1/Ctsl/Bmp4/Pou4f1/Chrd/Brd2/Pou5f1/Epas1/Dkk1/Notch1/Notch2/Wnt2b/Nfib/Nfia/Mtor/Rbpj/Bhlha15/Smo/Mitf/Tenm4/Cdon/Otud5/Fgf13
cluster1	GO:0050807	regulation of synapse organization	27/1300	27	0.000824391	0.01330033	0.009910441	Actr2/Srcin1/Tanc2/Psen1/Dbn1/Ntrk2/Mycbp2/Farp1/Opa1/Robo1/Ptprs/Cript/Lrfn4/Dkk1/Elavl2/Ptprf/Rims3/Mfn2/Chrna7/Lzts1/Adgre5/Adam10/Clstn2/Dag1/Cask/Xlr3b/Xlr4b
cluster1	GO:0030705	cytoskeleton-dependent intracellular transport	20/1300	20	0.000830238	0.013356716	0.009952456	Trak2/Ank3/Ap3d1/Ndel1/Mapt/Tanc2/Sun2/Nde1/Map6d1/Arhgap21/Madd/Map1a/Ift80/Ssx2ip/Ift22/Copg2/Bloc1s3/Actn4/Myo5a/Vamp7
cluster1	GO:0045446	endothelial cell differentiation	14/1300	14	0.00085794	0.013723542	0.010225788	Fzd2/Bmp4/Heg1/Ptprs/Lipa/Notch1/Ppp1r16b/Rapgef2/Col27a1/Rbpj/Plod3/Foxj2/Tjp1/Ikbkb
cluster1	GO:1905477	positive regulation of protein localization to membrane	14/1300	14	0.00085794	0.013723542	0.010225788	Atp2b4/Ank3/Sptbn1/Ppp1r9b/Itga3/Farp1/Crkl/Kcnb1/Tcaf1/Grip2/Akt2/Pak1/Myo5a/Wnk3
cluster1	GO:0001759	organ induction	6/1300	6	0.000867016	0.013723542	0.010225788	Frs2/Bmp4/Robo1/Dkk1/Wnt2b/Rbpj
cluster1	GO:0045762	positive regulation of adenylate cyclase activity	6/1300	6	0.000867016	0.013723542	0.010225788	Adcy3/Cacna1d/Adrb2/Orai1/Stim1/Adcy7
cluster1	GO:1904353	regulation of telomere capping	6/1300	6	0.000867016	0.013723542	0.010225788	Aurkb/Smg6/Ercc4/Map3k4/Prkcq/Rtel1
cluster1	GO:0007162	negative regulation of cell adhesion	29/1300	29	0.00086973	0.013723542	0.010225788	Abl2/Rc3h1/Arg1/Nf2/Srcin1/Fam107a/Prkcd/Bmp4/Rnd1/Cblb/Jam2/H2-K1/Cyp1b1/Ndfip1/Nrarp/Notch1/Adam15/Ap1ar/Akna/Hspg2/Rcc2/Slc4a2/Trpv4/Sh2b3/Plxnd1/Actn4/Acp5/Adam10/Cask
cluster1	GO:0010721	negative regulation of cell development	28/1300	28	0.000869955	0.013723542	0.010225788	Trak2/Ctdsp1/Rc3h1/Nf2/Psen1/Gpr137b/Bmp4/Rb1/Sema5b/Ptprs/Nrarp/Notch1/Rapgef2/Cdkn2b/Mfn2/Cdk6/Sema3a/Sema3c/Slc4a2/Rest/Rnf10/Rnf6/Tmem176a/Abcc8/Zfpm1/Tcta/Fgf13/Trpc5
cluster1	GO:0001707	mesoderm formation	10/1300	10	0.000883602	0.013861815	0.010328819	Nf2/Foxc1/Bmp4/Chrd/Axin1/Pou5f1/Dkk1/Crb2/Taf10/Armc5
cluster1	GO:0042551	neuron maturation	10/1300	10	0.000883602	0.013861815	0.010328819	Bcl2/Abl2/Ank3/Rb1/Rnd1/Opa1/Kcnb1/Kcnq2/Mtor/Grip2
cluster1	GO:0016239	positive regulation of macroautophagy	11/1300	11	0.000886261	0.013865222	0.010331358	Tbk1/Pip4k2c/Clec16a/Rab12/Adrb2/Atg2a/Gpsm1/Vps13d/Nod1/Bnip3/Pim2
cluster1	GO:0090287	regulation of cellular response to growth factor stimulus	28/1300	28	0.000911635	0.014223013	0.010597957	Gpc1/Atp2b4/Itga3/Ube2o/Ppm1a/Bmp4/Shisa2/Ep300/Chrd/Robo1/Axin1/Nrep/Dkk1/Fbxl15/Notch1/Crb2/Ctdspl2/Notch2/Cdkn2b/Zfyve9/Ptprf/Rbpj/Fam20c/Folr1/Numa1/Prkcb/Dand5/Cask
cluster1	GO:0007219	Notch signaling pathway	19/1300	19	0.000922031	0.014345791	0.010689443	Dner/Psen1/Sel1l/Foxc1/Dtx3l/Robo1/Rcan2/Dtx4/Hif1an/Nrarp/Notch1/Notch2/Cdk6/Galnt11/Rbpj/Kit/Grip2/Arrb1/Adam10
cluster1	GO:0098534	centriole assembly	8/1300	8	0.000930627	0.014439976	0.010759623	Mdm1/Cntrob/Ccdc57/Plk2/Cep192/Cep152/Alms1/Cep295
cluster1	GO:0050821	protein stabilization	20/1300	20	0.000938457	0.014521798	0.01082059	Bag2/Sumo1/Pex19/Wdr81/Grn/Usp36/Taf9/Ep300/Dvl3/Bag6/Trim39/Stxbp1/Pfn2/Usp33/Per3/Hip1r/Smo/Swsap1/Trex1/Pim2
cluster1	GO:0051788	response to misfolded protein	5/1300	5	0.000957495	0.01477613	0.0110101	Ube2w/Atxn3/Dnajc18/Dnajb14/Klhl15
cluster1	GO:0009791	post-embryonic development	15/1300	15	0.00096877	0.014869138	0.011079403	Bcl2/Abl2/Arid5b/Psen1/Meg3/Bmp4/Ago2/Heg1/Serp1/Tet2/Mtor/Sema3c/Atn1/Csrnp1/Atrx
cluster1	GO:0032607	interferon-alpha production	7/1300	7	0.000971377	0.014869138	0.011079403	Ap3d1/Tbk1/Nlrc3/Ptprs/Mavs/Trex1/Ddx3x
cluster1	GO:0048679	regulation of axon regeneration	7/1300	7	0.000971377	0.014869138	0.011079403	Ndel1/Grn/Pum2/Stk24/Ptprs/Ptprf/Igf1r
cluster1	GO:0002274	myeloid leukocyte activation	25/1300	25	0.000977541	0.014883259	0.011089926	Fer1l5/Cxcr2/Pla2g4a/Stx11/Grn/Unc13d/Psen1/Gpr137b/Prkcd/Ifngr2/Csf1r/Stxbp1/Traf6/Notch2/Jun/Rbpj/Kit/Lat2/Vamp8/Foxp1/Ctsc/Cx3cl1/Adam10/Trex1/Vamp7
cluster1	GO:0060541	respiratory system development	25/1300	25	0.000977541	0.014883259	0.011089926	Vangl2/Tns3/Ppp3r1/Itga3/Meg3/Thrb/Bmp4/Ep300/Heg1/Abca3/Bag6/Lama1/Epas1/Slc23a1/Ltbp3/Lipa/Notch1/Wnt2b/Nfib/Rbpj/Plod3/Foxp1/Numa1/Dag1/Eda
cluster1	GO:0061371	determination of heart left/right asymmetry	10/1300	10	0.000992374	0.015068694	0.011228098	Vangl2/Dvl2/Psen1/Notch1/Notch2/Rbpj/Smo/Megf8/Folr1/Dand5
cluster1	GO:0043320	natural killer cell degranulation	4/1300	4	0.00104217	0.01565737	0.011666737	Stx11/Unc13d/Rab27a/Vamp7
cluster1	GO:0060600	dichotomous subdivision of an epithelial terminal unit	4/1300	4	0.00104217	0.01565737	0.011666737	Vangl2/Sema3a/Sema3c/Plxnd1
cluster1	GO:0060816	random inactivation of X chromosome	4/1300	4	0.00104217	0.01565737	0.011666737	Suz12/Brca1/Cdyl/Pcgf3
cluster1	GO:0060837	blood vessel endothelial cell differentiation	4/1300	4	0.00104217	0.01565737	0.011666737	Lipa/Notch1/Rbpj/Foxj2
cluster1	GO:0010948	negative regulation of cell cycle process	27/1300	27	0.001047233	0.015691924	0.011692483	Bard1/Ctdsp1/Bcl2/Dna2/Dot1l/Mdm1/Aurkb/Taok1/Brca1/Ppp2r5c/Fam107a/Bmp4/Rb1/Dtx3l/Trim39/Cdc5l/Rbbp8/Cep192/Cdkn2b/Rhno1/Dcun1d3/Nek1/Rbl2/Kank2/Ttk/Trex1/Atrx
cluster1	GO:0048639	positive regulation of developmental growth	21/1300	21	0.001059066	0.015827456	0.011793473	Bcl2/Ikzf1/Sh3pxd2b/Ndel1/Stat5b/Mapt/Pum2/Dbn1/Ep300/Nr3c1/Adrb2/Notch1/Serp1/Plaa/Mtor/Rbpj/Smo/Megf8/Igf1r/Pak1/Trpc5
cluster1	GO:0002320	lymphoid progenitor cell differentiation	6/1300	6	0.001072689	0.015981162	0.011908003	Bcl2/Zbtb1/Bmp4/Notch1/Kit/Trex1
cluster1	GO:0042789	mRNA transcription by RNA polymerase II	8/1300	8	0.001077895	0.015981162	0.011908003	Ncoa1/Zbtb1/Taf9/Thrb/Epas1/Rxra/Taf6/Taf10
cluster1	GO:0021537	telencephalon development	25/1300	25	0.001080607	0.015981162	0.011908003	Nf2/Ndel1/Psen1/Tubb2b/Ntrk2/Zswim6/Rarb/Bmp4/Sun2/Nde1/Crkl/Robo1/Ptprs/Csf1r/Sall3/Crtac1/Kcnq2/Nfib/Sema3a/Smo/Mboat7/Fut10/Cdon/Dmxl2/Fgf13
cluster1	GO:0110053	regulation of actin filament organization	25/1300	25	0.001080607	0.015981162	0.011908003	Arfgef1/Nf2/Sptbn1/Sh3pxd2b/Alox15/Cfl2/Dbn1/Prkcd/Cdc42ep3/Plekhh2/Prkcq/Pfn2/Ap1ar/Kank4/Arhgef10l/Mtor/Hip1r/Alms1/Tjp1/Arpin/Pak1/Arhgef18/Cx3cl1/Kank2/Tmsb4x
cluster1	GO:0003015	heart process	23/1300	23	0.001088	0.0160487	0.011958327	Sumo1/Atp2b4/Gaa/Ryr2/Tmem161b/Thrb/Cacna1d/Tmem65/Epas1/Adrb2/Cacna1b/Snta1/Camk2d/Rap1gds1/Mtor/Sema3a/Kcnh2/Ffar3/Trpm4/Chrna7/Akap13/Trex1/Fgf13
cluster1	GO:0021987	cerebral cortex development	14/1300	14	0.001099331	0.016132049	0.012020433	Ndel1/Psen1/Tubb2b/Ntrk2/Sun2/Nde1/Crkl/Robo1/Ptprs/Smo/Mboat7/Fut10/Cdon/Fgf13
cluster1	GO:1905037	autophagosome organization	14/1300	14	0.001099331	0.016132049	0.012020433	Pik3c2b/Pip4k2c/Psen1/Atg10/Fez2/Atg2a/Tbc1d12/Traf6/Lrba/Trp53inp1/Mfn2/Mtor/Gabarapl1/Map1lc3b
cluster1	GO:0032835	glomerulus development	10/1300	10	0.001111866	0.016273929	0.012126151	Bcl2/Vangl2/Itgb3/Nid1/Foxc1/Bmp4/Notch1/Notch2/Ampd2/Actn4
cluster1	GO:0035265	organ growth	21/1300	21	0.001121325	0.016370189	0.012197878	Bcl2/Kcnk2/Foxc1/Rarb/Ep300/Heg1/Nr3c1/Notch1/Rxra/Serp1/Ift80/Camk2d/Col27a1/Mtor/Rbpj/Por/Smo/Foxp1/Akap13/Tenm4/Pak1
cluster1	GO:0046822	regulation of nucleocytoplasmic transport	15/1300	15	0.001129334	0.01642026	0.012235187	Sumo1/Bard1/Brca1/Ppm1a/Psen1/Nup153/Prkcd/Bmp4/Xpo4/Ep300/Rbm4/Prkcq/Ctdspl2/Mavs/Smo
cluster1	GO:0061053	somite development	12/1300	12	0.001133429	0.01642026	0.012235187	Psen1/Foxc1/Ep300/Dkk1/Nrarp/Notch1/Crb2/Sema3c/Xrcc2/Rbpj/Smo/Taf10
cluster1	GO:2000628	regulation of miRNA metabolic process	12/1300	12	0.001133429	0.01642026	0.012235187	Rc3h1/Lin28b/Zswim8/Bmp4/Ep300/Khsrp/Nr3c1/Zfp512b/Notch2/Nfib/Jun/Rest
cluster1	GO:0051656	establishment of organelle localization	38/1300	38	0.001147899	0.016521581	0.012310684	Trak2/Pard3b/Syne1/Ap3d1/Ndel1/Aurkb/Mapt/Tanc2/Unc13d/Psen1/Cadps/Rb1/Sun2/Mei1/Nde1/Tbc1d23/Baiap3/Kifc5b/Arhgap21/Gpsm1/Stxbp1/Itga4/Madd/Ap1ar/Kif2c/Rcc2/Kit/Lat2/Cadps2/Copg2/Vamp8/Bloc1s3/Actn4/Numa1/Rab27a/Myo5a/Pdcd6ip/Vamp7
cluster1	GO:0001702	gastrulation with mouth forming second	7/1300	7	0.00115206	0.016521581	0.012310684	Frs2/Chrd/Crb2/Ugdh/Megf8/Tenm4/Amot
cluster1	GO:0007435	salivary gland morphogenesis	7/1300	7	0.00115206	0.016521581	0.012310684	Lama1/Nfib/Sema3a/Sema3c/Plxnd1/Dag1/Eda
cluster1	GO:0014047	glutamate secretion	7/1300	7	0.00115206	0.016521581	0.012310684	Ntrk2/Nr3c1/Stxbp1/Trh/Abcc8/Pak1/Myo6
cluster1	GO:0006352	DNA-templated transcription initiation	18/1300	18	0.001159898	0.016592086	0.012363219	Ikzf1/Med13/Gtf2a1/Taf9/Sub1/Ep300/Pou5f1/Nr3c1/Setx/Jun/Taf6/Mitf/Med21/Lipe/Taf10/Setd1a/Med17/Med14
cluster1	GO:0040029	epigenetic regulation of gene expression	22/1300	22	0.00117116	0.016711104	0.012451903	Baz2a/Suz12/Brca1/Hdac9/Meg3/Mta1/Cdyl/Setdb2/Rb1/Ep300/Dyrk1a/Axin1/Mettl4/Nr3c1/Ddb1/Bahd1/L3mbtl1/Pcgf3/Rrp8/Setd1a/Samd1/Atrx
cluster1	GO:0072524	pyridine-containing compound metabolic process	19/1300	19	0.00118355	0.016845571	0.012552098	Pfkfb2/Pfkl/Pdxk/Git1/Fdxr/Dcxr/Psen1/Dlst/Ep300/Eno1b/Lipa/Nudt17/Mtor/Nmnat1/Kcnab2/Ldha/Ido2/Cyb5r4/Trex1
cluster1	GO:0032271	regulation of protein polymerization	20/1300	20	0.001191618	0.016917999	0.012606066	Arfgef1/Sgk1/Sptbn1/Alox15/Git1/Mapt/Dbn1/Tppp/Prkcd/Dyrk1a/Cdc42ep3/Pfn2/Kank4/Mtor/Slain2/Hip1r/Pak1/Numa1/Kank2/Tmsb4x
cluster1	GO:0050803	regulation of synapse structure or activity	27/1300	27	0.001204632	0.017060116	0.012711961	Actr2/Srcin1/Tanc2/Psen1/Dbn1/Ntrk2/Mycbp2/Farp1/Opa1/Robo1/Ptprs/Cript/Lrfn4/Dkk1/Elavl2/Ptprf/Rims3/Mfn2/Chrna7/Lzts1/Adgre5/Adam10/Clstn2/Dag1/Cask/Xlr3b/Xlr4b
cluster1	GO:0051235	maintenance of location	30/1300	30	0.001226316	0.017324004	0.012908592	Bard1/Syne1/Ank3/Gm2a/Mprip/Stat5b/Itgb3/Gaa/Rnf213/Psen1/Ryr2/Dbn1/Sun2/Chrd/Lipa/Arhgap21/Plcb2/Fkbp1a/Plch1/Camk2d/Vps13d/Scarb1/Cd19/Dand5/Fto/Cx3cl1/Vps13c/Myo5a/Mospd2/Tmsb4x
cluster1	GO:0140014	mitotic nuclear division	24/1300	24	0.001235822	0.017380712	0.012950846	Ndel1/Aurkb/Kif18b/Bmp4/Rb1/Mzt1/Aaas/Nde1/Cep97/Kifc5b/Cul9/Cep192/Fbxw5/Ino80/L3mbtl1/Nfib/Nfia/Kif2c/Phf13/Igf1r/Numa1/Ccsap/Phip/Ttk
cluster1	GO:0045637	regulation of myeloid cell differentiation	22/1300	22	0.001236451	0.017380712	0.012950846	Ikzf1/Stat5b/Itgb3/Gpr137b/Rb1/Pou4f1/Thpo/Ndfip1/Csf1r/Traf6/L3mbtl1/Notch2/Jun/Mtor/Cdk6/Mitf/Foxp1/Zfp36/Setd1a/Fadd/Zfpm1/Tcta
cluster1	GO:0014911	positive regulation of smooth muscle cell migration	10/1300	10	0.001242853	0.017389324	0.012957263	Bcl2/Stat5b/Itgb3/Dock4/Cyp1b1/Camk2d/Smo/Pak1/Myo5a/Tmsb4x
cluster1	GO:0031297	replication fork processing	8/1300	8	0.001243188	0.017389324	0.012957263	Bard1/Dna2/Brca1/Fancm/Rbbp8/Fam111a/Rtel1/Atrx
cluster1	GO:0072331	signal transduction by p53 class mediator	17/1300	17	0.001278891	0.017826461	0.013282986	Pttg1ip/Dyrk2/Hic1/Rffl/Bdkrb2/Ppp2r5c/Ppp1r13b/Pou4f1/Ep300/Dyrk1a/Bag6/Pmaip1/Rrp8/Kdm8/Myo6/Atrx/Rps6ka6
cluster1	GO:0021700	developmental maturation	32/1300	32	0.001280718	0.017826461	0.013282986	Bcl2/Abl2/Ank3/Ap3d1/Psen1/Ctsl/Rb1/Rnd1/Opa1/Atp6v1a/Baiap3/Dazl/Epas1/Notch1/Stxbp1/Catsper2/Kcnb1/Kcnq2/Ift80/Nfia/Igsf21/Mtor/Rbpj/Fam20c/Bhlha15/Grip2/Bloc1s3/Cacna1a/Angptl8/Myo5a/Dag1/Pth1r
cluster1	GO:1901988	negative regulation of cell cycle phase transition	24/1300	24	0.001299546	0.018044312	0.013445313	Bard1/Ctdsp1/Bcl2/Dna2/Dot1l/Aurkb/Taok1/Brca1/Ppp2r5c/Fam107a/Rb1/Dtx3l/Trim39/Cdc5l/Rbbp8/Cep192/Cdkn2b/Rhno1/Dcun1d3/Nek1/Rbl2/Kank2/Ttk/Trex1
cluster1	GO:0030318	melanocyte differentiation	6/1300	6	0.001313797	0.01815341	0.013526604	Bcl2/Kit/Adamts9/Mitf/Rab27a/Myo5a
cluster1	GO:0032253	dense core granule localization	6/1300	6	0.001313797	0.01815341	0.013526604	Tanc2/Unc13d/Cadps/Baiap3/Stxbp1/Cadps2
cluster1	GO:0006816	calcium ion transport	35/1300	35	0.001322355	0.01822732	0.013581677	Sumo1/Bcl2/Atp2b4/Slc30a1/Ppp3r1/Itgb3/Ryr2/Cacna1d/Bmp4/Opa1/Mylk/Adrb2/Best1/Cacna1b/Plcb2/Catsper2/Fkbp1a/Plch1/Camk2d/Trpv4/Orai1/Bhlha15/Trpm4/Chrna7/Stim1/Prkcb/Cd19/Orai3/Homer3/Cacna1a/Cx3cl1/Myo5a/Cask/Trpc5/Wnk3
cluster1	GO:0070085	glycosylation	21/1300	21	0.001327286	0.018250982	0.013599308	Arfgef1/Trak2/Mgat5/Gfpt2/Mgat4b/Fut8/Galnt16/Psen1/Fut11/Abca2/B3galt1/B3galnt1/Tet2/Dpy19l4/Alg2/Galnt11/Plod3/C1galt1/Eogt/B3gnt8/Fut10
cluster1	GO:0010586	miRNA metabolic process	13/1300	13	0.001341986	0.018408546	0.013716713	Rc3h1/Lin28b/Zswim8/Bmp4/Ago2/Ep300/Khsrp/Nr3c1/Zfp512b/Notch2/Nfib/Jun/Rest
cluster1	GO:0048332	mesoderm morphogenesis	10/1300	10	0.001386143	0.018922851	0.014099936	Nf2/Foxc1/Bmp4/Chrd/Axin1/Pou5f1/Dkk1/Crb2/Taf10/Armc5
cluster1	GO:0090559	regulation of membrane permeability	10/1300	10	0.001386143	0.018922851	0.014099936	Bcl2/Bcl2l2/Heg1/Pmaip1/Stpg1/Mtor/Hip1r/Ppm1k/Bnip3/Pdcd6ip
cluster1	GO:0008306	associative learning	14/1300	14	0.001395277	0.018956409	0.014124941	Abl2/Sgk1/Adcy3/Chrd/Adrb2/Rin1/Map1a/Ppt1/Mtor/Kit/Idua/Abcc8/Chrna7/Clstn2
cluster1	GO:0032434	regulation of proteasomal ubiquitin-dependent protein catabolic process	14/1300	14	0.001395277	0.018956409	0.014124941	Sumo1/Mapk9/Psen1/Taf9/Plk2/Phf20l1/Desi1/Clec16a/Axin1/Bag6/Trim39/Csnk1a1/Map1a/Usp26
cluster1	GO:0071772	response to BMP	18/1300	18	0.001403001	0.018970581	0.014135501	Itga3/Ube2o/Ppm1a/Bmp4/Chrd/Rgmb/Dkk1/Fbxl15/Notch1/Crb2/Ctdspl2/Smad9/Notch2/Nfia/Rbpj/Megf8/Numa1/Dand5
cluster1	GO:0071773	cellular response to BMP stimulus	18/1300	18	0.001403001	0.018970581	0.014135501	Itga3/Ube2o/Ppm1a/Bmp4/Chrd/Rgmb/Dkk1/Fbxl15/Notch1/Crb2/Ctdspl2/Smad9/Notch2/Nfia/Rbpj/Megf8/Numa1/Dand5
cluster1	GO:0051048	negative regulation of secretion	20/1300	20	0.001417875	0.019081944	0.014218481	Slc30a1/Gnaz/Pfkl/Srcin1/Rab11fip3/Pou5f1/Notch1/Madd/Kcnb1/P2ry1/Rest/Idua/Vamp8/Trh/Ffar3/Abcc8/Nucb2/Rab11fip1/Myo5a/Wnk3
cluster1	GO:0043254	regulation of protein-containing complex assembly	35/1300	35	0.001425504	0.019081944	0.014218481	Arfgef1/Sumo1/Aida/Sgk1/Bbs10/Ikzf1/Sptbn1/Mapk9/Alox15/Git1/Mapt/Dbn1/Tppp/Prkcd/Ep300/Nlrc3/Dyrk1a/Abca3/Cdc42ep3/Csnk1a1/Dkk1/Stxbp1/Mavs/Pfn2/Abca1/Kank4/Mtor/Slain2/Hip1r/Pak1/Numa1/Piezo1/Kank2/Ddx3x/Tmsb4x
cluster1	GO:0034329	cell junction assembly	37/1300	37	0.001427371	0.019081944	0.014218481	Bcl2/Srcin1/Mapt/Itgb3/Ntrk2/Fam107a/Mycbp2/Farp1/Plec/Hdac7/Crkl/Robo1/Cldn6/Ptprs/Cript/Lrfn4/Dkk1/Col17a1/Pkp4/Rapgef2/Elavl2/Rcc2/Trpv4/Plxnd1/Actn4/Tjp1/Ikbkb/Lzts1/Adgre5/Cacna1a/Gnpat/Myo6/Clstn2/Pdcd6ip/Fgf13/Xlr3b/Xlr4b
cluster1	GO:0033173	calcineurin-NFAT signaling cascade	8/1300	8	0.001428038	0.019081944	0.014218481	Atp2b4/Ptbp1/Dyrk2/Ppp3r1/Rcan1/Rcan2/Mtor/Homer3
cluster1	GO:0043114	regulation of vascular permeability	8/1300	8	0.001428038	0.019081944	0.014218481	Cxcr2/Plec/Nr3c1/Sh3gl2/Trpv4/Abcc8/Tjp1/Amot
cluster1	GO:0060411	cardiac septum morphogenesis	11/1300	11	0.001472096	0.019624497	0.014622752	Vangl2/Fzd2/Bmp4/Dvl3/Robo1/Notch1/Notch2/Sema3c/Rbpj/Smo/Zfpm1
cluster1	GO:0006091	generation of precursor metabolites and energy	37/1300	37	0.001479464	0.019633102	0.014629164	Sdhaf4/Per2/Pfkfb2/Pfkl/Dyrk2/Git1/Gaa/Pomc/Pum2/Pygl/Psen1/Dlst/Sucla2/Plec/Ep300/Eno1b/Lipa/Pank2/Agl/Pgm2/Ifnlr1/Mfn2/Mtor/Rbpj/Trpv4/Por/Slc25a18/Akt2/Ldha/Wdr93/Bnip3/Slc25a22/Phkb/Thap11/Cyb5r4/Trex1/ND2
cluster1	GO:0000280	nuclear division	35/1300	35	0.001479656	0.019633102	0.014629164	Actr2/Ndel1/Aurkb/Kif18b/Tex19.2/Fancm/Bmp4/Rb1/Mzt1/Mei1/Aaas/Ercc4/Nde1/Cep97/Kifc5b/Bag6/Cul9/Dazl/Cep192/Ddb1/Fbxw5/Btbd18/Ino80/L3mbtl1/Nfib/Nfia/Kif2c/Phf13/Foxj2/Igf1r/Numa1/Ccsap/Tex12/Phip/Ttk
cluster1	GO:0046496	nicotinamide nucleotide metabolic process	18/1300	18	0.001493075	0.019764969	0.014727422	Pfkfb2/Pfkl/Git1/Fdxr/Dcxr/Psen1/Dlst/Ep300/Eno1b/Lipa/Nudt17/Mtor/Nmnat1/Kcnab2/Ldha/Ido2/Cyb5r4/Trex1
cluster1	GO:0060419	heart growth	14/1300	14	0.001507608	0.019867109	0.014803529	Kcnk2/Foxc1/Ep300/Heg1/Nr3c1/Notch1/Rxra/Camk2d/Mtor/Rbpj/Foxp1/Akap13/Tenm4/Pak1
cluster1	GO:0072697	protein localization to cell cortex	4/1300	4	0.001507787	0.019867109	0.014803529	Ppp1r9b/Gnai1/Mex3b/Numa1
cluster1	GO:0042303	molting cycle	15/1300	15	0.001518273	0.019912866	0.014837623	Bcl2/Vangl2/Pum2/Psen1/Foxq1/Ctsl/Fzd3/Dkk1/Notch1/Rbpj/Smo/Numa1/Myo5a/Nsdhl/Eda
cluster1	GO:0042633	hair cycle	15/1300	15	0.001518273	0.019912866	0.014837623	Bcl2/Vangl2/Pum2/Psen1/Foxq1/Ctsl/Fzd3/Dkk1/Notch1/Rbpj/Smo/Numa1/Myo5a/Nsdhl/Eda
cluster1	GO:0002064	epithelial cell development	22/1300	22	0.001529796	0.020017772	0.014915792	Frs2/Rarb/Bmp4/Plec/Heg1/Ptprs/Epas1/Sipa1/Notch1/Ppp1r16b/Rapgef2/Notch2/Ampd2/Col27a1/Cdk6/Plod3/Bhlha15/C1galt1/Smo/Tjp1/Ikbkb/Atrx
cluster1	GO:0072175	epithelial tube formation	17/1300	17	0.001556861	0.020325087	0.015144781	Abl2/Vangl2/Enah/Mthfd1l/Apaf1/Dvl2/Fzd2/Hectd1/Bmp4/Fzd3/Nup50/Dvl3/Opa1/Brd2/Traf6/Tead2/Folr1
cluster1	GO:0045927	positive regulation of growth	27/1300	27	0.001581724	0.020580937	0.015335422	Bcl2/Sgk1/Ikzf1/Sh3pxd2b/Ndel1/Derl2/Stat5b/Mapt/Pum2/Dbn1/Ep300/Nr3c1/Adrb2/Notch1/Ino80/Serp1/Plaa/Mtor/Rbpj/Smo/Megf8/Igf1r/Pak1/Cdkn2aip/Adam10/Ddx3x/Trpc5
cluster1	GO:0035303	regulation of dephosphorylation	13/1300	13	0.001583707	0.020580937	0.015335422	Ppp1r7/Mgat5/Ptbp1/Vcan/Itga1/Prkcd/Ppp6r2/Rcan1/Ppp6r3/Ppp1r26/Ppp1r16b/Styxl1/Ikbkb
cluster1	GO:1901991	negative regulation of mitotic cell cycle phase transition	18/1300	18	0.001587994	0.020589542	0.015341833	Bard1/Ctdsp1/Bcl2/Aurkb/Taok1/Brca1/Ppp2r5c/Fam107a/Rb1/Trim39/Rbbp8/Cep192/Cdkn2b/Dcun1d3/Rbl2/Kank2/Ttk/Trex1
cluster1	GO:0032435	negative regulation of proteasomal ubiquitin-dependent protein catabolic process	7/1300	7	0.001591715	0.020590772	0.01534275	Taf9/Phf20l1/Clec16a/Bag6/Trim39/Map1a/Usp26
cluster1	GO:0045948	positive regulation of translational initiation	5/1300	5	0.001607539	0.020748208	0.01546006	Dazl/Rxra/Mtor/Ddx3x/Sh3bgrl
cluster1	GO:0045930	negative regulation of mitotic cell cycle	22/1300	22	0.001611792	0.020755937	0.015465819	Bard1/Ctdsp1/Bcl2/Aurkb/Taok1/Brca1/Ppp2r5c/Foxc1/Fam107a/Bmp4/Fzd3/Trim35/Rb1/Trim39/Rbbp8/Cep192/Cdkn2b/Dcun1d3/Rbl2/Kank2/Ttk/Trex1
cluster1	GO:0038202	TORC1 signaling	12/1300	12	0.001627168	0.02075998	0.015468832	Ube2w/Tbk1/Atxn3/Gpr137b/Ep300/Clec16a/Csnk1a1/Stambpl1/Mtor/Depdc5/Bmt2/Otud5
cluster1	GO:0051492	regulation of stress fiber assembly	12/1300	12	0.001627168	0.02075998	0.015468832	Nf2/Sh3pxd2b/Prkcq/Pfn2/Kank4/Arhgef10l/Mtor/Alms1/Tjp1/Pak1/Arhgef18/Kank2
cluster1	GO:0003158	endothelium development	15/1300	15	0.001631333	0.02075998	0.015468832	Fzd2/Bmp4/Heg1/Ptprs/Lipa/Notch1/Ppp1r16b/Rapgef2/Col27a1/Rbpj/Plod3/Foxp1/Foxj2/Tjp1/Ikbkb
cluster1	GO:0051224	negative regulation of protein transport	15/1300	15	0.001631333	0.02075998	0.015468832	Sumo1/Bard1/Gnaz/Pfkl/Derl2/Srcin1/Rab11fip3/Ndfip1/Madd/Kcnb1/Rest/Idua/Ffar3/Abcc8/Rab11fip1
cluster1	GO:0017158	regulation of calcium ion-dependent exocytosis	8/1300	8	0.00163404	0.02075998	0.015468832	Cadps/Baiap3/Pou5f1/Notch1/Stxbp1/Kcnb1/Rest/Cacna1a
cluster1	GO:0031111	negative regulation of microtubule polymerization or depolymerization	8/1300	8	0.00163404	0.02075998	0.015468832	Sgk1/Taok1/Map6d1/Dyrk1a/Ttbk2/Map1a/Ckap2/Fgf13
cluster1	GO:0048732	gland development	37/1300	37	0.00164581	0.020836153	0.01552559	Bcl2/Arid5b/Frs2/Agap2/Ikzf1/Stat5b/Zbtb1/Psen1/Meg3/Foxc1/Rreb1/Bmp4/Crkl/Robo1/Lama1/Nr3c1/Lipa/Upf2/Notch1/Rxra/Notch2/Tet2/Nfib/Jun/Sema3a/Sema3c/Rbpj/Orai1/Smo/Plxnd1/Ldha/Igf1r/Taf10/Armc5/Fadd/Dag1/Eda
cluster1	GO:0031333	negative regulation of protein-containing complex assembly	17/1300	17	0.001660151	0.020836153	0.01552559	Arfgef1/Aida/Sgk1/Sptbn1/Prkcd/Ep300/Nlrc3/Dyrk1a/Csnk1a1/Dkk1/Stxbp1/Pfn2/Kank4/Hip1r/Kank2/Ddx3x/Tmsb4x
cluster1	GO:0034250	positive regulation of amide metabolic process	17/1300	17	0.001660151	0.020836153	0.01552559	Ptbp1/Jmjd4/Prkcd/Ago2/Ep300/Dazl/Cyp1b1/Rbm4/Abca2/Rxra/Ssb/Serp1/Otud6b/Mtor/Chrna7/Ddx3x/Sh3bgrl
cluster1	GO:0043488	regulation of mRNA stability	17/1300	17	0.001660151	0.020836153	0.01552559	Mapkapk2/Rc3h1/Ptbp1/Mex3d/Ybx2/Pum2/Ago2/Dazl/Khsrp/Elavl4/Mtor/Pan3/Igf2bp3/Dcp1b/Zfp36/Samd4b/Fto
cluster1	GO:2000045	regulation of G1/S transition of mitotic cell cycle	17/1300	17	0.001660151	0.020836153	0.01552559	Ctdsp1/Bcl2/Stox1/Smarcc2/Psme3/Ppp2r5c/Fam107a/Rb1/Ino80/Cdkn2b/Bcl7a/Mepce/Dcun1d3/Rbl2/Kank2/Trex1/Ddx3x
cluster1	GO:0045860	positive regulation of protein kinase activity	26/1300	26	0.001665718	0.020836153	0.01552559	Cab39/Atp2b4/Vangl2/Stox1/Agap2/Dvl2/Srcin1/Itgb3/Psen1/Prkcd/Card10/Robo1/Map3k4/Axin1/Csf1r/Adrb2/Zfp91/Dusp19/Traf6/Rapgef2/Notch2/Mtor/Kit/Pak1/Higd1a/Ddx3x
cluster1	GO:0060070	canonical Wnt signaling pathway	26/1300	26	0.001665718	0.020836153	0.01552559	Usp34/Dvl2/Fzd2/Ppm1a/Psen1/Nid1/Chd8/Fzd3/Otulin/Ctnnd2/Dvl3/Axin1/Csnk1a1/Dkk1/Nrarp/Notch1/Wnt2b/Ptpru/Rbpj/Trpm4/Folr1/Csnk1g1/Otud5/Ddx3x/Xiap/Eda
cluster1	GO:0019362	pyridine nucleotide metabolic process	18/1300	18	0.001687964	0.021068013	0.015698355	Pfkfb2/Pfkl/Git1/Fdxr/Dcxr/Psen1/Dlst/Ep300/Eno1b/Lipa/Nudt17/Mtor/Nmnat1/Kcnab2/Ldha/Ido2/Cyb5r4/Trex1
cluster1	GO:0008333	endosome to lysosome transport	10/1300	10	0.001713026	0.021249343	0.015833469	Trak2/Stx7/Ap3d1/Clec16a/Dtx3l/Ubxn6/Rab12/Lipa/Aktip/Vamp7
cluster1	GO:0045814	negative regulation of gene expression, epigenetic	16/1300	16	0.001716895	0.021249343	0.015833469	Baz2a/Suz12/Brca1/Hdac9/Mta1/Cdyl/Setdb2/Rb1/Dyrk1a/Mettl4/Bahd1/L3mbtl1/Pcgf3/Rrp8/Samd1/Atrx
cluster1	GO:0000045	autophagosome assembly	13/1300	13	0.001717459	0.021249343	0.015833469	Pip4k2c/Psen1/Atg10/Fez2/Atg2a/Tbc1d12/Traf6/Lrba/Trp53inp1/Mfn2/Mtor/Gabarapl1/Map1lc3b
cluster1	GO:0030516	regulation of axon extension	13/1300	13	0.001717459	0.021249343	0.015833469	Ndel1/Mapt/Dbn1/Ep300/Sema5b/Ptprs/Wdr36/Sema3a/Sema3c/Rnf6/Megf8/Pak1/Trpc5
cluster1	GO:0010810	regulation of cell-substrate adhesion	21/1300	21	0.001742433	0.021511477	0.016028792	Bcl2/Spock2/Alox15/Itga3/Itgb3/Unc13d/Atxn3/Nid1/Rreb1/Dbn1/Fam107a/Crkl/Notch1/Adam15/Ap1ar/Rcc2/Cdk6/Actn4/Plekha2/Dag1/Cask
cluster1	GO:0010001	glial cell differentiation	25/1300	25	0.001748929	0.021544832	0.016053646	Dner/Gpc1/Abl2/Ppp3r1/Suz12/Grn/Psen1/Ntrk2/Tppp/Vcan/Bmp4/Plec/Abcc1/Nr3c1/Csf1r/Abca2/Notch1/Notch2/Nfib/Nfia/Mtor/Smo/Akt2/Tenm4/Dag1
cluster1	GO:0042770	signal transduction in response to DNA damage	18/1300	18	0.001793193	0.021994696	0.016388852	Bard1/Pttg1ip/Dot1l/Hic1/Taok1/Brca1/Ppp2r5c/Dtx3l/Dyrk1a/Trim39/Cdc5l/Pmaip1/Rhno1/Nek1/Myo6/Trex1/Atrx/Rps6ka6
cluster1	GO:0043487	regulation of RNA stability	18/1300	18	0.001793193	0.021994696	0.016388852	Mapkapk2/Rc3h1/Lin28b/Ptbp1/Mex3d/Ybx2/Pum2/Ago2/Dazl/Khsrp/Elavl4/Mtor/Pan3/Igf2bp3/Dcp1b/Zfp36/Samd4b/Fto
cluster1	GO:0072001	renal system development	29/1300	29	0.001822836	0.022220802	0.01655733	Cxcr2/Bcl2/Vangl2/Arid5b/Itga3/Itgb3/Nid1/Foxc1/Vcan/Rarb/Bmp4/Robo1/Bag6/Notch1/Smad9/Notch2/Wnt2b/Ampd2/Tet2/Nfia/Slc5a1/Mmp17/C1galt1/Smo/Plxnd1/Actn4/Nek1/Kank2/Trex1
cluster1	GO:0141091	transforming growth factor beta receptor superfamily signaling pathway	29/1300	29	0.001822836	0.022220802	0.01655733	Itga3/Ube2o/Ppm1a/Fut8/Bmp4/Ep300/Chrd/Itgb5/Rgmb/Axin1/Nrep/Ltbp3/Dkk1/Fbxl15/Notch1/Crb2/Ctdspl2/Tgif2/Smad9/Notch2/Cdkn2b/Jun/Nfia/Zfyve9/Rbpj/Megf8/Folr1/Numa1/Dand5
cluster1	GO:1903311	regulation of mRNA metabolic process	26/1300	26	0.001823366	0.022220802	0.01655733	Mapkapk2/Rc3h1/Ptbp1/Mex3d/Ybx2/Pum2/Mbnl2/Ago2/Hdac7/Dyrk1a/Dazl/Khsrp/Rbm4/Prdx6b/Elavl4/Srrm1/Mtor/Rest/Pan3/Igf2bp3/Dcp1b/Zfp36/Samd4b/Fto/Sap18b/Rbm7
cluster1	GO:1904950	negative regulation of establishment of protein localization	16/1300	16	0.0018351	0.022242709	0.016573653	Sumo1/Bard1/Gnaz/Pfkl/Derl2/Srcin1/Mapt/Rab11fip3/Ndfip1/Madd/Kcnb1/Rest/Idua/Ffar3/Abcc8/Rab11fip1
cluster1	GO:0050678	regulation of epithelial cell proliferation	33/1300	33	0.001838722	0.022242709	0.016573653	Glul/Vash2/Arg1/Frs2/Agap2/Suz12/Grn/Itgb3/Rreb1/Ctsl/Bmp4/Rb1/Nr4a1/Nlrc3/Robo1/Nrarp/Notch1/Itga4/Ppp1r16b/Ift80/Notch2/Nfib/Cdkn2b/Jun/Hspg2/Mtor/Cdk6/Rbpj/Smo/Foxp1/Zfp36/Phip/Cask
cluster1	GO:0010765	positive regulation of sodium ion transport	7/1300	7	0.001855491	0.022242709	0.016573653	Sgk1/Ank3/Adrb2/Akt2/Ikbkb/Fgf13/Wnk3
cluster1	GO:0031114	regulation of microtubule depolymerization	7/1300	7	0.001855491	0.022242709	0.016573653	Taok1/Map6d1/Ttbk2/Map1a/Trpv4/Ckap2/Fgf13
cluster1	GO:0046686	response to cadmium ion	7/1300	7	0.001855491	0.022242709	0.016573653	Sumo1/Slc30a1/Mapk9/Sord/Jun/Mt2/Mt1
cluster1	GO:0051938	L-glutamate import	7/1300	7	0.001855491	0.022242709	0.016573653	Per2/Psen1/Stxbp1/Slc25a18/Abcc8/Pak1/Slc25a22
cluster1	GO:0110110	positive regulation of animal organ morphogenesis	7/1300	7	0.001855491	0.022242709	0.016573653	Stox1/Frs2/Bmp4/Robo1/Dkk1/Wnt2b/Rbpj
cluster1	GO:0001822	kidney development	28/1300	28	0.001857691	0.022242709	0.016573653	Cxcr2/Bcl2/Vangl2/Arid5b/Itga3/Itgb3/Nid1/Foxc1/Vcan/Rarb/Bmp4/Robo1/Bag6/Notch1/Smad9/Notch2/Wnt2b/Ampd2/Tet2/Slc5a1/Mmp17/C1galt1/Smo/Plxnd1/Actn4/Nek1/Kank2/Trex1
cluster1	GO:0031507	heterochromatin formation	13/1300	13	0.001860413	0.022242709	0.016573653	Baz2a/Suz12/Brca1/Cdyl/Setdb2/Rb1/Dyrk1a/Bahd1/L3mbtl1/Pcgf3/Rrp8/Samd1/Atrx
cluster1	GO:0032680	regulation of tumor necrosis factor production	20/1300	20	0.001876225	0.022343504	0.016648759	Arid5a/Mapkapk2/Pomc/Psen1/Nlrc3/Tbc1d23/H2-K1/Csf1r/Mavs/Arfgef2/Nod1/Foxp1/Zfp36/Abcc8/Chrna7/Fadd/Cx3cl1/Acp5/Trex1/Lrrfip2
cluster1	GO:0055123	digestive system development	15/1300	15	0.001878631	0.022343504	0.016648759	Bcl2/Vangl2/Rarb/Chd8/Rb1/Crkl/Chrd/Notch1/Kit/Hip1r/C1galt1/Smo/Megf8/Igf1r/Clmp
cluster1	GO:0051651	maintenance of location in cell	22/1300	22	0.001880647	0.022343504	0.016648759	Bard1/Syne1/Ank3/Gm2a/Mprip/Itgb3/Gaa/Psen1/Ryr2/Dbn1/Sun2/Arhgap21/Plcb2/Fkbp1a/Plch1/Camk2d/Vps13d/Cd19/Cx3cl1/Vps13c/Myo5a/Tmsb4x
cluster1	GO:1902807	negative regulation of cell cycle G1/S phase transition	10/1300	10	0.001898393	0.022507247	0.016770768	Ctdsp1/Bcl2/Ppp2r5c/Fam107a/Rb1/Cdkn2b/Dcun1d3/Rbl2/Kank2/Trex1
cluster1	GO:0002244	hematopoietic progenitor cell differentiation	18/1300	18	0.001903898	0.022525498	0.016784367	Bcl2/Zbtb1/Psen1/Eml1/Foxc1/Bmp4/Cebpd/Lipa/Notch1/Tet2/Kcnab2/Cdk6/Kit/Rest/Sh2b3/Zfp36/Setd1a/Trex1
cluster1	GO:0010800	positive regulation of peptidyl-threonine phosphorylation	6/1300	6	0.001917763	0.022595389	0.016836445	Cab39/Stox1/Axin1/Phip/Trpc5/Wnk3
cluster1	GO:0046885	regulation of hormone biosynthetic process	6/1300	6	0.001917763	0.022595389	0.016836445	Nr3c1/Rest/Por/Ffar3/Igf1r/Cacna1a
cluster1	GO:0003281	ventricular septum development	11/1300	11	0.001954749	0.02293599	0.017090237	Vangl2/Frs2/Fzd2/Hectd1/Bmp4/Heg1/Robo1/Notch1/Rbpj/Dand5/Zfpm1
cluster1	GO:0072384	organelle transport along microtubule	11/1300	11	0.001954749	0.02293599	0.017090237	Trak2/Ap3d1/Ndel1/Mapt/Sun2/Nde1/Arhgap21/Madd/Copg2/Bloc1s3/Vamp7
cluster1	GO:0006814	sodium ion transport	22/1300	22	0.001978346	0.023165009	0.017260884	Atp2b4/Sgk1/Ank3/Slc22a5/Slmap/Atp12a/Slc23a1/Adrb2/Snta1/Nkain4/Kcnq2/Camk2d/Slc5a1/Pon3/Fxyd4/Akt2/Trpm4/Ikbkb/Slc38a3/Slc9a7/Fgf13/Wnk3
cluster1	GO:0009755	hormone-mediated signaling pathway	17/1300	17	0.002005253	0.023431757	0.017459646	Sgk1/Brca1/Ncoa1/Ntrk2/Rarb/Thrb/Ep300/Nr3c1/Rxra/Rnf6/Trh/Tmf1/Foxp1/Akap13/Pak1/Kank2/Usp26
cluster1	GO:0016331	morphogenesis of embryonic epithelium	18/1300	18	0.002020301	0.023559112	0.017554542	Abl2/Vangl2/Enah/Mthfd1l/Apaf1/Dvl2/Fzd2/Hectd1/Bmp4/Fzd3/Nup50/Dvl3/Opa1/Brd2/Traf6/Wnt2b/Tead2/Folr1
cluster1	GO:0046824	positive regulation of nucleocytoplasmic transport	10/1300	10	0.002099612	0.024231248	0.018055368	Brca1/Ppm1a/Psen1/Prkcd/Xpo4/Ep300/Prkcq/Ctdspl2/Mavs/Smo
cluster1	GO:0030157	pancreatic juice secretion	4/1300	4	0.002100763	0.024231248	0.018055368	Copa/Madd/Vamp8/Wnk3
cluster1	GO:0045618	positive regulation of keratinocyte differentiation	4/1300	4	0.002100763	0.024231248	0.018055368	Alox8/Foxc1/Notch1/Numa1
cluster1	GO:0048312	intracellular distribution of mitochondria	4/1300	4	0.002100763	0.024231248	0.018055368	Mapt/Opa1/Mfn2/Bhlha15
cluster1	GO:1904424	regulation of GTP binding	4/1300	4	0.002100763	0.024231248	0.018055368	Tns3/Gpsm1/Pbxip1/Ccpg1
cluster1	GO:0043543	protein acylation	12/1300	12	0.00210354	0.024231248	0.018055368	Arid5a/Glul/Taok1/Ppm1a/Dlst/Cdyl/Ep300/Map6d1/Bag6/Smo/Cep295/Ddx3x
cluster1	GO:0009299	mRNA transcription	8/1300	8	0.002116189	0.024327611	0.018127171	Ncoa1/Zbtb1/Taf9/Thrb/Epas1/Rxra/Taf6/Taf10
cluster1	GO:0006869	lipid transport	34/1300	34	0.002134037	0.024483227	0.018243125	Pla2g4a/Mapk9/Sec24a/Gm2a/Spns2/Itgb3/Abca5/Pomc/Bdkrb2/Esyt2/Prkcd/Lrp10/Abcc1/Abca3/Stard6/Atg2a/Lipa/Abca2/Atp8b5/Abca1/Mfn2/Atp10d/Gltp/Scarb1/Tmf1/Akt2/Nucb2/Gramd1b/C2cd2l/Vps13c/Lipc/Atp11c/Trpc5/Vamp7
cluster1	GO:0042176	regulation of protein catabolic process	29/1300	29	0.00214727	0.024585377	0.01831924	Bag2/Sumo1/Pttg1ip/Tmem259/Agap2/Mapk9/Psme3/Psen1/Atxn3/Taf9/Plk2/Nudt15/Mycbp2/Phf20l1/Desi1/Clec16a/Cblb/Axin1/Bag6/Trim39/Ndfip1/Csnk1a1/Stx5a/Ddb1/Abca2/Map1a/Tmf1/Rnf40/Usp26
cluster1	GO:0060351	cartilage development involved in endochondral bone morphogenesis	7/1300	7	0.002151914	0.024588972	0.018321919	Rarb/Ift80/Col27a1/Hspg2/Trpv4/Por/Scube2
cluster1	GO:0051963	regulation of synapse assembly	15/1300	15	0.002156393	0.024590673	0.018323186	Srcin1/Ntrk2/Mycbp2/Farp1/Robo1/Ptprs/Cript/Lrfn4/Dkk1/Elavl2/Lzts1/Adgre5/Clstn2/Xlr3b/Xlr4b
cluster1	GO:0010921	regulation of phosphatase activity	9/1300	9	0.002172139	0.024720591	0.018419992	Mgat5/Vcan/Itga1/Ppp6r2/Rcan1/Ppp6r3/Ppp1r26/Styxl1/Ikbkb
cluster1	GO:0051607	defense response to virus	26/1300	26	0.002177323	0.024730038	0.018427031	Ube2w/Bcl2/Aim2/Hcfc2/Tbk1/Stat2/Trim41/Trim7/Unc13d/Bnip3l-ps/Traf3/Serinc5/Trim35/Dtx3l/Ifngr2/Pmaip1/Traf6/Mavs/Ifnlr1/Vamp8/Trim5/Armc5/Bnip3/Fadd/Dus2/Trex1
cluster1	GO:1903555	regulation of tumor necrosis factor superfamily cytokine production	20/1300	20	0.002207249	0.025019898	0.018643013	Arid5a/Mapkapk2/Pomc/Psen1/Nlrc3/Tbc1d23/H2-K1/Csf1r/Mavs/Arfgef2/Nod1/Foxp1/Zfp36/Abcc8/Chrna7/Fadd/Cx3cl1/Acp5/Trex1/Lrrfip2
cluster1	GO:0003002	regionalization	34/1300	34	0.002212401	0.025028341	0.018649304	Sf3b1/Vangl2/Aida/Frs2/Cfap52/Dvl2/Psen1/Foxc1/Bmp4/Bmp1/Ep300/Crkl/Chrd/Robo1/Map3k4/Axin1/Pbx2/Dkk1/Nrarp/Notch1/Crb2/Notch2/Wnt2b/Scmh1/Sema3a/Sema3c/Xrcc2/Rbpj/Smo/Megf8/Folr1/Taf10/Dand5/Cdon
cluster1	GO:0030099	myeloid cell differentiation	37/1300	37	0.002246149	0.025359601	0.018896135	Lbr/Ikzf1/Stat5b/Itgb3/Psen1/Gpr137b/Bmp4/Rb1/Pou4f1/Ep300/Thpo/Epas1/Ndfip1/Nr3c1/Csf1r/Lipa/Traf6/L3mbtl1/Notch2/Tet2/Jun/Mtor/Cdk6/Slc4a2/Rbpj/Kit/Sh2b3/Fam20c/Mitf/Foxp1/Zfp36/Cebpg/Setd1a/Fadd/Junb/Zfpm1/Tcta
cluster1	GO:0050679	positive regulation of epithelial cell proliferation	21/1300	21	0.002263147	0.025500812	0.019001356	Glul/Vash2/Arg1/Agap2/Grn/Itgb3/Rreb1/Bmp4/Nr4a1/Nrarp/Notch1/Itga4/Ppp1r16b/Notch2/Jun/Hspg2/Mtor/Rbpj/Smo/Foxp1/Phip
cluster1	GO:0016242	negative regulation of macroautophagy	6/1300	6	0.002288678	0.025737435	0.01917767	Usp36/Nrbp2/Clec16a/Fez2/Mtor/Lzts1
cluster1	GO:0003012	muscle system process	34/1300	34	0.002293233	0.025737691	0.019177861	Sumo1/Atp2b4/Myh13/Gaa/Dock4/Bdkrb2/Ryr2/Dbn1/Cacna1d/Bmp4/Ep300/Nr4a1/Mylk/Nr3c1/Eno1b/Adrb2/Notch1/Fkbp1a/Snta1/P2ry1/Camk2d/Rap1gds1/Mtor/Kcnh2/Kit/Trpv4/Grip2/Foxp1/Trpm4/Abcc8/Akap13/Pak1/Chrnb4/Fgf13
cluster1	GO:0007041	lysosomal transport	14/1300	14	0.002351276	0.026285229	0.019585847	Trak2/Stx7/Ap3d1/Grn/Clec16a/Dtx3l/Ubxn6/Rab12/Lipa/Slc30a4/Rbsn/Ccdc91/Aktip/Vamp7
cluster1	GO:0048259	regulation of receptor-mediated endocytosis	14/1300	14	0.002351276	0.026285229	0.019585847	Ppp3r1/Ankrd13b/Itgb3/Plk2/Ap2m1/Tbc1d5/Dkk1/Abca2/Sh3gl2/Ppt1/Hip1r/Iqsec1/Arrb1/Neu3
cluster1	GO:0032409	regulation of transporter activity	21/1300	21	0.002381697	0.026470624	0.019723989	Sumo1/Bcl2/Ank3/Ryr2/Slmap/Cacna1d/Prkcd/Shisa8/Ndfip1/Adrb2/Fkbp1a/Camk2d/Lrrc38/Slc5a1/Tcaf1/Fxyd4/Stim1/Ikbkb/Myo5a/Fgf13/Wnk3
cluster1	GO:0042326	negative regulation of phosphorylation	28/1300	28	0.002385049	0.026470624	0.019723989	Ctdsp1/Aida/Nf2/Suz12/Srcin1/Mapt/Psen1/Bdkrb2/Prkcd/Sh3bp5/Rb1/Plec/Crkl/Heg1/Parp14/Cblb/Stk38/Dkk1/Dusp19/Sh3gl2/Cdkn2b/Jun/Mtor/Zfyve28/Smo/Dusp16/Chrna7/Arrb1
cluster1	GO:0045005	DNA-templated DNA replication maintenance of fidelity	8/1300	8	0.002395827	0.026470624	0.019723989	Bard1/Dna2/Brca1/Fancm/Rbbp8/Fam111a/Rtel1/Atrx
cluster1	GO:0071385	cellular response to glucocorticoid stimulus	8/1300	8	0.002395827	0.026470624	0.019723989	Sgk1/Fam107a/Bmp4/Nr3c1/Eif4e/Rest/Zfp36/Akap13
cluster1	GO:0097720	calcineurin-mediated signaling	8/1300	8	0.002395827	0.026470624	0.019723989	Atp2b4/Ptbp1/Dyrk2/Ppp3r1/Rcan1/Rcan2/Mtor/Homer3
cluster1	GO:1904263	positive regulation of TORC1 signaling	8/1300	8	0.002395827	0.026470624	0.019723989	Tbk1/Gpr137b/Ep300/Clec16a/Csnk1a1/Stambpl1/Bmt2/Otud5
cluster1	GO:0006401	RNA catabolic process	25/1300	25	0.002404633	0.026516334	0.019758049	Mapkapk2/Rc3h1/Lin28b/Dna2/Ptbp1/Mex3d/Ybx2/Smg6/Pum2/Zswim8/Ago2/Dazl/Khsrp/Upf2/Ssb/Pnrc1/Elavl4/Mtor/Pan3/Igf2bp3/Dcp1b/Zfp36/Samd4b/Fto/Rbm7
cluster1	GO:0031641	regulation of myelination	9/1300	9	0.002422499	0.02659759	0.019818595	Tppp/Rarb/Jam2/Rxra/Mtor/Rnf10/Ctsc/Tenm4/Dag1
cluster1	GO:0043506	regulation of JUN kinase activity	9/1300	9	0.002422499	0.02659759	0.019818595	Vangl2/Aida/Dvl2/Map3k4/Axin1/Dusp19/Traf6/Dusp16/Pak1
cluster1	GO:1901136	carbohydrate derivative catabolic process	23/1300	23	0.002426052	0.02659759	0.019818595	Gpc1/Pfkfb2/Pfkl/Stab2/Gm2a/Git1/Nt5c/Psen1/Ctsl/Prkcd/Nudt15/Ep300/Naga/Neu1/Eno1b/Lipa/Fuca1/Mtor/Idua/Nagk/Fbxo27/Neu3/Trex1
cluster1	GO:0015850	organic hydroxy compound transport	26/1300	26	0.002479866	0.027019831	0.020133219	Slc18b1/Sec24a/Itgb3/Abca5/Slc16a3/Pomc/Cadps/Abca3/Lipa/Abca2/Kcnb1/P2ry1/Abca1/Mfn2/Nat8l/Scarb1/Tmf1/Ffar3/Chrna7/Nucb2/Prkcb/Slc18a1/Gramd1b/Lipc/Myo5a/Xlr4b
cluster1	GO:0140029	exocytic process	12/1300	12	0.002480294	0.027019831	0.020133219	Stx11/Unc13d/Psen1/Cadps/Rab12/Cacna1b/Stxbp1/Kcnb1/Cadps2/Vamp8/Vamp1/Vamp7
cluster1	GO:1900182	positive regulation of protein localization to nucleus	12/1300	12	0.002480294	0.027019831	0.020133219	Brca1/Psen1/Prkcd/Bmp4/Card10/Ep300/Dtx3l/Prkcq/Mavs/Mepce/Smo/Tyk2
cluster1	GO:0007431	salivary gland development	7/1300	7	0.002483598	0.027019831	0.020133219	Lama1/Nfib/Sema3a/Sema3c/Plxnd1/Dag1/Eda
cluster1	GO:0045606	positive regulation of epidermal cell differentiation	5/1300	5	0.002533822	0.027408714	0.020422986	Alox8/Foxc1/Bmp4/Notch1/Numa1
cluster1	GO:0046599	regulation of centriole replication	5/1300	5	0.002533822	0.027408714	0.020422986	Mdm1/Plk2/Cep192/Alms1/Cep295
cluster1	GO:0050849	negative regulation of calcium-mediated signaling	5/1300	5	0.002533822	0.027408714	0.020422986	Atp2b4/Dyrk2/Rcan1/Mtor/Homer3
cluster1	GO:0065004	protein-DNA complex assembly	17/1300	17	0.002557163	0.027522217	0.02050756	Shprh/Ikzf1/Gtf2a1/Taf9/Tspyl5/Ep300/Mis18a/Brd2/Chaf1a/Hp1bp3/Taf6/Rad52/Med21/Taf10/Med17/Med14/Atrx
cluster1	GO:0051057	positive regulation of small GTPase mediated signal transduction	11/1300	11	0.002558854	0.027522217	0.02050756	Tns3/Gpr20/Crkl/Robo1/Csnk1a1/Notch1/Notch2/Camk2d/Akap13/Arrb1/Cdon
cluster1	GO:1900076	regulation of cellular response to insulin stimulus	11/1300	11	0.002558854	0.027522217	0.02050756	Pip4k2c/Ncoa1/Prkcd/Opa1/Prkcq/Ptprf/Mfn2/Pak1/Nucb2/Prkcb/Myo5a
cluster1	GO:0006644	phospholipid metabolic process	29/1300	29	0.002621417	0.028141824	0.020969246	Pik3c2b/Pla2g4a/Capn2/Agpat3/Plppr3/Agap2/Pip4k2c/Dgka/Alox8/Alox15/Efr3b/Aspg/Serinc5/Prkcd/Abca3/Abca2/Inpp5e/Dolk/Prdx6b/Plcb2/Serinc4/Pigt/Plch1/Pik3r3/Scarb1/Mboat7/Pgap2/Gnpat/Lipc
cluster1	GO:0010821	regulation of mitochondrion organization	15/1300	15	0.002636333	0.028248552	0.021048772	Stox1/Stat2/Mapt/Bcl2l2/Ep300/Clec16a/Opa1/Pmaip1/Rap1gds1/Vps13d/Mfn2/Hip1r/Bnip3/Vps13c/Higd1a
cluster1	GO:0048762	mesenchymal cell differentiation	22/1300	22	0.002659669	0.028444929	0.021195099	Bcl2/Vangl2/Ppp3r1/Foxc1/Bmp4/Chrd/Sema5b/Usf3/Notch1/Crb2/Adam15/Glipr2/Akna/Mtor/Sema3a/Sema3c/Rbpj/Radil/Smo/Folr1/Dag1/Otud5
cluster1	GO:0001836	release of cytochrome c from mitochondria	9/1300	9	0.002695219	0.028502553	0.021238035	Bcl2/Mapk9/Bcl2l2/Opa1/Pmaip1/Jun/Mfn2/Bnip3/Higd1a
cluster1	GO:2000401	regulation of lymphocyte migration	9/1300	9	0.002695219	0.028502553	0.021238035	Abl2/Stk10/Spns2/Itgb3/Crkl/Jam2/Itga4/Fadd/Adam10
cluster1	GO:0071902	positive regulation of protein serine/threonine kinase activity	16/1300	16	0.002696315	0.028502553	0.021238035	Cab39/Atp2b4/Vangl2/Dvl2/Psen1/Robo1/Map3k4/Axin1/Adrb2/Dusp19/Traf6/Rapgef2/Kit/Pak1/Higd1a/Ddx3x
cluster1	GO:0003179	heart valve morphogenesis	8/1300	8	0.00270359	0.028502553	0.021238035	Bmp4/Rb1/Robo1/Notch1/Notch2/Mtor/Adamts9/Zfpm1
cluster1	GO:0034204	lipid translocation	8/1300	8	0.00270359	0.028502553	0.021238035	Prkcd/Abcc1/Abca2/Atp8b5/Abca1/Atp10d/Atp11c/Trpc5
cluster1	GO:0050732	negative regulation of peptidyl-tyrosine phosphorylation	8/1300	8	0.00270359	0.028502553	0.021238035	Nf2/Suz12/Srcin1/Psen1/Prkcd/Parp14/Cblb/Zfyve28
cluster1	GO:0003156	regulation of animal organ formation	6/1300	6	0.002711104	0.028502553	0.021238035	Frs2/Bmp4/Robo1/Dkk1/Wnt2b/Rbpj
cluster1	GO:0090077	foam cell differentiation	6/1300	6	0.002711104	0.028502553	0.021238035	Mapk9/Alox8/Itgb3/Abca5/Ep300/Samd1
cluster1	GO:1902683	regulation of receptor localization to synapse	6/1300	6	0.002711104	0.028502553	0.021238035	Stx7/Itgb3/Dbn1/Gpc6/Adam10/Dag1
cluster1	GO:0008361	regulation of cell size	20/1300	20	0.002724114	0.028502553	0.021238035	Ndel1/Mapt/Pum2/Dbn1/Ep300/Sema5b/Ptprs/Wdr36/Lrrc8a/Slc12a6/Mfn2/Mtor/Sema3a/Sema3c/Rnf6/Megf8/Pak1/Fgf13/Trpc5/Wnk3
cluster1	GO:0032640	tumor necrosis factor production	20/1300	20	0.002724114	0.028502553	0.021238035	Arid5a/Mapkapk2/Pomc/Psen1/Nlrc3/Tbc1d23/H2-K1/Csf1r/Mavs/Arfgef2/Nod1/Foxp1/Zfp36/Abcc8/Chrna7/Fadd/Cx3cl1/Acp5/Trex1/Lrrfip2
cluster1	GO:1902105	regulation of leukocyte differentiation	29/1300	29	0.002726269	0.028502553	0.021238035	Rc3h1/Ap3d1/Smarcc2/Ikzf1/Stat5b/Itgb3/Zbtb1/Gpr137b/Bmp4/Rb1/Pou4f1/Brd2/Ndfip1/Csf1r/Nrarp/Traf6/Notch2/Jun/Mtor/Cdk6/Slc4a2/Sh2b3/Tmem176a/Mitf/Foxp1/Fadd/Zfpm1/Tcta/Atp11c
cluster1	GO:0008637	apoptotic mitochondrial changes	13/1300	13	0.002730303	0.028502553	0.021238035	Bcl2/Mapk9/Bcl2l2/Opa1/Pmaip1/Jun/Stpg1/Mfn2/Hip1r/Ppm1k/Bnip3/Higd1a/Pim2
cluster1	GO:0007411	axon guidance	22/1300	22	0.002790534	0.029027383	0.021629101	Vangl2/Enah/Unc5b/Ank3/Tubb2b/Fzd3/Mycbp2/Sema5b/Boc/Robo1/Lama1/Csf1r/Notch1/Usp33/Nfib/Hspg2/Sema3a/Sema3c/Smo/Foxp1/Megf8/Dag1
cluster1	GO:1903432	regulation of TORC1 signaling	11/1300	11	0.0027908	0.029027383	0.021629101	Ube2w/Tbk1/Atxn3/Gpr137b/Ep300/Clec16a/Csnk1a1/Stambpl1/Depdc5/Bmt2/Otud5
cluster1	GO:0014902	myotube differentiation	15/1300	15	0.00281468	0.029038489	0.021637376	Dner/Bcl2/Capn2/Hdac9/Plec/Rcan1/Csf1r/Notch1/Mtor/Bhlha15/Smo/Dyrk1b/Stim1/Piezo1/Cdon
cluster1	GO:0006206	pyrimidine nucleobase metabolic process	4/1300	4	0.002837052	0.029038489	0.021637376	Aldh6a1/Tet2/Cmpk1/Mtor
cluster1	GO:0010917	negative regulation of mitochondrial membrane potential	4/1300	4	0.002837052	0.029038489	0.021637376	Mapt/Slc25a27/Pmaip1/Bnip3
cluster1	GO:0046479	glycosphingolipid catabolic process	4/1300	4	0.002837052	0.029038489	0.021637376	Gm2a/Prkcd/Neu1/Neu3
cluster1	GO:0071679	commissural neuron axon guidance	4/1300	4	0.002837052	0.029038489	0.021637376	Fzd3/Nfib/Smo/Dag1
cluster1	GO:0090179	planar cell polarity pathway involved in neural tube closure	4/1300	4	0.002837052	0.029038489	0.021637376	Vangl2/Dvl2/Fzd2/Dvl3
cluster1	GO:1902036	regulation of hematopoietic stem cell differentiation	4/1300	4	0.002837052	0.029038489	0.021637376	Foxc1/Cdk6/Zfp36/Setd1a
cluster1	GO:1903431	positive regulation of cell maturation	4/1300	4	0.002837052	0.029038489	0.021637376	Bcl2/Opa1/Mtor/Grip2
cluster1	GO:0048880	sensory system development	33/1300	33	0.002851094	0.029038489	0.021637376	Bcl2/Frs2/Mdm1/Nf2/Ikzf1/Sh3pxd2b/Grn/Foxc1/Ntrk2/Rarb/Thrb/Bmp4/Rpgrip1/Pou4f1/Pbx2/Lama1/Cyp1b1/Notch1/Rxra/Col5a1/Crb2/Tgif2/Notch2/Nfib/Jun/Nfia/Mfn2/Tspan12/Alms1/Mitf/Bloc1s3/Tenm3/Cdon
cluster1	GO:0042552	myelination	18/1300	18	0.002851481	0.029038489	0.021637376	Gpc1/Ppp3r1/Ntrk2/Tppp/Serinc5/Rarb/Plec/Jam2/Abca2/Rxra/Mtor/Rnf10/Akt2/Ctsc/Tenm4/Gnpat/Myo5a/Dag1
cluster1	GO:0070570	regulation of neuron projection regeneration	7/1300	7	0.002853227	0.029038489	0.021637376	Ndel1/Grn/Pum2/Stk24/Ptprs/Ptprf/Igf1r
cluster1	GO:0070884	regulation of calcineurin-NFAT signaling cascade	7/1300	7	0.002853227	0.029038489	0.021637376	Atp2b4/Ptbp1/Dyrk2/Ppp3r1/Rcan1/Mtor/Homer3
cluster1	GO:0046928	regulation of neurotransmitter secretion	12/1300	12	0.002910233	0.029565677	0.022030198	Slc30a1/Git1/Ntrk2/Baiap3/Cacna1b/Stxbp1/Pfn2/P2ry1/Rims3/Prkcb/Cacna1a/Cask
cluster1	GO:0097485	neuron projection guidance	22/1300	22	0.002926782	0.029680702	0.022115907	Vangl2/Enah/Unc5b/Ank3/Tubb2b/Fzd3/Mycbp2/Sema5b/Boc/Robo1/Lama1/Csf1r/Notch1/Usp33/Nfib/Hspg2/Sema3a/Sema3c/Smo/Foxp1/Megf8/Dag1
cluster1	GO:0006446	regulation of translational initiation	9/1300	9	0.002991662	0.030258828	0.022546684	Eif4ebp2/Eif5/Ago2/Dazl/Rbm4/Rxra/Mtor/Ddx3x/Sh3bgrl
cluster1	GO:0097193	intrinsic apoptotic signaling pathway	27/1300	27	0.002994446	0.030258828	0.022546684	Bcl2/Pttg1ip/Apaf1/Dyrk2/Hic1/Brca1/Mapt/Bdkrb2/Ppp2r5c/Ppp1r13b/Bcl2l2/Pou4f1/Stk24/Ep300/Opa1/Bag6/Cyp1b1/Eno1b/Pmaip1/Nacc2/Styxl1/Taf6/Ddias/Rrp8/Bnip3/Ddx3x/Nono
cluster1	GO:0033674	positive regulation of kinase activity	28/1300	28	0.003035379	0.030436494	0.022679068	Cab39/Atp2b4/Vangl2/Stox1/Agap2/Dvl2/Srcin1/Itgb3/Psen1/Ntrk2/Prkcd/Card10/Robo1/Map3k4/Axin1/Csf1r/Adrb2/Zfp91/Dusp19/Traf6/Rapgef2/Notch2/Mtor/Kit/Igf1r/Pak1/Higd1a/Ddx3x
cluster1	GO:0050709	negative regulation of protein secretion	11/1300	11	0.00303939	0.030436494	0.022679068	Gnaz/Pfkl/Srcin1/Rab11fip3/Madd/Kcnb1/Rest/Idua/Ffar3/Abcc8/Rab11fip1
cluster1	GO:0002042	cell migration involved in sprouting angiogenesis	8/1300	8	0.003041355	0.030436494	0.022679068	Hdac9/Plk2/Card10/Hdac7/Nr4a1/Robo1/Notch1/Pik3r3
cluster1	GO:0051954	positive regulation of amine transport	8/1300	8	0.003041355	0.030436494	0.022679068	Psen1/Nr3c1/Stxbp1/Kcnb1/Nat8l/Trh/Slc18a1/Slc38a3
cluster1	GO:0098773	skin epidermis development	16/1300	16	0.003048868	0.030436494	0.022679068	Bcl2/Vangl2/Pum2/Psen1/Foxq1/Ctsl/Fzd3/Plec/Dkk1/Notch1/Rbpj/Smo/Numa1/Myo5a/Nsdhl/Eda
cluster1	GO:1902652	secondary alcohol metabolic process	16/1300	16	0.003048868	0.030436494	0.022679068	Lbr/Abca5/Fdxr/Thrb/Lipa/Erlin1/Cubn/Abca2/Abca1/Scarb1/Por/Lipe/Cyp2r1/Msmo1/Lipc/Nsdhl
cluster1	GO:0010970	transport along microtubule	17/1300	17	0.003049545	0.030436494	0.022679068	Trak2/Ank3/Ap3d1/Ndel1/Mapt/Sun2/Nde1/Arhgap21/Madd/Map1a/Ift80/Ssx2ip/Ift22/Copg2/Bloc1s3/Myo5a/Vamp7
cluster1	GO:0007626	locomotory behavior	23/1300	23	0.003059882	0.030486086	0.02271602	Abl2/Slc22a5/Git1/Grn/Mapt/Gaa/Mta1/Dbn1/Rcan1/Axin1/Rcan2/Cacna1b/Abca2/Pak6/Elavl4/Ppt1/Mtor/Idua/Trh/Cacna1a/Chrnb4/Myo5a/Myo6
cluster1	GO:0045727	positive regulation of translation	14/1300	14	0.003105554	0.030886939	0.023014707	Ptbp1/Jmjd4/Ago2/Ep300/Dazl/Cyp1b1/Rbm4/Rxra/Ssb/Serp1/Otud6b/Mtor/Ddx3x/Sh3bgrl
cluster1	GO:0003177	pulmonary valve development	5/1300	5	0.003119127	0.030913652	0.023034612	Bmp4/Robo1/Notch1/Notch2/Rbpj
cluster1	GO:0070935	3'-UTR-mediated mRNA stabilization	5/1300	5	0.003119127	0.030913652	0.023034612	Mapkapk2/Ptbp1/Dazl/Elavl4/Zfp36
cluster1	GO:0071706	tumor necrosis factor superfamily cytokine production	20/1300	20	0.003175302	0.031415571	0.023408605	Arid5a/Mapkapk2/Pomc/Psen1/Nlrc3/Tbc1d23/H2-K1/Csf1r/Mavs/Arfgef2/Nod1/Foxp1/Zfp36/Abcc8/Chrna7/Fadd/Cx3cl1/Acp5/Trex1/Lrrfip2
cluster1	GO:0007051	spindle organization	18/1300	18	0.003185092	0.031444691	0.023430303	Aurkb/Eml1/Tppp/Plk2/Mzt1/Mei1/Aaas/Cep97/Kifc5b/Cep192/Ddb1/Ino80/Gnai1/Haus3/Tubgcp5/Numa1/Ccsap/Atrx
cluster1	GO:2000316	regulation of T-helper 17 type immune response	6/1300	6	0.003189319	0.031444691	0.023430303	Arid5a/Rc3h1/Brd2/Prkcq/Tyk2/Otud5
cluster1	GO:0031644	regulation of nervous system process	16/1300	16	0.003238932	0.031878503	0.023753549	Dbn1/Tppp/Plk2/Jam2/Adrb2/Rnf10/Grip2/Shisa7/Ffar3/Chrna7/Ctsc/Tenm4/Homer3/Tmem25/Chrnb4/Dag1
cluster1	GO:0002052	positive regulation of neuroblast proliferation	7/1300	7	0.003263552	0.031954674	0.023810306	Vcan/Fzd3/Notch1/Notch2/Smo/Cx3cl1/Cdon
cluster1	GO:0051154	negative regulation of striated muscle cell differentiation	7/1300	7	0.003263552	0.031954674	0.023810306	Frs2/Csf1r/Dkk1/Notch1/Bhlha15/Foxp1/Pak1
cluster1	GO:0106056	regulation of calcineurin-mediated signaling	7/1300	7	0.003263552	0.031954674	0.023810306	Atp2b4/Ptbp1/Dyrk2/Ppp3r1/Rcan1/Mtor/Homer3
cluster1	GO:0003229	ventricular cardiac muscle tissue development	9/1300	9	0.00331323	0.032385256	0.024131144	Ryr2/Foxc1/Pou4f1/Heg1/Notch1/Rxra/Fkbp1a/Rbpj/Adamts9
cluster1	GO:0007272	ensheathment of neurons	18/1300	18	0.003363685	0.032765641	0.024414579	Gpc1/Ppp3r1/Ntrk2/Tppp/Serinc5/Rarb/Plec/Jam2/Abca2/Rxra/Mtor/Rnf10/Akt2/Ctsc/Tenm4/Gnpat/Myo5a/Dag1
cluster1	GO:0008366	axon ensheathment	18/1300	18	0.003363685	0.032765641	0.024414579	Gpc1/Ppp3r1/Ntrk2/Tppp/Serinc5/Rarb/Plec/Jam2/Abca2/Rxra/Mtor/Rnf10/Akt2/Ctsc/Tenm4/Gnpat/Myo5a/Dag1
cluster1	GO:0055010	ventricular cardiac muscle tissue morphogenesis	8/1300	8	0.003411046	0.033113385	0.024673693	Ryr2/Foxc1/Pou4f1/Heg1/Notch1/Rxra/Fkbp1a/Rbpj
cluster1	GO:0060251	regulation of glial cell proliferation	8/1300	8	0.003411046	0.033113385	0.024673693	Nf2/Rb1/Notch1/Cdkn2b/Mfn2/Mtor/Rnf10/Abcc8
cluster1	GO:1900180	regulation of protein localization to nucleus	16/1300	16	0.003438663	0.033324516	0.024831012	Sumo1/Glul/Nf2/Brca1/Psen1/Prkcd/Bmp4/Card10/Ep300/Dtx3l/Prkcq/Mavs/Mtor/Mepce/Smo/Tyk2
cluster1	GO:0051495	positive regulation of cytoskeleton organization	18/1300	18	0.003550508	0.034238186	0.025511813	Nf2/Sh3pxd2b/Alox15/Git1/Mapt/Cfl2/Ep300/Cdc42ep3/Prkcq/Pfn2/Arhgef10l/Mtor/Slain2/Trpv4/Pak1/Numa1/Cx3cl1/Cep295
cluster1	GO:0000086	G2/M transition of mitotic cell cycle	14/1300	14	0.003551029	0.034238186	0.025511813	Bard1/Stox1/Taok1/Brca1/Ccdc57/Trim39/Rbbp8/Fbxl15/Prkcq/Camk2d/Rcc2/Cdk6/Kdm8/Ube2a
cluster1	GO:0007030	Golgi organization	14/1300	14	0.003551029	0.034238186	0.025511813	Arfgef1/Syne1/Tango2/Csnk1a1/Lman1/Stx5a/Arhgap21/Fhdc1/Rab2a/Atp8b5/Tmed5/Bhlha15/Rbsn/Vamp7
cluster1	GO:0000422	autophagy of mitochondrion	11/1300	11	0.003589903	0.034495869	0.02570382	Atg10/Clec16a/Atg2a/Lrba/Vps13d/Mfn2/Gabarapl1/Bnip3/Map1lc3b/Spata33/Vps13c
cluster1	GO:0042475	odontogenesis of dentin-containing tooth	11/1300	11	0.003589903	0.034495869	0.02570382	Cnnm4/Nf2/Foxc1/Bmp4/Traf6/Slc4a2/Fam20c/Smo/Relt/Stim1/Eda
cluster1	GO:0001933	negative regulation of protein phosphorylation	26/1300	26	0.003610684	0.034563158	0.025753959	Ctdsp1/Aida/Nf2/Suz12/Srcin1/Psen1/Bdkrb2/Prkcd/Sh3bp5/Rb1/Plec/Crkl/Heg1/Parp14/Cblb/Stk38/Dkk1/Dusp19/Sh3gl2/Jun/Mtor/Zfyve28/Smo/Dusp16/Chrna7/Arrb1
cluster1	GO:0032386	regulation of intracellular transport	24/1300	24	0.00361143	0.034563158	0.025753959	Sumo1/Bard1/Nf2/Ndel1/Derl2/Brca1/Mapt/Ppm1a/Psen1/Nup153/Dbn1/Prkcd/Bmp4/Xpo4/Ep300/Rab11fip3/Rbm4/Prkcq/Abca2/Ctdspl2/Mavs/Smo/Numa1/Vamp7
cluster1	GO:0002764	immune response-regulating signaling pathway	36/1300	36	0.003615164	0.034563158	0.025753959	Bcl2/Mapkapk2/Rc3h1/Aim2/Hcfc2/Tbk1/Itk/Aurkb/Pum2/Psen1/Traf3/Otulin/Nlrc3/Crkl/Cblb/H2-K1/Bag6/Ptprs/Csnk1a1/Lipa/Traf6/Mavs/Themis2/Kit/Lat2/Nod1/Nagk/Foxp1/Trim3/Prkcb/Cd19/Rnf170/Trex1/Lrrfip2/Ddx3x/Rps6ka3
cluster1	GO:0008203	cholesterol metabolic process	15/1300	15	0.003630453	0.034650993	0.025819407	Lbr/Abca5/Fdxr/Thrb/Lipa/Erlin1/Cubn/Abca2/Abca1/Scarb1/Por/Lipe/Msmo1/Lipc/Nsdhl
cluster1	GO:0060350	endochondral bone morphogenesis	9/1300	9	0.003661359	0.034820286	0.025945552	Foxc1/Rarb/Bmp4/Ift80/Col27a1/Hspg2/Trpv4/Por/Scube2
cluster1	GO:0001704	formation of primary germ layer	12/1300	12	0.003666584	0.034820286	0.025945552	Nf2/Foxc1/Bmp4/Chrd/Axin1/Pou5f1/Dkk1/Col5a1/Crb2/Kif16b/Taf10/Armc5
cluster1	GO:0002532	production of molecular mediator involved in inflammatory response	12/1300	12	0.003666584	0.034820286	0.025945552	Mapk9/Grn/Nlrc3/Lipa/Pbxip1/Rap1gds1/Kpna6/Vamp8/Il17rc/Chid1/Adcy7/Vamp7
cluster1	GO:0002090	regulation of receptor internalization	10/1300	10	0.00369582	0.034980932	0.026065254	Ppp3r1/Ankrd13b/Itgb3/Plk2/Ap2m1/Tbc1d5/Dkk1/Sh3gl2/Iqsec1/Arrb1
cluster1	GO:0006493	protein O-linked glycosylation	10/1300	10	0.00369582	0.034980932	0.026065254	Trak2/Galnt16/B3galt1/B3galnt1/Tet2/Galnt11/Plod3/C1galt1/Eogt/B3gnt8
cluster1	GO:0007178	transmembrane receptor protein serine/threonine kinase signaling pathway	30/1300	30	0.003702155	0.03498259	0.026066489	Sptbn1/Itga3/Ube2o/Ppm1a/Fut8/Bmp4/Ep300/Chrd/Itgb5/Rgmb/Axin1/Nrep/Ltbp3/Dkk1/Fbxl15/Notch1/Crb2/Ctdspl2/Tgif2/Smad9/Notch2/Cdkn2b/Jun/Nfia/Zfyve9/Rbpj/Megf8/Folr1/Numa1/Dand5
cluster1	GO:0031281	positive regulation of cyclase activity	6/1300	6	0.003727669	0.035032494	0.026103674	Adcy3/Cacna1d/Adrb2/Orai1/Stim1/Adcy7
cluster1	GO:0060914	heart formation	6/1300	6	0.003727669	0.035032494	0.026103674	Bmp4/Robo1/Dkk1/Notch1/Rbpj/Folr1
cluster1	GO:0048368	lateral mesoderm development	4/1300	4	0.003732111	0.035032494	0.026103674	Smo/Tead2/Taf10/Dand5
cluster1	GO:0090178	regulation of establishment of planar polarity involved in neural tube closure	4/1300	4	0.003732111	0.035032494	0.026103674	Vangl2/Dvl2/Fzd2/Dvl3
cluster1	GO:0071695	anatomical structure maturation	26/1300	26	0.003759648	0.035232742	0.026252885	Bcl2/Abl2/Ank3/Psen1/Ctsl/Rb1/Rnd1/Opa1/Baiap3/Dazl/Epas1/Notch1/Catsper2/Kcnb1/Kcnq2/Ift80/Mtor/Rbpj/Fam20c/Bhlha15/Grip2/Cacna1a/Angptl8/Myo5a/Dag1/Pth1r
cluster1	GO:0002363	alpha-beta T cell lineage commitment	5/1300	5	0.003795886	0.035397102	0.026375353	Bcl2/Ctsl/Brd2/Mtor/Otud5
cluster1	GO:0016202	regulation of striated muscle tissue development	5/1300	5	0.003795886	0.035397102	0.026375353	Hdac9/Bmp4/Hdac7/Boc/Cdon
cluster1	GO:1901983	regulation of protein acetylation	5/1300	5	0.003795886	0.035397102	0.026375353	Arid5a/Taok1/Ep300/Cep295/Ddx3x
cluster1	GO:2000059	negative regulation of ubiquitin-dependent protein catabolic process	8/1300	8	0.003814628	0.035513559	0.026462129	Psen1/Taf9/Phf20l1/Clec16a/Bag6/Trim39/Map1a/Usp26
cluster1	GO:0120032	regulation of plasma membrane bounded cell projection assembly	19/1300	19	0.003828552	0.035584859	0.026515256	Syne1/Actr2/Ndel1/Cntrob/Plek2/Dbn1/Prkcd/Cep97/Rab11fip3/Cdc42ep3/Prkcq/Ttbk2/Pfn2/Rcc2/Mtor/Kit/Eps8l2/Atmin/Dock11
cluster1	GO:0032963	collagen metabolic process	13/1300	13	0.003907319	0.036257622	0.02701655	Suco/Arg1/P3h4/Ctsl/Prkcd/Bmp4/Ep300/Notch1/Col5a1/Adam15/Idua/Mmp17/Plod3
cluster1	GO:1904062	regulation of monoatomic cation transmembrane transport	26/1300	26	0.003913753	0.036258079	0.027016891	Sumo1/Bcl2/Atp2b4/Slc30a1/Ank3/Ppp3r1/Itgb3/Ryr2/Slmap/Cacna1d/Bmp4/Adrb2/Fkbp1a/Snta1/Camk2d/Lrrc38/Kcnab2/Kcnh2/Fxyd4/Stim1/Cd19/Ikbkb/Cx3cl1/Myo5a/Fgf13/Wnk3
cluster1	GO:0008016	regulation of heart contraction	18/1300	18	0.003949984	0.036486224	0.027186888	Sumo1/Atp2b4/Gaa/Ryr2/Tmem161b/Thrb/Cacna1d/Tmem65/Epas1/Adrb2/Cacna1b/Snta1/Sema3a/Kcnh2/Ffar3/Trpm4/Chrna7/Fgf13
cluster1	GO:2000027	regulation of animal organ morphogenesis	12/1300	12	0.003951229	0.036486224	0.027186888	Vangl2/Stox1/Frs2/Dvl2/Fzd2/Bmp4/Dvl3/Robo1/Dkk1/Wnt2b/Rbpj/Smo
cluster1	GO:0031334	positive regulation of protein-containing complex assembly	19/1300	19	0.004027555	0.037120591	0.027659572	Sumo1/Ikzf1/Mapk9/Alox15/Git1/Mapt/Tppp/Abca3/Cdc42ep3/Mavs/Pfn2/Abca1/Mtor/Slain2/Hip1r/Pak1/Numa1/Piezo1/Ddx3x
cluster1	GO:0005977	glycogen metabolic process	10/1300	10	0.004036584	0.037120591	0.027659572	Per2/Dyrk2/Gaa/Pomc/Pygl/Agl/Pgm2/Mtor/Akt2/Phkb
cluster1	GO:0021543	pallium development	17/1300	17	0.004043612	0.037120591	0.027659572	Nf2/Ndel1/Psen1/Tubb2b/Ntrk2/Sun2/Nde1/Crkl/Robo1/Ptprs/Csf1r/Kcnq2/Smo/Mboat7/Fut10/Cdon/Fgf13
cluster1	GO:0034976	response to endoplasmic reticulum stress	22/1300	22	0.004046073	0.037120591	0.027659572	Bcl2/Tmem259/Apaf1/Alox15/Derl2/Sel1l/Atxn3/Atg10/Opa1/Atf6b/Bag6/Ubxn6/Pmaip1/Serp1/Erp44/Jun/Bhlha15/Nod1/Fbxo27/Clgn/Parp16/Ddx3x
cluster1	GO:0001654	eye development	32/1300	32	0.004070681	0.037286125	0.027782916	Bcl2/Frs2/Mdm1/Nf2/Ikzf1/Sh3pxd2b/Grn/Foxc1/Ntrk2/Rarb/Thrb/Bmp4/Rpgrip1/Pbx2/Lama1/Cyp1b1/Notch1/Rxra/Col5a1/Crb2/Tgif2/Notch2/Nfib/Jun/Nfia/Mfn2/Tspan12/Alms1/Mitf/Bloc1s3/Tenm3/Cdon
cluster1	GO:0062197	cellular response to chemical stress	25/1300	25	0.004182162	0.038217815	0.028477144	Stox1/Mapk9/Fut8/Bdkrb2/Prkcd/Bmp4/Plec/Ep300/Mylk/Cyp1b1/Setx/Slc12a6/Slc25a24/Trp53inp1/Jun/Mtor/Agap3/Trpv4/Foxp1/Rad52/Ddias/Bnip3/Trex1/Ddx3x/Wnk3
cluster1	GO:0038061	non-canonical NF-kappaB signal transduction	13/1300	13	0.004185857	0.038217815	0.028477144	Rc3h1/Ank3/Ppm1a/Card10/Hdac7/Nlrc3/Zfp91/Traf6/Cpne1/Nod1/Actn4/Ddx3x/Eda
cluster1	GO:0010830	regulation of myotube differentiation	7/1300	7	0.004217566	0.038383902	0.0286009	Bcl2/Hdac9/Csf1r/Notch1/Mtor/Bhlha15/Piezo1
cluster1	GO:0030279	negative regulation of ossification	7/1300	7	0.004217566	0.038383902	0.0286009	Bcl2/Adrb2/Ltbp3/Dkk1/Notch1/Rbpj/Trpm4
cluster1	GO:0060349	bone morphogenesis	12/1300	12	0.004253354	0.038647674	0.028797444	Foxc1/Rarb/Bmp4/Ltbp3/Ift80/Col27a1/Hspg2/Trpv4/Por/Megf8/Scube2/Acp5
cluster1	GO:0043542	endothelial cell migration	20/1300	20	0.004266219	0.038702646	0.028838405	Atp2b4/Glul/Tns3/Grn/Itgb3/Hdac9/Plk2/Bmp4/Card10/Hdac7/Nr4a1/Robo1/Cyp1b1/Notch1/Pik3r3/Scarb1/Adamts9/Foxp1/Plxnd1/Amot
cluster1	GO:0031112	positive regulation of microtubule polymerization or depolymerization	6/1300	6	0.004330549	0.039161129	0.029180033	Git1/Mapt/Slain2/Trpv4/Pak1/Numa1
cluster1	GO:0051349	positive regulation of lyase activity	6/1300	6	0.004330549	0.039161129	0.029180033	Adcy3/Cacna1d/Adrb2/Orai1/Stim1/Adcy7
cluster1	GO:0048193	Golgi vesicle transport	23/1300	23	0.004361524	0.039316368	0.029295706	Copa/Ank3/Ap3d1/Sptbn1/Sec24a/Rab10/Rab12/Lman1/Stx5a/Sec31b/Kif16b/Arfgef2/Ap1ar/Eps15/Nrbp1/Tmed5/Copg2/Vamp5/Rbsn/Ccdc91/Myo5a/Sec22c/Vamp7
cluster1	GO:0044839	cell cycle G2/M phase transition	15/1300	15	0.004361562	0.039316368	0.029295706	Bard1/Stox1/Aurkb/Taok1/Brca1/Ccdc57/Trim39/Rbbp8/Fbxl15/Prkcq/Camk2d/Rcc2/Cdk6/Kdm8/Ube2a
cluster1	GO:0008154	actin polymerization or depolymerization	18/1300	18	0.004385863	0.039427727	0.029378682	Arfgef1/Enah/Sptbn1/Gas7/Alox15/Cfl2/Dbn1/Fam107a/Prkcd/Cdc42ep3/Plekhh2/Pfn2/Fhdc1/Kank4/Mtor/Hip1r/Kank2/Tmsb4x
cluster1	GO:0002067	glandular epithelial cell differentiation	10/1300	10	0.004401687	0.039427727	0.029378682	Rarb/Bmp4/Rbm4/Notch1/Rxra/Nfib/Cdk6/Bhlha15/Smo/Foxp1
cluster1	GO:0032272	negative regulation of protein polymerization	10/1300	10	0.004401687	0.039427727	0.029378682	Arfgef1/Sgk1/Sptbn1/Prkcd/Dyrk1a/Pfn2/Kank4/Hip1r/Kank2/Tmsb4x
cluster1	GO:0070509	calcium ion import	10/1300	10	0.004401687	0.039427727	0.029378682	Slc30a1/Ppp3r1/Cacna1d/Adrb2/Cacna1b/Trpv4/Orai1/Cacna1a/Cask/Wnk3
cluster1	GO:0051148	negative regulation of muscle cell differentiation	9/1300	9	0.00444319	0.039672379	0.02956098	Ptbp1/Frs2/Rcan1/Csf1r/Dkk1/Notch1/Bhlha15/Foxp1/Pak1
cluster1	GO:1901184	regulation of ERBB signaling pathway	9/1300	9	0.00444319	0.039672379	0.02956098	Psen1/Itga1/Cblb/Ptprf/Zfyve28/Rbpj/Hip1r/Shkbp1/Neu3
cluster1	GO:0060491	regulation of cell projection assembly	19/1300	19	0.004451289	0.039672379	0.02956098	Syne1/Actr2/Ndel1/Cntrob/Plek2/Dbn1/Prkcd/Cep97/Rab11fip3/Cdc42ep3/Prkcq/Ttbk2/Pfn2/Rcc2/Mtor/Kit/Eps8l2/Atmin/Dock11
cluster1	GO:0002757	immune response-activating signaling pathway	35/1300	35	0.004456943	0.039672379	0.02956098	Bcl2/Mapkapk2/Rc3h1/Aim2/Hcfc2/Tbk1/Itk/Aurkb/Pum2/Psen1/Traf3/Otulin/Nlrc3/Crkl/Cblb/H2-K1/Bag6/Ptprs/Csnk1a1/Lipa/Traf6/Mavs/Themis2/Lat2/Nod1/Nagk/Foxp1/Trim3/Prkcb/Cd19/Rnf170/Trex1/Lrrfip2/Ddx3x/Rps6ka3
cluster1	GO:0150063	visual system development	32/1300	32	0.004508865	0.040071743	0.029858557	Bcl2/Frs2/Mdm1/Nf2/Ikzf1/Sh3pxd2b/Grn/Foxc1/Ntrk2/Rarb/Thrb/Bmp4/Rpgrip1/Pbx2/Lama1/Cyp1b1/Notch1/Rxra/Col5a1/Crb2/Tgif2/Notch2/Nfib/Jun/Nfia/Mfn2/Tspan12/Alms1/Mitf/Bloc1s3/Tenm3/Cdon
cluster1	GO:0045185	maintenance of protein location	11/1300	11	0.004562277	0.040439272	0.030132413	Bard1/Syne1/Ank3/Mprip/Dbn1/Sun2/Chrd/Vps13d/Dand5/Vps13c/Tmsb4x
cluster1	GO:0035855	megakaryocyte development	5/1300	5	0.004571582	0.040439272	0.030132413	Ep300/Thpo/Kit/Sh2b3/Zfpm1
cluster1	GO:0042537	benzene-containing compound metabolic process	5/1300	5	0.004571582	0.040439272	0.030132413	Cyp1b1/Kyat1/Kyat3/Pon3/Ido2
cluster1	GO:0006367	transcription initiation at RNA polymerase II promoter	14/1300	14	0.004598391	0.040550098	0.030214992	Ikzf1/Med13/Gtf2a1/Taf9/Sub1/Ep300/Pou5f1/Nr3c1/Taf6/Med21/Taf10/Setd1a/Med17/Med14
cluster1	GO:0048675	axon extension	14/1300	14	0.004598391	0.040550098	0.030214992	Ndel1/Mapt/Dbn1/Ep300/Sema5b/Ptprs/Wdr36/Sema3a/Sema3c/Rnf6/Smo/Megf8/Pak1/Trpc5
cluster1	GO:0034765	regulation of monoatomic ion transmembrane transport	28/1300	28	0.004621214	0.040688181	0.030317882	Sumo1/Bcl2/Atp2b4/Slc30a1/Ank3/Ppp3r1/Itgb3/Ryr2/Slmap/Cacna1d/Bmp4/Adrb2/Fkbp1a/Snta1/Camk2d/Lrrc38/Mtor/Kcnab2/Kcnh2/Tcaf1/Fxyd4/Stim1/Cd19/Ikbkb/Cx3cl1/Myo5a/Fgf13/Wnk3
cluster1	GO:0010632	regulation of epithelial cell migration	21/1300	21	0.004673147	0.041081733	0.030611128	Atp2b4/Glul/Itga3/Grn/Itgb3/Hdac9/Rreb1/Plk2/Bmp4/Card10/Hdac7/Notch1/Pfn2/Glipr2/Jun/Mtor/Sema3a/Iqsec1/Adamts9/Foxp1/Amot
cluster1	GO:0014014	negative regulation of gliogenesis	8/1300	8	0.004731519	0.041275414	0.030755445	Nf2/Bmp4/Rb1/Notch1/Cdkn2b/Mfn2/Rnf10/Abcc8
cluster1	GO:0051123	RNA polymerase II preinitiation complex assembly	8/1300	8	0.004731519	0.041275414	0.030755445	Ikzf1/Gtf2a1/Taf9/Taf6/Med21/Taf10/Med17/Med14
cluster1	GO:0061900	glial cell activation	8/1300	8	0.004731519	0.041275414	0.030755445	Grn/Psen1/Ifngr2/Csf1r/Jun/Smo/Ctsc/Cx3cl1
cluster1	GO:0097035	regulation of membrane lipid distribution	8/1300	8	0.004731519	0.041275414	0.030755445	Prkcd/Abcc1/Abca2/Atp8b5/Abca1/Atp10d/Atp11c/Trpc5
cluster1	GO:1900024	regulation of substrate adhesion-dependent cell spreading	8/1300	8	0.004731519	0.041275414	0.030755445	Itgb3/Unc13d/Rreb1/Dbn1/Crkl/Ap1ar/Rcc2/Actn4
cluster1	GO:0055088	lipid homeostasis	17/1300	17	0.004758395	0.04133105	0.030796901	Usf1/Sec24a/Med13/Abca5/Hdac9/Abca3/Slc25a27/Lipa/Abca2/Ampd2/Abca1/Scarb1/Alms1/Angptl8/Gramd1b/Lipc/Ddx3x
cluster1	GO:0071383	cellular response to steroid hormone stimulus	17/1300	17	0.004758395	0.04133105	0.030796901	Sgk1/Brca1/Ntrk2/Fam107a/Bmp4/Ep300/Nr3c1/Eif4e/Rest/Rnf6/Tmf1/Foxp1/Zfp36/Akap13/Pak1/Kank2/Usp26
cluster1	GO:0006476	protein deacetylation	7/1300	7	0.004767008	0.04133105	0.030796901	Mapt/Hdac9/Tppp/Ep300/Hdac7/Yeats2/Dyrk1a
cluster1	GO:0010824	regulation of centrosome duplication	7/1300	7	0.004767008	0.04133105	0.030796901	Mdm1/Plk2/Cep192/Fbxw5/Alms1/Cep295/Pdcd6ip
cluster1	GO:0044042	glucan metabolic process	10/1300	10	0.004792299	0.041370909	0.030826601	Per2/Dyrk2/Gaa/Pomc/Pygl/Agl/Pgm2/Mtor/Akt2/Phkb
cluster1	GO:0140888	interferon-mediated signaling pathway	10/1300	10	0.004792299	0.041370909	0.030826601	Arg1/Tbk1/Stat2/Trim41/Parp14/Ifngr2/Mavs/Fadd/Tyk2/Trex1
cluster1	GO:0031987	locomotion involved in locomotory behavior	4/1300	4	0.004800745	0.041370909	0.030826601	Dbn1/Rcan1/Rcan2/Myo5a
cluster1	GO:0090177	establishment of planar polarity involved in neural tube closure	4/1300	4	0.004800745	0.041370909	0.030826601	Vangl2/Dvl2/Fzd2/Dvl3
cluster1	GO:0019221	cytokine-mediated signaling pathway	34/1300	34	0.004835145	0.041604227	0.031000452	Cxcr2/Aim2/Arg1/Tbk1/Stat2/Trim41/Rffl/Stat5b/Traf3/Foxc1/Otulin/Thpo/Parp14/Robo1/Ifngr2/Csf1r/Notch1/Traf1/Traf6/Mavs/Fkbp1a/Cpne1/Ptprf/Ifnlr1/Kit/Sh2b3/Il17rc/Actn4/Fadd/Ikbkb/Cx3cl1/Tyk2/Trex1/Eda
cluster1	GO:0000725	recombinational repair	16/1300	16	0.004860987	0.041763308	0.031118989	Rev3l/Actr2/Top3a/Brca1/Fancm/Ercc4/Mcm4/Rbbp8/Poll/Ino80/Rtel1/Xrcc2/Rad52/Rhno1/Swsap1/Klhl15
cluster1	GO:0032507	maintenance of protein location in cell	9/1300	9	0.004879911	0.041862558	0.031192942	Bard1/Syne1/Ank3/Mprip/Dbn1/Sun2/Vps13d/Vps13c/Tmsb4x
cluster1	GO:0010927	cellular component assembly involved in morphogenesis	14/1300	14	0.004895865	0.041936073	0.03124772	Gpc1/Cfl2/Tppp/Plec/Ep300/Abca2/Mfn2/Ccdc136/Flnc/Tmf1/Akap13/Tenm4/Gnpat/Dag1
cluster1	GO:1901342	regulation of vasculature development	25/1300	25	0.004912381	0.041956864	0.031263212	Cxcr2/Atp2b4/Glul/Vash2/Brca1/Grn/Itgb3/Foxc1/Plk2/Ago2/Cyp1b1/Adrb2/Ppp1r16b/Wars2/Sh2b3/Tspan12/Adamts9/Plxnd1/Foxj2/Abcc8/Tjp1/Stim1/Prkcb/Adam10/Amot
cluster1	GO:0015844	monoamine transport	12/1300	12	0.004913068	0.041956864	0.031263212	Slc18b1/Itgb3/Cadps/Kcnb1/P2ry1/Nat8l/Ffar3/Chrna7/Prkcb/Slc18a1/Myo5a/Xlr4b
cluster1	GO:0048863	stem cell differentiation	23/1300	23	0.004955938	0.04225942	0.031488655	Bcl2/Mta1/Cdk13/Foxc1/Bmp4/Sema5b/Pou5f1/Ltbp3/Notch1/Cdk6/Sema3a/Sema3c/Rbpj/Kit/Rest/Sh2b3/Radil/Smo/Zfp36/Tead2/Folr1/Setd1a/Otud5
cluster1	GO:0046466	membrane lipid catabolic process	6/1300	6	0.005002384	0.042591509	0.031736104	Gm2a/Prkcd/Naga/Neu1/Cyp1b1/Neu3
cluster1	GO:0030098	lymphocyte differentiation	35/1300	35	0.00505637	0.042986714	0.032030582	Bcl2/Abl2/Rc3h1/Ap3d1/Smarcc2/Ikzf1/Itk/Stat5b/Hdac9/Hectd1/Zbtb1/Ctsl/Bmp4/Ep300/Hdac7/Brd2/Ndfip1/Lipa/Nrarp/Notch2/Mtor/Cdk6/Slc4a2/Rbpj/Kit/Sh2b3/Foxp1/Cebpg/Cd19/Armc5/Fadd/Pdp2/Otud5/Dock11/Atp11c
cluster1	GO:0006402	mRNA catabolic process	21/1300	21	0.005115182	0.043387743	0.0323294	Mapkapk2/Rc3h1/Ptbp1/Mex3d/Ybx2/Smg6/Pum2/Ago2/Dazl/Khsrp/Upf2/Ssb/Pnrc1/Elavl4/Mtor/Pan3/Igf2bp3/Dcp1b/Zfp36/Samd4b/Fto
cluster1	GO:0030048	actin filament-based movement	13/1300	13	0.005118822	0.043387743	0.0323294	Sumo1/Ryr2/Dbn1/Cacna1d/Sun2/Snta1/Camk2d/Kcnh2/Actn4/Trpm4/Myo5a/Myo6/Fgf13
cluster1	GO:0031589	cell-substrate adhesion	28/1300	28	0.005158289	0.043657113	0.032530115	Bcl2/Spock2/Alox15/Itga3/Srcin1/Itgb3/Unc13d/Atxn3/Nid1/Rreb1/Dbn1/Itga1/Fam107a/Crkl/Itgb5/Notch1/Itga4/Adam15/Ap1ar/Rcc2/Cdk6/Radil/Adamts9/Actn4/Plekha2/Dag1/Cask/Eda
cluster1	GO:0000910	cytokinesis	17/1300	17	0.00528998	0.0445724	0.03321212	Ahctf1/Ank3/Actr2/Sptbn1/Aurkb/Cntrob/Git1/Rab11fip4/Plec/Mei1/Rab11fip3/Kif20a/Pkp4/Igf1r/Ckap2/Pdcd6ip/Klhl13
cluster1	GO:0048592	eye morphogenesis	17/1300	17	0.00528998	0.0445724	0.03321212	Bcl2/Frs2/Ikzf1/Ntrk2/Rarb/Thrb/Bmp4/Rpgrip1/Notch1/Col5a1/Crb2/Notch2/Mfn2/Tspan12/Alms1/Tenm3/Cdon
cluster1	GO:0061013	regulation of mRNA catabolic process	17/1300	17	0.00528998	0.0445724	0.03321212	Mapkapk2/Rc3h1/Ptbp1/Mex3d/Ybx2/Pum2/Ago2/Dazl/Khsrp/Elavl4/Mtor/Pan3/Igf2bp3/Dcp1b/Zfp36/Samd4b/Fto
cluster1	GO:0034446	substrate adhesion-dependent cell spreading	11/1300	11	0.005319015	0.044573803	0.033213166	Srcin1/Itgb3/Unc13d/Rreb1/Dbn1/Crkl/Itga4/Ap1ar/Rcc2/Radil/Actn4
cluster1	GO:0015695	organic cation transport	9/1300	9	0.005349223	0.044573803	0.033213166	Slc18b1/Slc22a5/Psen1/Kcnb1/P2ry1/Ffar3/Chrna7/Slc18a1/Cacna1a
cluster1	GO:0019080	viral gene expression	9/1300	9	0.005349223	0.044573803	0.033213166	Usf1/Ptbp1/Ep300/Ccnt1/Notch1/Ssb/Jun/Rest/Zfp36
cluster1	GO:0055008	cardiac muscle tissue morphogenesis	9/1300	9	0.005349223	0.044573803	0.033213166	Ryr2/Foxc1/Pou4f1/Heg1/Notch1/Rxra/Fkbp1a/Rbpj/Zfpm1
cluster1	GO:0009895	negative regulation of catabolic process	27/1300	27	0.005358605	0.044573803	0.033213166	Bcl2/Mapkapk2/Atp2b4/Ptbp1/Agap2/Ybx2/Git1/Usp36/Psen1/Taf9/Mycbp2/Phf20l1/Nrbp2/Ep300/Clec16a/Bag6/Trim39/Dazl/Fez2/Map1a/Elavl4/Mtor/Nmnat1/Igf2bp3/Zfp36/Lzts1/Usp26
cluster1	GO:0003298	physiological muscle hypertrophy	7/1300	7	0.005368636	0.044573803	0.033213166	Ep300/Nr3c1/Camk2d/Mtor/Foxp1/Akap13/Pak1
cluster1	GO:0003301	physiological cardiac muscle hypertrophy	7/1300	7	0.005368636	0.044573803	0.033213166	Ep300/Nr3c1/Camk2d/Mtor/Foxp1/Akap13/Pak1
cluster1	GO:0043507	positive regulation of JUN kinase activity	7/1300	7	0.005368636	0.044573803	0.033213166	Vangl2/Dvl2/Map3k4/Axin1/Dusp19/Traf6/Pak1
cluster1	GO:0047496	vesicle transport along microtubule	7/1300	7	0.005368636	0.044573803	0.033213166	Trak2/Ap3d1/Ndel1/Nde1/Madd/Bloc1s3/Vamp7
cluster1	GO:0061049	cell growth involved in cardiac muscle cell development	7/1300	7	0.005368636	0.044573803	0.033213166	Ep300/Nr3c1/Camk2d/Mtor/Foxp1/Akap13/Pak1
cluster1	GO:1903706	regulation of hemopoiesis	33/1300	33	0.005416641	0.044906719	0.033461231	Rc3h1/Ap3d1/Smarcc2/Ikzf1/Stat5b/Itgb3/Zbtb1/Gpr137b/Bmp4/Rb1/Pou4f1/Thpo/Brd2/Ndfip1/Csf1r/Nrarp/Traf6/L3mbtl1/Notch2/Jun/Mtor/Cdk6/Slc4a2/Sh2b3/Tmem176a/Mitf/Foxp1/Zfp36/Setd1a/Fadd/Zfpm1/Tcta/Atp11c
cluster1	GO:0032288	myelin assembly	5/1300	5	0.005453621	0.044909393	0.033463223	Gpc1/Tppp/Abca2/Tenm4/Gnpat
cluster1	GO:0035357	peroxisome proliferator activated receptor signaling pathway	5/1300	5	0.005453621	0.044909393	0.033463223	Alox8/Alox15/Ncoa1/Rxra/Actn4
cluster1	GO:0043369	CD4-positive or CD8-positive, alpha-beta T cell lineage commitment	5/1300	5	0.005453621	0.044909393	0.033463223	Bcl2/Ctsl/Brd2/Mtor/Otud5
cluster1	GO:0045684	positive regulation of epidermis development	5/1300	5	0.005453621	0.044909393	0.033463223	Alox8/Foxc1/Bmp4/Notch1/Numa1
cluster1	GO:0035966	response to topologically incorrect protein	13/1300	13	0.005464411	0.044909393	0.033463223	Ube2w/Derl2/Atxn3/Atf6b/Dnajc18/Upf2/Serp1/Dnajb14/Erp44/Mfn2/Bhlha15/Parp16/Klhl15
cluster1	GO:0048565	digestive tract development	13/1300	13	0.005464411	0.044909393	0.033463223	Bcl2/Vangl2/Rarb/Chd8/Rb1/Crkl/Chrd/Notch1/Kit/C1galt1/Smo/Megf8/Clmp
cluster1	GO:0045444	fat cell differentiation	22/1300	22	0.005501665	0.045150225	0.033642673	Per2/Arid5b/Sh3pxd2b/Aldh6a1/Rreb1/Ep300/Nr4a1/Cebpd/Axin1/Adrb2/Fndc5/Mtor/Trpv4/Alms1/Opa3/Zfp36/Trpm4/Nucb2/Bnip3/Fto/Angptl8/Arxes2
cluster1	GO:0046486	glycerolipid metabolic process	29/1300	29	0.005511286	0.045163918	0.033652877	Pik3c2b/Pla2g4a/Capn2/Agap2/Pip4k2c/Dgka/Alox15/Efr3b/Sel1l/Serinc5/Thrb/Abca3/Lipa/Inpp5e/Prdx6b/Plcb2/Pank2/Pigt/Plch1/Tmem68/Pik3r3/Lypla2/Gk2/Scarb1/Mboat7/Lipe/Pgap2/Gnpat/Lipc
cluster1	GO:0043484	regulation of RNA splicing	17/1300	17	0.005573378	0.045541315	0.033934085	Ptbp1/Taf9/Mbnl2/Dyrk1a/Mettl4/Rbm4/Setx/Prdx6b/Ptbp2/Rbm12b1/Srrm1/Tada2b/Rest/Akt2/Taf10/Sap18b/Rbm7
cluster1	GO:0071478	cellular response to radiation	17/1300	17	0.005573378	0.045541315	0.033934085	Bard1/Mapk9/Aurkb/Brca1/Zbtb1/Prkcd/Tspyl5/Ep300/Ercc4/Ddb1/Ino80/Trp53inp1/Agap3/Rhno1/Akt2/Ddias/Trex1
cluster1	GO:0032411	positive regulation of transporter activity	10/1300	10	0.005654841	0.046074378	0.034331285	Sumo1/Ryr2/Prkcd/Adrb2/Lrrc38/Tcaf1/Stim1/Ikbkb/Fgf13/Wnk3
cluster1	GO:0150076	neuroinflammatory response	10/1300	10	0.005654841	0.046074378	0.034331285	Grn/Psen1/Ifngr2/Nr3c1/Csf1r/Jun/Smo/Ctsc/Cx3cl1/Myo5a
cluster1	GO:0043491	phosphatidylinositol 3-kinase/protein kinase B signal transduction	25/1300	25	0.005745961	0.046496672	0.034645948	Arfgef1/Phlpp1/Pik3c2b/Aim2/Unc5b/Stox1/Agap2/Ntrk2/Tspyl5/Nlrc3/Thpo/Csf1r/Inpp5e/Vav2/Setx/Cpne1/Ppp1r16b/Pik3r3/Mtor/Sh2b3/Akt2/Igf1r/Cd19/Cx3cl1/Dag1
cluster1	GO:0007026	negative regulation of microtubule depolymerization	6/1300	6	0.005747608	0.046496672	0.034645948	Taok1/Map6d1/Ttbk2/Map1a/Ckap2/Fgf13
cluster1	GO:0033687	osteoblast proliferation	6/1300	6	0.005747608	0.046496672	0.034645948	Bcl2/Nf2/Itgb3/Ift80/Igf1r/Junb
cluster1	GO:0045761	regulation of adenylate cyclase activity	6/1300	6	0.005747608	0.046496672	0.034645948	Adcy3/Cacna1d/Adrb2/Orai1/Stim1/Adcy7
cluster1	GO:0090313	regulation of protein targeting to membrane	6/1300	6	0.005747608	0.046496672	0.034645948	Ank3/Kcnb1/Tcaf1/Akt2/Pak1/Vamp7
cluster1	GO:0070588	calcium ion transmembrane transport	26/1300	26	0.005768772	0.046601501	0.034724059	Sumo1/Bcl2/Atp2b4/Ppp3r1/Itgb3/Ryr2/Cacna1d/Bmp4/Opa1/Adrb2/Cacna1b/Plcb2/Catsper2/Fkbp1a/Plch1/Camk2d/Trpv4/Orai1/Bhlha15/Trpm4/Stim1/Cd19/Cacna1a/Cx3cl1/Myo5a/Trpc5
cluster1	GO:0035567	non-canonical Wnt signaling pathway	8/1300	8	0.005808458	0.046855443	0.034913278	Abl2/Vangl2/Dvl2/Fzd2/Rnf213/Fzd3/Dvl3/Ift80
cluster1	GO:0010761	fibroblast migration	9/1300	9	0.005852697	0.047011974	0.035029914	Arid5b/Rffl/Itgb3/Gna13/Fut8/Plec/Zfand5/Rcc2/Pak1
cluster1	GO:0035904	aorta development	9/1300	9	0.005852697	0.047011974	0.035029914	Gaa/Hectd1/Chrd/Mylk/Robo1/Notch1/Rbpj/Adamts9/Plxnd1
cluster1	GO:0060612	adipose tissue development	9/1300	9	0.005852697	0.047011974	0.035029914	Arid5b/Sh3pxd2b/Ncoa1/Pum2/Lipa/Pgrmc2/Dyrk1b/Trpm4/Fto
cluster1	GO:0030100	regulation of endocytosis	26/1300	26	0.005988949	0.048038479	0.035794791	Fer1l5/Ank3/Ppp3r1/Alox15/Ankrd13b/Itgb3/Plk2/Ap2m1/Tbc1d5/Dkk1/Arhgap21/Abca2/Sh3gl2/Ppt1/Hip1r/Scarb1/Vamp8/Alms1/Iqsec1/Actn4/Mex3b/Arrb1/Neu3/Cd151/Rab27a/Cfp
cluster1	GO:0002931	response to ischemia	7/1300	7	0.006025402	0.048041346	0.035796927	Per2/Bcl2/Sirt5/Rcan1/Csf1r/Rest/Cx3cl1
cluster1	GO:0072538	T-helper 17 type immune response	7/1300	7	0.006025402	0.048041346	0.035796927	Arid5a/Rc3h1/Brd2/Prkcq/Notch1/Tyk2/Otud5
cluster1	GO:0048872	homeostasis of number of cells	30/1300	30	0.006049331	0.048041346	0.035796927	Cxcr2/Bcl2/Rc3h1/Aim2/Ikzf1/Spns2/Stat5b/Bmp4/Rb1/Zfp251/Axin1/Epas1/Csf1r/Pmaip1/Lipa/Notch1/Tet2/Cdk6/Kit/Sh2b3/Cadps2/Smo/Zfp36/Cebpg/Setd1a/Fadd/Ikbkb/Zfpm1/Dock11/Xiap
cluster1	GO:0001708	cell fate specification	12/1300	12	0.006052997	0.048041346	0.035796927	Psen1/Mta1/Pou4f1/Pou5f1/Dkk1/Notch1/Nfib/Nfia/Rbpj/Smo/Tenm4/Cdon
cluster1	GO:0003128	heart field specification	4/1300	4	0.006056983	0.048041346	0.035796927	Bmp4/Robo1/Dkk1/Rbpj
cluster1	GO:0086012	membrane depolarization during cardiac muscle cell action potential	4/1300	4	0.006056983	0.048041346	0.035796927	Ank3/Slmap/Cacna1d/Trpm4
cluster1	GO:1904355	positive regulation of telomere capping	4/1300	4	0.006056983	0.048041346	0.035796927	Aurkb/Map3k4/Prkcq/Rtel1
cluster1	GO:2000318	positive regulation of T-helper 17 type immune response	4/1300	4	0.006056983	0.048041346	0.035796927	Arid5a/Brd2/Prkcq/Tyk2
cluster1	GO:0051090	regulation of DNA-binding transcription factor activity	29/1300	29	0.006117003	0.048449735	0.036101229	Sumo1/Aim2/Arid5b/Dvl2/Med13/Fzd2/Traf3/Pou4f1/Otulin/Ep300/Nlrc3/Cyp1b1/Prkcq/Traf1/Traf6/Mavs/Rwdd3/Kit/Nod1/Cebpg/Igf1r/Arrb1/Trim5/Kdm8/Ikbkb/Thap11/Lrrfip2/Zc4h2/Eda
cluster1	GO:2000736	regulation of stem cell differentiation	10/1300	10	0.006129212	0.048478821	0.036122901	Mta1/Cdk13/Foxc1/Ltbp3/Notch1/Cdk6/Rest/Zfp36/Tead2/Setd1a
cluster1	GO:2001237	negative regulation of extrinsic apoptotic signaling pathway	11/1300	11	0.0061715	0.048733801	0.036312894	Bcl2/Pea15a/Unc5b/Agap2/Rffl/Psme3/Brca1/Bmp4/Cx3cl1/Phip/Ddx3x
cluster1	GO:0009952	anterior/posterior pattern specification	20/1300	20	0.006187193	0.048733801	0.036312894	Sf3b1/Vangl2/Frs2/Psen1/Foxc1/Bmp4/Ep300/Crkl/Dkk1/Nrarp/Notch1/Crb2/Wnt2b/Scmh1/Sema3c/Xrcc2/Rbpj/Smo/Taf10/Cdon
cluster1	GO:0060047	heart contraction	20/1300	20	0.006187193	0.048733801	0.036312894	Sumo1/Atp2b4/Gaa/Ryr2/Tmem161b/Thrb/Cacna1d/Tmem65/Epas1/Adrb2/Cacna1b/Snta1/Camk2d/Mtor/Sema3a/Kcnh2/Ffar3/Trpm4/Chrna7/Fgf13
cluster1	GO:0045862	positive regulation of proteolysis	27/1300	27	0.006203083	0.048791282	0.036355725	Bag2/Sumo1/Aim2/Tmem259/Apaf1/Mapk9/Psme3/Grn/Psen1/Atxn3/Ctsl/Plk2/Ep300/Robo1/Axin1/Bag6/Eno1b/Csnk1a1/Pmaip1/Rest/Hip1r/Nod1/Ctsc/Rnf40/Fadd/Angptl8/Ddx3x
cluster1	GO:1903522	regulation of blood circulation	22/1300	22	0.006245867	0.049059859	0.036555849	Sumo1/Per2/Atp2b4/Gaa/Dock4/Ryr2/Tmem161b/Thrb/Cacna1d/Tmem65/Epas1/Adrb2/Cacna1b/Itga4/Snta1/Sema3a/Kcnh2/Ffar3/Trpm4/Chrna7/Cx3cl1/Fgf13
cluster2	GO:0022613	ribonucleoprotein complex biogenesis	74/1151	74	6.33912814651405e-26	3.21393797028262e-22	2.68111756765194e-22	Wdr75/Nop58/Wdr12/Xrcc5/Ncl/Snrpe/Nvl/Rrp15/Ltv1/Rpf2/Rrp1/Utp20/Pa2g4/Ddx56/Pno1/Pelp1/Utp6/Ddx52/Mrm1/Utp18/Luc7l3/Ftsj3/Rpl10l/Cinp/Gtpbp4/Nol7/Nol8/Nufip1/Dcaf13/Ddx17/Lsg1/Luc7l/Wdr46/Lsm2/Rrp36/Wdr43/Sart1/Rcl1/Rpp30/Surf6/Mrps2/Prkra/Ckap5/Nat10/Nop10/Exosc9/Eif2a/Gar1/Znhit6/Rps8/Ebna1bp2/Gnl2/Ago4/Rsrp1/Noc2l/Nop14/Zcchc4/Noa1/Sfswap/Usp39/Shq1/Ddx47/Wbp11/U2af2/Clns1a/Rps15a/Cul4a/Frg1/…
cluster2	GO:0034470	ncRNA processing	69/1151	69	2.5646749129261e-24	6.50145090426766e-21	5.42361252638793e-21	Wdr75/Wdr12/Ncl/Tsn/Tsen15/Nvl/Rrp15/Rpf2/Rrp1/Utp20/Zc3h10/Pa2g4/Ddx56/Pelp1/Utp6/Ddx52/Mrm1/Utp18/Ftsj3/Tsen54/Trmt5/Gtpbp4/Nol7/Nol8/Elp3/Dcaf13/Ddx17/Trmt2a/Wdr46/Rrp36/Wdr43/Sart1/Tut1/Rcl1/Rpp30/Ankrd16/Trub2/Prkra/Nat10/Nop10/Trmt6/Exosc9/Tdrkh/Gar1/Trmt10a/Znhit6/Ints8/Tdrd7/Trmo/Rps8/Ebna1bp2/Trit1/Ago4/Nop14/Zcchc4/Shq1/Ddx47/Wbp11/Ints4/Frg1/Ints10/Trmt1/Nob1/Rbm34/Alkbh8/Elp6/Trim71/U…
cluster2	GO:0042254	ribosome biogenesis	60/1151	60	7.61344381056218e-24	1.28667200398501e-20	1.07336200809961e-20	Wdr75/Nop58/Wdr12/Xrcc5/Ncl/Nvl/Rrp15/Ltv1/Rpf2/Rrp1/Utp20/Pa2g4/Ddx56/Pno1/Pelp1/Utp6/Ddx52/Mrm1/Utp18/Ftsj3/Rpl10l/Cinp/Gtpbp4/Nol7/Nol8/Dcaf13/Ddx17/Lsg1/Wdr46/Rrp36/Wdr43/Sart1/Rcl1/Rpp30/Surf6/Mrps2/Nat10/Nop10/Exosc9/Eif2a/Gar1/Znhit6/Rps8/Ebna1bp2/Gnl2/Noc2l/Nop14/Zcchc4/Noa1/Shq1/Ddx47/Wbp11/Rps15a/Cul4a/Frg1/Nob1/Rbm34/Rps27l/Utp14a/Las1l
cluster2	GO:0016072	rRNA metabolic process	48/1151	48	2.48044348801641e-19	2.82957706839224e-16	2.36047766236894e-16	Wdr75/Wdr12/Ncl/Nvl/Rrp15/Rpf2/Smarcb1/Rrp1/Utp20/Pa2g4/Ddx56/Pelp1/Utp6/Ddx52/Mrm1/Utp18/Ftsj3/Gtpbp4/Nol7/Nol8/Dcaf13/Ddx17/Wdr46/Rrp36/Wdr43/Ercc3/Sart1/Rcl1/Rpp30/Nat10/Nop10/Exosc9/Gar1/Znhit6/Polr1e/Rps8/Ebna1bp2/Nop14/Zcchc4/Polr1d/Shq1/Ddx47/Wbp11/Frg1/Nob1/Rbm34/Utp14a/Las1l
cluster2	GO:0006364	rRNA processing	44/1151	44	2.79050992938091e-19	2.82957706839224e-16	2.36047766236894e-16	Wdr75/Wdr12/Ncl/Nvl/Rrp15/Rpf2/Rrp1/Utp20/Pa2g4/Ddx56/Pelp1/Utp6/Ddx52/Mrm1/Utp18/Ftsj3/Gtpbp4/Nol7/Nol8/Dcaf13/Ddx17/Wdr46/Rrp36/Wdr43/Sart1/Rcl1/Rpp30/Nat10/Nop10/Exosc9/Gar1/Znhit6/Rps8/Ebna1bp2/Nop14/Zcchc4/Shq1/Ddx47/Wbp11/Frg1/Nob1/Rbm34/Utp14a/Las1l
cluster2	GO:0008380	RNA splicing	61/1151	61	1.05276983322961e-16	8.89590509079021e-14	7.4211038419589e-14	Ncl/Snrpe/Tsen15/Hnrnph3/Zbtb7a/Cactin/Zc3h10/Zmat5/Thoc5/Polr2a/Luc7l3/Tsen54/Eif4a3/Sf3b6/Pnn/Srek1/Ppwd1/Acin1/Ddx17/Hnrnpa1/Ppil2/Luc7l/Lsm2/Supt3/Srsf7/Iws1/Tcerg1/Txnl4a/Sf3b2/Sart1/Smndc1/BC005624/Hnrnpa3/Aqr/Rbm39/Bcas2/Prpf38b/Mettl14/Ybx1/Lsm10/Khdrbs1/Rsrp1/Zfp326/Sfswap/Usp39/Lsm3/Ddx47/Wbp11/U2af2/Clasrp/Hnrnpl/Prmt1/Clns1a/Sgf29/Upf3a/Frg1/Taf5l/Zpr1/Rbmx2/Htatsf1/Zrsr2
cluster2	GO:0034248	regulation of amide metabolic process	52/1151	52	1.44594041719119e-12	1.04727398787991e-09	8.73652420492363e-10	Ormdl1/Ncl/Gigyf2/Tpr/Hbs1l/Abca7/Pa2g4/Rack1/Coa3/Eif4a3/Rptor/Bzw2/Larp4b/Dapk1/Dap/Eif3e/Pla2g6/App/Mlst8/Abcg1/Abcf1/Eif2ak2/Impact/Fech/Nolc1/Trub2/Nat10/Fxr1/Eif2a/Mettl14/Aco1/Ybx1/Ago4/Khdrbs1/Zcchc4/Mapkapk5/Serbp1/Eif2ak3/Ptcd3/Eefsec/Rpusd3/Tigar/Apoe/Eif3k/Prmt1/Pstk/Upf3a/Calr/Rps27l/Nck1/Trim71/Pdk3
cluster2	GO:0048193	Golgi vesicle transport	40/1151	40	3.01483489086389e-12	1.91065161208499e-09	1.59389560414357e-09	Myo1b/Pgap1/Cnih4/Tmed4/Vps54/Commd1/Rack1/Sar1b/Gosr1/Cog1/Trappc6b/Golga5/Exoc2/Kif13a/Trappc13/Lrrk2/Tfg/Tmed7/Yif1a/Arfgap2/Sec23b/Tbc1d20/Vapb/Cog6/Vamp3/Rer1/Vps29/Ap4m1/Copg1/Yif1b/Cog7/Use1/Ap1g1/Gabarapl2/Trappc2l/Hyou1/Trappc4/Csk/Copb2/Bcap31
cluster2	GO:0140053	mitochondrial gene expression	30/1151	30	4.17760854451332e-12	2.3533861467425e-09	1.96323171132801e-09	Polrmt/Coa3/Trmt5/Gfm2/Mrps16/Mrpl57/Prkaa1/Mrpl40/Mrpl39/Mrps6/Mrpl14/Mrps2/Trub2/Mrps5/Mrps26/Mrps28/Mrpl50/Mrpl37/Trit1/Slc25a33/Mrpl1/Mrpl35/Ptcd3/Rpusd3/Mrps35/Sars2/Mrpl46/Gadd45gip1/Mrpl4/Mrps22
cluster2	GO:0032386	regulation of intracellular transport	39/1151	39	4.52045224545859e-11	2.29186928844751e-08	1.91191338128975e-08	Pgap1/Tpr/Stk11/Thoc5/Commd1/Erlec1/Sar1b/Ywhae/Tmem97/Ifi27/Eif3e/Lrrk2/Akap8l/Rab11b/Hsp90ab1/Iws1/Nolc1/Ttc21b/Tbc1d20/Ect2/Pdcd10/Sh3glb1/Asph/Anp32b/Txn1/Scp2/Khdrbs1/Ppp1cc/Trim28/Pdcd5/Inpp5f/Use1/Nutf2/Vps11/Zpr1/Dnajc13/Setd2/Gripap1/Bcap31
cluster2	GO:0032543	mitochondrial translation	25/1151	25	5.48948847106797e-11	2.53015514075587e-08	2.1106951843781e-08	Coa3/Gfm2/Mrps16/Mrpl57/Mrpl40/Mrpl39/Mrps6/Mrpl14/Mrps2/Trub2/Mrps5/Mrps26/Mrps28/Mrpl50/Mrpl37/Mrpl1/Mrpl35/Ptcd3/Rpusd3/Mrps35/Sars2/Mrpl46/Gadd45gip1/Mrpl4/Mrps22
cluster2	GO:0042274	ribosomal small subunit biogenesis	22/1151	22	9.15959770398896e-11	3.86993002993533e-08	3.2283564539147e-08	Wdr75/Nop58/Xrcc5/Ltv1/Utp20/Pno1/Utp6/Ddx52/Utp18/Nol7/Dcaf13/Wdr46/Rrp36/Wdr43/Rcl1/Surf6/Nat10/Rps8/Nop14/Rps15a/Nob1/Rps27l
cluster2	GO:0006417	regulation of translation	43/1151	43	2.28345405765688e-10	8.90547082486185e-08	7.42908372766426e-08	Ncl/Gigyf2/Tpr/Hbs1l/Pa2g4/Rack1/Coa3/Eif4a3/Bzw2/Larp4b/Dapk1/Dap/Eif3e/App/Abcf1/Eif2ak2/Impact/Fech/Nolc1/Trub2/Nat10/Fxr1/Eif2a/Mettl14/Aco1/Ybx1/Ago4/Khdrbs1/Zcchc4/Mapkapk5/Serbp1/Eif2ak3/Ptcd3/Eefsec/Rpusd3/Eif3k/Prmt1/Pstk/Upf3a/Calr/Rps27l/Nck1/Trim71
cluster2	GO:0006260	DNA replication	36/1151	36	2.65137351852437e-10	9.60175981351325e-08	8.00993894543677e-08	Terf1/Ilkap/Zranb3/Helb/Rpain/Eme1/Cdc6/Tk1/Exd2/Cinp/Gtpbp4/Wrnip1/Supt16/Rmi2/E4f1/Wiz/Ino80c/Poli/Noc3l/Cdk9/Mcm8/Gins1/Actl6a/Mms22l/Nasp/Meaf6/Dnajc2/Bod1l/Rfc1/Cdc7/Rfc2/Setmar/Mcmbp/Mcm5/Zpr1/Pola1
cluster2	GO:0006302	double-strand break repair	37/1151	37	1.24135199883907e-09	4.19576975607606e-07	3.50017707462133e-07	Xrcc5/Fh1/Smarcb1/Zbtb7a/Helb/Eme1/Smarce1/Rad51b/Exd2/Uimc1/Ercc8/Parp2/Nudt16l1/Rmi2/Phf10/Mpnd/Msh2/Majin/Dclre1c/Ap5s1/Mcm8/Zmynd8/Mrgbp/Actl6a/Rad54b/Mms22l/Meaf6/Cdc7/Zcwpw1/Setmar/Rad51ap1/Mcm5/Morf4l1/Atrip/Setd2/Htatsf1/Pola1
cluster2	GO:0006888	endoplasmic reticulum to Golgi vesicle-mediated transport	22/1151	22	3.78807231240102e-09	1.20034541399207e-06	1.00134700994917e-06	Pgap1/Cnih4/Tmed4/Sar1b/Gosr1/Trappc6b/Trappc13/Lrrk2/Tfg/Tmed7/Yif1a/Sec23b/Tbc1d20/Vapb/Copg1/Yif1b/Use1/Trappc2l/Hyou1/Trappc4/Copb2/Bcap31
cluster2	GO:0006091	generation of precursor metabolites and energy	48/1151	48	9.75664358030775e-09	2.90977546777413e-06	2.42738042759607e-06	Cox5b/Hdac4/Fh1/Cisd1/Zbtb7a/Bloc1s1/Vps54/Rptor/Esrrb/Oxa1l/Prkaa1/Cox17/App/Sod2/Mlst8/Cox7a2l/Msh2/Ndufs8/Uqcc3/Sdhaf2/Ndufb8/Ndufs3/Aco1/Galt/Uqcrh/Ndufs5/Pgd/Slc25a33/Eno1/Cox6a1/Ppp1cc/Hmgb1/Ndufb2/Cycs/Suclg1/Phb2/Tigar/Etfb/Coq7/Phkg2/Gadd45gip1/Sdhd/Cox5a/Rhoa/Ppp1r3f/Ndufb11/Enox2/Pgk1
cluster2	GO:0007059	chromosome segregation	43/1151	43	1.67513628657137e-08	4.71830054050936e-06	3.93608046751097e-06	Terf1/Tpr/Cenpl/Smarcb1/Sycp3/Poldip2/Cdc6/Smarce1/Tlk2/Anapc11/Cenpp/Cenpk/Cdca2/Dcaf13/Rmi2/Klhl22/Phf10/Brd4/Akap8l/Cdc23/Ska1/Sac3d1/Majin/Mms19/Ntmt1/BC005624/Ciao1/Anapc1/Ect2/Actl6a/Pmf1/Cdk5rap2/Itgb3bp/Ago4/Anapc4/Cenpc1/Zcwpw1/Sirt2/Lcmt1/Kif22/Zwilch/Rhoa/Haus7
cluster2	GO:0072594	establishment of protein localization to organelle	45/1151	45	1.96107570769914e-08	5.23297570422876e-06	4.36543057813582e-06	Terf1/Tpr/Tomm40l/Sec63/Vps54/Sqstm1/Rpain/Vps53/Kpna2/Wbp2/Srp68/Srp54c/Zfyve16/Spcs1/Oxa1l/Bnip3l/Prkaa1/Vps28/Tspo/Samm50/Lrrk2/Tsc2/Hsp90ab1/Nolc1/Nup188/Pex16/Ect2/Dnajc19/Fbxw7/Ppp3ca/Sh3glb1/Fis1/Ap4m1/Get4/Phb2/Trim28/Timm50/Pdcd5/Tsg101/Vps36/Zfp827/Nutf2/Zpr1/Aifm1/Bcap31
cluster2	GO:0006261	DNA-templated DNA replication	23/1151	23	2.31906345137856e-08	5.87882584924465e-06	4.90420891981003e-06	Ilkap/Zranb3/Helb/Rpain/Eme1/Cdc6/Tk1/Exd2/Wrnip1/Wiz/Noc3l/Cdk9/Gins1/Mms22l/Bod1l/Rfc1/Cdc7/Rfc2/Setmar/Mcmbp/Mcm5/Zpr1/Pola1
cluster2	GO:0033108	mitochondrial respiratory chain complex assembly	19/1151	19	2.63906680821691e-08	6.37146129412367e-06	5.31517315058423e-06	Coa3/Nubpl/Oxa1l/Samm50/Cox14/Cox17/Ndufs8/Tmem223/Uqcc3/Sdhaf2/Ndufb8/Ndufs3/Ndufs5/Slc25a33/Smim20/Cox19/Ndufb2/Ndufb11/Aifm1
cluster2	GO:0044772	mitotic cell cycle phase transition	44/1151	44	2.8221840319368e-08	6.50385138269071e-06	5.42561504321629e-06	Gigyf2/Tpr/Pbx1/Tpd52l1/Smarcb1/Tcf3/Cradd/Crlf3/Cdc6/Smarce1/Rptor/Anapc11/Cpsf3/Rad51b/Uimc1/Cdk7/Lats2/Klhl22/App/Phf10/Brd4/Zfp36l2/Wac/Ercc3/Cdc23/Bmyc/Ppp6c/Anapc1/Actl6a/Ppp3ca/Anp32b/Cdk5rap2/Nasp/Lsm10/Anapc4/Cdc7/Casp2/Phb2/Lcmt1/Cul4a/Rhou/Zwilch/Rps27l/Trim71
cluster2	GO:0043280	positive regulation of cysteine-type endopeptidase activity involved in apoptotic process	20/1151	20	4.94622144020495e-08	1.09031924790605e-05	9.09561452940205e-06	Cradd/Rack1/Dapk1/Dap/App/Bmyc/Bcl2l11/Anp32b/Diablo/Hip1/Fis1/Hmgb1/Casp2/Cycs/Eif2ak3/Pdcd5/Dlc1/Rps27l/Aifm1/Bcap31
cluster2	GO:0006354	DNA-templated transcription elongation	20/1151	20	5.71570425414699e-08	1.20744252368855e-05	1.00726753040187e-05	Thoc5/Supt4a/Zmynd11/Ell2/Supt16/Glyr1/Brd4/Nelfe/Wdr43/Iws1/Ercc3/Cdk9/Med19/Zmynd8/Adrm1/Polr1e/Zfp326/Polr1d/Setd2/Ctnnb1
cluster2	GO:0043161	proteasome-mediated ubiquitin-dependent protein catabolic process	40/1151	40	7.04584345833549e-08	1.39372223679205e-05	1.16266499479507e-05	Commd1/Fbxw11/Rack1/Arrb2/Psmb6/Tlk2/Psmc5/Anapc11/Psma6/Ercc8/Psmd6/Styx/Pbk/Dcaf13/Trib1/Lrrk2/Klhl22/Wac/Cdc23/Psmc3/Anapc1/Ddrgk1/Wwtr1/Fbxw7/Rad23b/Psmb2/Nub1/Anapc4/Rnf216/Amn1/Sirt2/Psmd8/Psma1/Cul4a/Wwp2/Cul5/Psma4/Trim71/Ctnnb1/Araf
cluster2	GO:0009451	RNA modification	23/1151	23	7.14729352201051e-08	1.39372223679205e-05	1.16266499479507e-05	Mrm1/Ftsj3/Cbll1/Trmt5/Elp3/Dnajb11/Ankrd16/Trub2/Alkbh3/Nat10/Nop10/Trmt6/Mettl14/Gar1/Trmt10a/Trmo/Trit1/Rbm33/Zcchc4/Rpusd3/Trmt1/Alkbh8/Elp6
cluster2	GO:0000375	RNA splicing, via transesterification reactions	34/1151	34	1.07301838963289e-07	1.81747691631289e-05	1.51616780852179e-05	Ncl/Snrpe/Zbtb7a/Cactin/Luc7l3/Eif4a3/Sf3b6/Acin1/Ddx17/Hnrnpa1/Luc7l/Lsm2/Srsf7/Txnl4a/Sf3b2/Sart1/BC005624/Hnrnpa3/Aqr/Rbm39/Bcas2/Mettl14/Khdrbs1/Rsrp1/Sfswap/Usp39/Lsm3/U2af2/Hnrnpl/Clns1a/Upf3a/Rbmx2/Htatsf1/Zrsr2
cluster2	GO:0000377	RNA splicing, via transesterification reactions with bulged adenosine as nucleophile	34/1151	34	1.07301838963289e-07	1.81747691631289e-05	1.51616780852179e-05	Ncl/Snrpe/Zbtb7a/Cactin/Luc7l3/Eif4a3/Sf3b6/Acin1/Ddx17/Hnrnpa1/Luc7l/Lsm2/Srsf7/Txnl4a/Sf3b2/Sart1/BC005624/Hnrnpa3/Aqr/Rbm39/Bcas2/Mettl14/Khdrbs1/Rsrp1/Sfswap/Usp39/Lsm3/U2af2/Hnrnpl/Clns1a/Upf3a/Rbmx2/Htatsf1/Zrsr2
cluster2	GO:0000398	mRNA splicing, via spliceosome	34/1151	34	1.07301838963289e-07	1.81747691631289e-05	1.51616780852179e-05	Ncl/Snrpe/Zbtb7a/Cactin/Luc7l3/Eif4a3/Sf3b6/Acin1/Ddx17/Hnrnpa1/Luc7l/Lsm2/Srsf7/Txnl4a/Sf3b2/Sart1/BC005624/Hnrnpa3/Aqr/Rbm39/Bcas2/Mettl14/Khdrbs1/Rsrp1/Sfswap/Usp39/Lsm3/U2af2/Hnrnpl/Clns1a/Upf3a/Rbmx2/Htatsf1/Zrsr2
cluster2	GO:0006282	regulation of DNA repair	27/1151	27	1.07543012799579e-07	1.81747691631289e-05	1.51616780852179e-05	Fh1/Smarcb1/Helb/Smarce1/Uimc1/Ercc8/Nudt16l1/Rmi2/Phf10/Supt3/Ino80c/Cdk9/Mrgbp/Actl6a/Meaf6/Zcwpw1/Hmgb1/Setmar/Rad51ap1/Tigar/Trim28/Sgf29/Cul4a/Taf5l/Morf4l1/Atrip/Setd2
cluster2	GO:0006403	RNA localization	24/1151	24	1.49645956095676e-07	2.43166242338465e-05	2.02853101155601e-05	Terf1/Nop58/Zc3h11a/Tpr/Thoc5/Ranbp17/Eif4a3/Hnrnpa1/Akap8l/Xpo5/Srsf7/Iws1/Phax/Nxf1/Nup188/Hnrnpa3/Ckap5/Fxr1/Znhit6/Ybx1/Khdrbs1/Rbm33/Parp11/Setd2
cluster2	GO:0010506	regulation of autophagy	33/1151	33	1.53477707195875e-07	2.43166242338465e-05	2.02853101155601e-05	Cisd1/Stk11/Mtmr3/Sqstm1/Poldip2/Rptor/Sptlc2/Dapk1/Trim23/Bnip3l/Prkaa1/Dap/Tspo/Lrrk2/Klhl22/Mlst8/Tsc2/Wac/Bcl2l11/Mfsd8/Fbxw7/Sh3glb1/Map3k7/Ulk1/Hmgb1/Tigar/Sirt2/Kat8/Slc7a5/Sesn3/Setd2/Tbc1d25/Rragb
cluster2	GO:0016050	vesicle organization	37/1151	37	2.2445491603688e-07	3.44844371002116e-05	2.87674594142323e-05	Pikfyve/Abcb6/Tbpl1/Bloc1s1/Sqstm1/Sar1b/Snap47/Stx8/Rnasek/Pafah1b1/Gosr1/Trappc6b/Kif13a/Trappc13/Abcg1/Pi4k2a/Arfgap2/Tmem127/Sec23b/Tbc1d20/Vapb/Stx16/Hps3/Vamp3/Atp6v1f/Apoe/Tsg101/Sec23ip/Hook3/Unc13a/Atp6v0d1/Ap1g1/Trappc2l/Vps11/Trappc4/Dnajc13/Atp6ap1
cluster2	GO:0030490	maturation of SSU-rRNA	12/1151	12	2.77241321590023e-07	4.09750714854512e-05	3.41820486304459e-05	Utp6/Ddx52/Nol7/Dcaf13/Wdr46/Rrp36/Wdr43/Rcl1/Nat10/Rps8/Nop14/Nob1
cluster2	GO:2001056	positive regulation of cysteine-type endopeptidase activity	21/1151	21	2.82865385008045e-07	4.09750714854512e-05	3.41820486304459e-05	Cradd/Rack1/Dapk1/Dap/App/Bmyc/Bcl2l11/Asph/Anp32b/Diablo/Hip1/Fis1/Hmgb1/Casp2/Cycs/Eif2ak3/Pdcd5/Dlc1/Rps27l/Aifm1/Bcap31
cluster2	GO:0009060	aerobic respiration	25/1151	25	4.09253874762672e-07	5.54483123254849e-05	4.62558536123323e-05	Cox5b/Fh1/Bloc1s1/Oxa1l/Cox7a2l/Msh2/Ndufs8/Uqcc3/Sdhaf2/Ndufb8/Ndufs3/Aco1/Uqcrh/Ndufs5/Slc25a33/Cox6a1/Ndufb2/Cycs/Suclg1/Coq7/Gadd45gip1/Sdhd/Cox5a/Rhoa/Ndufb11
cluster2	GO:0006913	nucleocytoplasmic transport	36/1151	36	4.2358019327314e-07	5.54483123254849e-05	4.62558536123323e-05	Zc3h11a/Tpr/Ltv1/Thoc5/Ranbp17/Sqstm1/Rpain/Ywhae/Kpna2/Eif4a3/Ifi27/Styx/Lrrk2/Lsg1/Tsc2/Akap8l/Hsp90ab1/Xpo5/Iws1/Phax/Nxf1/Nolc1/Nup188/Ect2/Ppp3ca/Anp32b/Txn1/Khdrbs1/Rbm33/Ppp1cc/Phb2/Trim28/Calr/Nutf2/Zpr1/Setd2
cluster2	GO:0051169	nuclear transport	36/1151	36	4.2358019327314e-07	5.54483123254849e-05	4.62558536123323e-05	Zc3h11a/Tpr/Ltv1/Thoc5/Ranbp17/Sqstm1/Rpain/Ywhae/Kpna2/Eif4a3/Ifi27/Styx/Lrrk2/Lsg1/Tsc2/Akap8l/Hsp90ab1/Xpo5/Iws1/Phax/Nxf1/Nolc1/Nup188/Ect2/Ppp3ca/Anp32b/Txn1/Khdrbs1/Rbm33/Ppp1cc/Phb2/Trim28/Calr/Nutf2/Zpr1/Setd2
cluster2	GO:0045333	cellular respiration	29/1151	29	4.26525479426807e-07	5.54483123254849e-05	4.62558536123323e-05	Cox5b/Fh1/Cisd1/Bloc1s1/Vps54/Oxa1l/Sod2/Cox7a2l/Msh2/Ndufs8/Uqcc3/Sdhaf2/Ndufb8/Ndufs3/Aco1/Uqcrh/Ndufs5/Slc25a33/Cox6a1/Ndufb2/Cycs/Suclg1/Etfb/Coq7/Gadd45gip1/Sdhd/Cox5a/Rhoa/Ndufb11
cluster2	GO:0006399	tRNA metabolic process	24/1151	24	5.16047945831639e-07	6.42354107738599e-05	5.35861892430954e-05	Tsen15/Tsen54/Dtd2/Trmt5/Elp3/Trmt2a/Vars2/Rpp30/Ankrd16/Trub2/Nat10/Trmt6/Trp53rkb/Exosc9/Trmt10a/Trmo/Trit1/Sars2/Polr3e/Polr2l/Trmt1/Farsa/Alkbh8/Elp6
cluster2	GO:0051168	nuclear export	23/1151	23	5.26791512606778e-07	6.42354107738599e-05	5.35861892430954e-05	Zc3h11a/Tpr/Ltv1/Thoc5/Ranbp17/Ywhae/Eif4a3/Ifi27/Styx/Lsg1/Akap8l/Xpo5/Iws1/Phax/Nxf1/Nup188/Anp32b/Txn1/Khdrbs1/Rbm33/Calr/Nutf2/Setd2
cluster2	GO:1901990	regulation of mitotic cell cycle phase transition	35/1151	35	5.32127663215408e-07	6.42354107738599e-05	5.35861892430954e-05	Gigyf2/Tpr/Pbx1/Smarcb1/Tcf3/Cradd/Crlf3/Cdc6/Smarce1/Rptor/Anapc11/Cpsf3/Rad51b/Uimc1/Cdk7/Klhl22/App/Phf10/Brd4/Zfp36l2/Wac/Ercc3/Cdc23/Actl6a/Anp32b/Cdk5rap2/Lsm10/Anapc4/Cdc7/Casp2/Phb2/Lcmt1/Cul4a/Zwilch/Rps27l
cluster2	GO:0051236	establishment of RNA localization	21/1151	21	5.6692704725219e-07	6.6844654176014e-05	5.57628610981468e-05	Terf1/Zc3h11a/Tpr/Thoc5/Ranbp17/Eif4a3/Hnrnpa1/Akap8l/Xpo5/Srsf7/Iws1/Phax/Nxf1/Nup188/Hnrnpa3/Fxr1/Ybx1/Khdrbs1/Rbm33/Parp11/Setd2
cluster2	GO:0009259	ribonucleotide metabolic process	42/1151	42	6.10738332368424e-07	7.03737123888161e-05	5.87068569247925e-05	Hdac4/Uck2/Zbtb7a/Guk1/Rptor/Mthfd1/Esrrb/Prkaa1/Tspo/Lrrk2/App/Mlst8/Hsd17b4/Acaa2/Ndufs8/Uqcc3/Ndufb8/Acsl5/Nudt5/Ola1/Ndufs3/Itpa/Acss2/Gmps/Pde5a/Galt/Ndufs5/Eno1/Nudt9/Fis1/Ndufb2/Nt5c3/Suclg1/Tigar/Mcee/Gcdh/Aprt/Sdhd/Rhoa/Ndufb11/Pdk3/Pgk1
cluster2	GO:0015980	energy derivation by oxidation of organic compounds	35/1151	35	6.96641232782332e-07	7.80945463508335e-05	6.51476979627632e-05	Cox5b/Fh1/Cisd1/Bloc1s1/Vps54/Esrrb/Oxa1l/Sod2/Cox7a2l/Msh2/Ndufs8/Uqcc3/Sdhaf2/Ndufb8/Ndufs3/Aco1/Uqcrh/Ndufs5/Slc25a33/Cox6a1/Ppp1cc/Hmgb1/Ndufb2/Cycs/Suclg1/Tigar/Etfb/Coq7/Phkg2/Gadd45gip1/Sdhd/Cox5a/Rhoa/Ppp1r3f/Ndufb11
cluster2	GO:0032388	positive regulation of intracellular transport	21/1151	21	7.08550124682119e-07	7.80945463508335e-05	6.51476979627632e-05	Pgap1/Tpr/Stk11/Commd1/Sar1b/Ywhae/Eif3e/Hsp90ab1/Tbc1d20/Ect2/Pdcd10/Asph/Anp32b/Scp2/Khdrbs1/Trim28/Pdcd5/Nutf2/Vps11/Zpr1/Bcap31
cluster2	GO:0051656	establishment of organelle localization	44/1151	44	8.13510036256343e-07	8.77552315706311e-05	7.32067934082416e-05	Terf1/Ltv1/Stk11/Cep83/Bloc1s1/Fbxw11/Sar1b/Myh10/Pafah1b1/Milr1/Exoc7/Trappc6b/Exoc2/Kif13a/Exoc3/Trappc13/Myh9/Lrrk2/Lsg1/Rab11b/Cdc23/Ska1/Majin/Arfgap2/Ect2/Pdcd10/Pmf1/Tesk1/Cdk5rap2/Cenpa/Cenpc1/Rabgef1/Copg1/Sirt2/Tsg101/Kif22/Stxbp2/Hook3/Kxd1/Unc13a/Trappc2l/Trappc4/Myo5c/Ctnnb1
cluster2	GO:0045862	positive regulation of proteolysis	35/1151	35	1.03378988801932e-06	0.000106027	8.84497700927976e-05	Cradd/Fbxw11/Rack1/Gpld1/Dapk1/Dap/Trib1/Myh9/Lrrk2/App/Bmyc/Pacsin3/Bcl2l11/Ddrgk1/Eif2a/Fbxw7/Asph/Anp32b/Eno1/Nub1/Diablo/Hip1/Fis1/Hmgb1/Casp2/Cycs/Eif2ak3/Apoe/Sirt2/Pdcd5/Rcn3/Dlc1/Rps27l/Aifm1/Bcap31
cluster2	GO:1901987	regulation of cell cycle phase transition	41/1151	41	1.03771807075153e-06	0.000106027	8.84497700927976e-05	Gigyf2/Tpr/Pbx1/Smarcb1/Tcf3/Cradd/Crlf3/Eme1/Cdc6/Smarce1/Rptor/Anapc11/Cpsf3/Rad51b/Uimc1/Cdk7/Rad1/Klhl22/App/Phf10/Brd4/Zfp36l2/Msh2/Wac/Ercc3/Cdc23/Actl6a/Anp32b/Cdk5rap2/Lsm10/Anapc4/Cdc7/Rad9b/Casp2/Setmar/Phb2/Lcmt1/Cul4a/Zwilch/Rps27l/Atrip
cluster2	GO:0009141	nucleoside triphosphate metabolic process	30/1151	30	1.04563565938474e-06	0.000106027	8.84497700927976e-05	Hdac4/Dtymk/Uck2/Tbpl1/Zbtb7a/Guk1/Rptor/Esrrb/Prkaa1/Tspo/Lrrk2/App/Mlst8/Ndufs8/Uqcc3/Ndufb8/Nudt5/Ola1/Ndufs3/Itpa/Galt/Ndufs5/Eno1/Fis1/Ndufb2/Tigar/Sdhd/Rhoa/Ndufb11/Pgk1
cluster2	GO:0034250	positive regulation of amide metabolic process	22/1151	22	1.08934970018381e-06	0.000108294	9.03407037221579e-05	Rack1/Coa3/Eif4a3/Larp4b/Eif3e/Pla2g6/Abcg1/Abcf1/Trub2/Nat10/Fxr1/Mettl14/Ybx1/Khdrbs1/Zcchc4/Eif2ak3/Rpusd3/Apoe/Prmt1/Upf3a/Rps27l/Nck1
cluster2	GO:0009150	purine ribonucleotide metabolic process	40/1151	40	1.32670648139151e-06	0.000126734	0.000105724	Hdac4/Zbtb7a/Guk1/Rptor/Mthfd1/Esrrb/Prkaa1/Tspo/Lrrk2/App/Mlst8/Hsd17b4/Acaa2/Ndufs8/Uqcc3/Ndufb8/Acsl5/Nudt5/Ola1/Ndufs3/Itpa/Acss2/Gmps/Pde5a/Galt/Ndufs5/Eno1/Nudt9/Fis1/Ndufb2/Suclg1/Tigar/Mcee/Gcdh/Aprt/Sdhd/Rhoa/Ndufb11/Pdk3/Pgk1
cluster2	GO:0019693	ribose phosphate metabolic process	42/1151	42	1.33551620798196e-06	0.000126734	0.000105724	Hdac4/Uck2/Zbtb7a/Guk1/Rptor/Mthfd1/Esrrb/Prkaa1/Tspo/Lrrk2/App/Mlst8/Hsd17b4/Acaa2/Ndufs8/Uqcc3/Ndufb8/Acsl5/Nudt5/Ola1/Ndufs3/Itpa/Acss2/Gmps/Pde5a/Galt/Ndufs5/Eno1/Nudt9/Fis1/Ndufb2/Nt5c3/Suclg1/Tigar/Mcee/Gcdh/Aprt/Sdhd/Rhoa/Ndufb11/Pdk3/Pgk1
cluster2	GO:0042273	ribosomal large subunit biogenesis	14/1151	14	1.34983358384494e-06	0.000126734	0.000105724	Wdr12/Nvl/Rrp15/Rpf2/Ftsj3/Rpl10l/Cinp/Gtpbp4/Surf6/Znhit6/Ebna1bp2/Noc2l/Rbm34/Las1l
cluster2	GO:0098813	nuclear chromosome segregation	32/1151	32	1.58328478250558e-06	0.00014595	0.000121754	Terf1/Tpr/Smarcb1/Sycp3/Poldip2/Cdc6/Smarce1/Anapc11/Cenpk/Dcaf13/Rmi2/Klhl22/Phf10/Akap8l/Cdc23/Ska1/Majin/BC005624/Anapc1/Ect2/Actl6a/Pmf1/Cdk5rap2/Ago4/Anapc4/Cenpc1/Zcwpw1/Sirt2/Lcmt1/Kif22/Zwilch/Rhoa
cluster2	GO:0050657	nucleic acid transport	20/1151	20	1.65309788284729e-06	0.000147039	0.000122662	Zc3h11a/Tpr/Thoc5/Ranbp17/Eif4a3/Hnrnpa1/Akap8l/Xpo5/Srsf7/Iws1/Phax/Nxf1/Nup188/Hnrnpa3/Fxr1/Ybx1/Khdrbs1/Rbm33/Parp11/Setd2
cluster2	GO:0050658	RNA transport	20/1151	20	1.65309788284729e-06	0.000147039	0.000122662	Zc3h11a/Tpr/Thoc5/Ranbp17/Eif4a3/Hnrnpa1/Akap8l/Xpo5/Srsf7/Iws1/Phax/Nxf1/Nup188/Hnrnpa3/Fxr1/Ybx1/Khdrbs1/Rbm33/Parp11/Setd2
cluster2	GO:0031647	regulation of protein stability	32/1151	32	1.69463218567232e-06	0.000148134	0.000123576	Tmem183a/Tcf3/Ncln/Commd1/Fbxw11/Pfn1/Gtpbp4/Cdk7/Lrrk2/Morc3/Telo2/Wiz/Hsp90ab1/Prkra/Ddrgk1/Mcm8/B4galt5/Pdcd10/Fbxw7/Dpm3/Asph/Aptx/P3h1/Tnip2/Hip1/Get4/Trim24/Phb2/Cog7/Ifi30/Calr/Crtap
cluster2	GO:0006119	oxidative phosphorylation	20/1151	20	1.84082151423886e-06	0.000157818	0.000131654	Cox5b/Cox7a2l/Msh2/Ndufs8/Uqcc3/Sdhaf2/Ndufb8/Ndufs3/Uqcrh/Ndufs5/Slc25a33/Cox6a1/Ndufb2/Cycs/Coq7/Gadd45gip1/Sdhd/Cox5a/Rhoa/Ndufb11
cluster2	GO:0010952	positive regulation of peptidase activity	23/1151	23	1.86767164306958e-06	0.000157818	0.000131654	Cradd/Rack1/Dapk1/Dap/App/Bmyc/Bcl2l11/Ddrgk1/Asph/Anp32b/Diablo/Hip1/Fis1/Hmgb1/Casp2/Cycs/Eif2ak3/Pdcd5/Rcn3/Dlc1/Rps27l/Aifm1/Bcap31
cluster2	GO:0034504	protein localization to nucleus	33/1151	33	2.13860068464235e-06	0.000177749	0.000148281	Pikfyve/Tpr/Tor1aip1/Nvl/Rpf2/Abca7/Stk11/Zbtb7a/Sqstm1/Rpain/Ywhae/Kpna2/Nol8/Lats2/Lrrk2/App/Morc3/Tsc2/Hsp90ab1/Nolc1/Nup188/Ect2/Wwtr1/Hdgf/Ppp3ca/Tesk1/Txn1/Eif2ak3/Phb2/Trim28/Calr/Nutf2/Zpr1
cluster2	GO:0010950	positive regulation of endopeptidase activity	21/1151	21	2.48344789313172e-06	0.000197982	0.00016516	Cradd/Rack1/Dapk1/Dap/App/Bmyc/Bcl2l11/Asph/Anp32b/Diablo/Hip1/Fis1/Hmgb1/Casp2/Cycs/Eif2ak3/Pdcd5/Dlc1/Rps27l/Aifm1/Bcap31
cluster2	GO:0006605	protein targeting	30/1151	30	2.48607538215766e-06	0.000197982	0.00016516	Pikfyve/Tomm40l/Sec63/Rab3ip/Vps54/Sqstm1/Ywhae/Vps53/Srp68/Srp54c/Zfyve16/Spcs1/Bnip3l/Prkaa1/Samm50/Lrrk2/Zdhhc12/Pex16/Dnajc19/Fbxw7/Ap4b1/Rabgef1/Fis1/Ap4m1/Get4/Timm50/Yif1b/Pdcd5/Aifm1/Bcap31
cluster2	GO:0034976	response to endoplasmic reticulum stress	28/1151	28	2.4991843646589e-06	0.000197982	0.00016516	Uggt1/Marcks/Dnajb12/Abca7/Erlec1/Psmc6/Pla2g6/Lrrk2/App/Eif2ak2/Tmem258/Bcl2l11/Ddrgk1/Vapb/Eif2a/Fis1/Get4/Eif2ak3/Aup1/Rcn3/Sgf29/Calr/Hyou1/Parp6/Nck1/Manf/Aifm1/Bcap31
cluster2	GO:0015931	nucleobase-containing compound transport	24/1151	24	3.4743701302394e-06	0.000271001	0.000226073	Zc3h11a/Tpr/Thoc5/Ranbp17/Eif4a3/Hnrnpa1/Akap8l/Slc35b2/Xpo5/Srsf7/Iws1/Phax/Nxf1/Shoc2/Nup188/Hnrnpa3/Slc17a9/Fxr1/Ybx1/Khdrbs1/Slc25a33/Rbm33/Parp11/Setd2
cluster2	GO:0090150	establishment of protein localization to membrane	28/1151	28	3.60473528803977e-06	0.000276909	0.000231002	Pikfyve/Sec63/Ncln/Rab3ip/Commd1/Rack1/Snap47/Srp68/Srp54c/Kif13a/Oxa1l/Emc2/Samm50/Tsc2/Rab11b/Zdhhc12/Pex16/Emc7/Vamp3/Rabgef1/Fis1/Get4/Yif1b/Pdcd5/Wdr83os/Csk/Gripap1/Atp6ap1
cluster2	GO:0022900	electron transport chain	17/1151	17	3.96054345453298e-06	0.000295894	0.00024684	Cox5b/Vps54/Sod2/Cox7a2l/Ndufs8/Uqcc3/Sdhaf2/Ndufb8/Ndufs3/Uqcrh/Cox6a1/Cycs/Etfb/Coq7/Sdhd/Cox5a/Enox2
cluster2	GO:0006310	DNA recombination	32/1151	32	3.97513846223911e-06	0.000295894	0.00024684	Xrcc5/Zranb3/Exo1/Tcf3/Sycp3/Helb/Rpain/Eme1/Rad51b/Exd2/Rmi2/Msh2/Ino80c/Majin/Dclre1c/Ap5s1/Mcm8/Xrn2/Zmynd8/Mrgbp/Actl6a/Rad54b/Mms22l/Meaf6/Cdc7/Zcwpw1/Hmgb1/Rad51ap1/Mcm5/Morf4l1/Setd2/Htatsf1
cluster2	GO:0022904	respiratory electron transport chain	16/1151	16	4.0269660641207e-06	0.000295894	0.00024684	Cox5b/Vps54/Sod2/Cox7a2l/Ndufs8/Uqcc3/Sdhaf2/Ndufb8/Ndufs3/Uqcrh/Cox6a1/Cycs/Etfb/Coq7/Sdhd/Cox5a
cluster2	GO:0051983	regulation of chromosome segregation	18/1151	18	4.19424718010535e-06	0.000303783	0.000253421	Tpr/Smarcb1/Cdc6/Smarce1/Anapc11/Cdca2/Rmi2/Klhl22/Phf10/Cdc23/BC005624/Anapc1/Actl6a/Cdk5rap2/Anapc4/Sirt2/Lcmt1/Zwilch
cluster2	GO:0009314	response to radiation	39/1151	39	4.8076517235347e-06	0.000343307	0.000286392	Xrcc5/Zranb3/Abca7/Stk11/Rpain/Tlk2/Uimc1/Ercc8/Ccdc66/Pbk/Prkaa1/Rad1/App/Sod2/Msh2/Ercc3/Fech/Poli/Dclre1c/Bmyc/Ckap5/Lrrn4/Dynlrb1/Cep250/Ect2/Fbxw7/Rad54b/Txn1/Noc2l/Ppp1cc/Rad9b/Cntnap2/Gadd45a/Rad51ap1/Tigar/Kras/Aen/Deaf1/Cul4a
cluster2	GO:0016236	macroautophagy	28/1151	28	5.91222381479151e-06	0.000416319	0.0003473	Pikfyve/Mtmr3/Sqstm1/Poldip2/Sptlc2/Atg2b/Bnip3l/Tspo/Lrrk2/Tsc2/Wac/Vps16/Ddrgk1/Mfsd8/Fbxw7/Sh3glb1/Map3k7/Dnajc16/Ulk1/Ap4m1/Wipi2/Aup1/Rab43/Phb2/Tigar/Gabarapl2/Sesn3/Tbc1d25
cluster2	GO:0043254	regulation of protein-containing complex assembly	39/1151	39	6.24312768418612e-06	0.000433598	0.000361714	Terf1/Ncln/Rack1/Sar1b/Pfn1/Pecam1/Baiap2/Tbcd/Vdac2/Psmc6/Mlst8/Eif2ak2/Mpp7/Sptan1/Zdhhc12/Ckap5/Bcl2l11/Mkks/Napb/Fnip2/Sh3glb1/Map3k7/Cdk5rap2/Ulk1/Hmgb1/Ppp1r9a/Napa/Eml2/Apoe/Plekhg2/Sirt2/Lcmt1/Unc13a/Zfp827/Esam/Ncam1/Tpm1/Nck1/Rhoa
cluster2	GO:0016197	endosomal transport	28/1151	28	6.78465382551743e-06	0.00046484	0.000387777	Pikfyve/Bloc1s1/Vps54/Commd1/Stx8/Vps53/Gosr1/Zfyve16/Vps28/Lrrk2/Rab11b/Vps16/Ap5s1/Stx16/Ankrd50/Sh3glb1/Vamp3/Snx17/Vps29/Inpp5f/Vps36/Hook3/Mvb12a/Vps11/Dnajc13/Gripap1/Atp6ap1/Rab9
cluster2	GO:0033044	regulation of chromosome organization	26/1151	26	6.92500825907203e-06	0.000468131	0.000390522	Terf1/Xrcc5/Tpr/Smarcb1/Cdc6/Smarce1/Ten1/Anapc11/Rmi2/Klhl22/Phf10/Ino80c/Cdc23/Bmyc/Nat10/Anapc1/Actl6a/Cdk5rap2/Anapc4/Mapkapk5/Setmar/Trim28/Lcmt1/Zwilch/Ctnnb1/Naa10
cluster2	GO:0019646	aerobic electron transport chain	12/1151	12	7.2638643305892e-06	0.000484576	0.000404241	Cox5b/Cox7a2l/Ndufs8/Uqcc3/Sdhaf2/Ndufb8/Ndufs3/Uqcrh/Cox6a1/Cycs/Sdhd/Cox5a
cluster2	GO:0000082	G1/S transition of mitotic cell cycle	24/1151	24	7.80083465968552e-06	0.000513639	0.000428486	Gigyf2/Smarcb1/Tcf3/Cradd/Crlf3/Smarce1/Rptor/Cpsf3/Cdk7/Lats2/Phf10/Wac/Bmyc/Ppp6c/Actl6a/Ppp3ca/Anp32b/Nasp/Lsm10/Casp2/Cul4a/Rhou/Rps27l/Trim71
cluster2	GO:0009199	ribonucleoside triphosphate metabolic process	27/1151	27	7.93666761249705e-06	0.000515883	0.000430358	Hdac4/Uck2/Zbtb7a/Rptor/Esrrb/Prkaa1/Tspo/Lrrk2/App/Mlst8/Ndufs8/Uqcc3/Ndufb8/Nudt5/Ola1/Ndufs3/Itpa/Galt/Ndufs5/Eno1/Fis1/Ndufb2/Tigar/Sdhd/Rhoa/Ndufb11/Pgk1
cluster2	GO:0072655	establishment of protein localization to mitochondrion	15/1151	15	8.592506001674e-06	0.000551443	0.000460023	Tomm40l/Oxa1l/Bnip3l/Prkaa1/Tspo/Samm50/Lrrk2/Dnajc19/Fbxw7/Sh3glb1/Fis1/Timm50/Pdcd5/Aifm1/Bcap31
cluster2	GO:0006919	activation of cysteine-type endopeptidase activity involved in apoptotic process	13/1151	13	8.77554158794455e-06	0.00055615	0.000463949	Cradd/Rack1/Dap/Bcl2l11/Anp32b/Diablo/Hip1/Casp2/Cycs/Eif2ak3/Dlc1/Rps27l/Aifm1
cluster2	GO:0046831	regulation of RNA export from nucleus	6/1151	6	8.97405938092682e-06	0.00056171	0.000468587	Tpr/Thoc5/Akap8l/Iws1/Khdrbs1/Setd2
cluster2	GO:0009144	purine nucleoside triphosphate metabolic process	27/1151	27	9.1173547852868e-06	0.000563719	0.000470264	Hdac4/Zbtb7a/Guk1/Rptor/Esrrb/Prkaa1/Tspo/Lrrk2/App/Mlst8/Ndufs8/Uqcc3/Ndufb8/Nudt5/Ola1/Ndufs3/Itpa/Galt/Ndufs5/Eno1/Fis1/Ndufb2/Tigar/Sdhd/Rhoa/Ndufb11/Pgk1
cluster2	GO:0071897	DNA biosynthetic process	21/1151	21	1.0870981652667e-05	0.000664047	0.000553958	Terf1/Xrcc5/Lin9/Nvl/Sycp3/Arrb2/Poldip2/Ten1/Tk1/Wrnip1/Telo2/Poli/Nat10/Nop10/Gar1/Meaf6/Dnajc2/Mapkapk5/Rfc2/Ctnnb1/Pola1
cluster2	GO:0006368	transcription elongation by RNA polymerase II	15/1151	15	1.24535937915963e-05	0.000751663	0.000627049	Supt4a/Zmynd11/Ell2/Supt16/Glyr1/Brd4/Nelfe/Wdr43/Iws1/Cdk9/Med19/Zmynd8/Adrm1/Setd2/Ctnnb1
cluster2	GO:0009205	purine ribonucleoside triphosphate metabolic process	26/1151	26	1.40604570101915e-05	0.000829991	0.000692391	Hdac4/Zbtb7a/Rptor/Esrrb/Prkaa1/Tspo/Lrrk2/App/Mlst8/Ndufs8/Uqcc3/Ndufb8/Nudt5/Ola1/Ndufs3/Itpa/Galt/Ndufs5/Eno1/Fis1/Ndufb2/Tigar/Sdhd/Rhoa/Ndufb11/Pgk1
cluster2	GO:0031331	positive regulation of cellular catabolic process	32/1151	32	1.40787356469332e-05	0.000829991	0.000692391	Gigyf2/Stk11/Sqstm1/Rptor/Esrrb/Sptlc2/Gpld1/Dapk1/Trim23/Bnip3l/Prkaa1/Lrrk2/App/Mlst8/Tsc2/Zfp36l2/Wac/Acsl5/Pacsin3/Bcl2l11/Fxr1/Exosc9/Mettl14/Sh3glb1/Map3k7/Ybx1/Ulk1/Hmgb1/Apoe/Sesn3/Setd2/Trim71
cluster2	GO:0042775	mitochondrial ATP synthesis coupled electron transport	13/1151	13	1.56301241195645e-05	0.000910859	0.000759853	Cox5b/Cox7a2l/Ndufs8/Uqcc3/Sdhaf2/Ndufb8/Ndufs3/Uqcrh/Cox6a1/Cycs/Coq7/Sdhd/Cox5a
cluster2	GO:0097193	intrinsic apoptotic signaling pathway	31/1151	31	1.60314183973319e-05	0.000918459	0.000766193	Stk11/Rack1/Vdac2/Tpt1/Lrrk2/App/Sod2/Msh2/Bmyc/Prkra/Ndufs3/Bcl2l11/Pdcd10/Fnip2/Fbxw7/Sh3glb1/Eno1/Noc2l/Diablo/Fis1/Casp2/Cycs/Eif2ak3/Aen/Hyou1/Rps27l/Plscr1/Nck1/Ctnnb1/Aifm1/Bcap31
cluster2	GO:0010212	response to ionizing radiation	18/1151	18	1.61228460647577e-05	0.000918459	0.000766193	Xrcc5/Stk11/Tlk2/Uimc1/Ercc8/Prkaa1/Rad1/Sod2/Msh2/Dclre1c/Bmyc/Ect2/Rad54b/Rad9b/Gadd45a/Rad51ap1/Tigar/Aen
cluster2	GO:0000470	maturation of LSU-rRNA	8/1151	8	1.65069615701507e-05	0.000919674	0.000767206	Wdr12/Rrp15/Rpf2/Ftsj3/Gtpbp4/Znhit6/Rbm34/Las1l
cluster2	GO:0006891	intra-Golgi vesicle-mediated transport	8/1151	8	1.65069615701507e-05	0.000919674	0.000767206	Gosr1/Cog1/Golga5/Cog6/Copg1/Cog7/Gabarapl2/Copb2
cluster2	GO:0045739	positive regulation of DNA repair	17/1151	17	1.83935637593946e-05	0.001013645	0.000845599	Fh1/Smarcb1/Smarce1/Uimc1/Ercc8/Phf10/Ino80c/Mrgbp/Actl6a/Meaf6/Zcwpw1/Hmgb1/Setmar/Rad51ap1/Tigar/Trim28/Morf4l1
cluster2	GO:0033045	regulation of sister chromatid segregation	15/1151	15	1.99587603119211e-05	0.001088074	0.000907689	Tpr/Smarcb1/Cdc6/Smarce1/Anapc11/Rmi2/Klhl22/Phf10/Cdc23/Anapc1/Actl6a/Cdk5rap2/Anapc4/Lcmt1/Zwilch
cluster2	GO:0044843	cell cycle G1/S phase transition	25/1151	25	2.0249591247306e-05	0.001092185	0.000911118	Gigyf2/Smarcb1/Tcf3/Cradd/Crlf3/Smarce1/Rptor/Cpsf3/Cdk7/Lats2/Phf10/Wac/Bmyc/Ppp6c/Actl6a/Ppp3ca/Anp32b/Nasp/Lsm10/Casp2/Phb2/Cul4a/Rhou/Rps27l/Trim71
cluster2	GO:0042773	ATP synthesis coupled electron transport	13/1151	13	2.05577384234626e-05	0.001097134	0.000915246	Cox5b/Cox7a2l/Ndufs8/Uqcc3/Sdhaf2/Ndufb8/Ndufs3/Uqcrh/Cox6a1/Cycs/Coq7/Sdhd/Cox5a
cluster2	GO:0045787	positive regulation of cell cycle	32/1151	32	2.08596325042962e-05	0.001101649	0.000919013	Tpr/Pbx1/Tcf3/Sox15/Pafah1b1/Poldip2/Cdc6/Rptor/Anapc11/Cpsf3/Fntb/Rad51b/App/Brd4/Wiz/Cdc23/Bcl2l11/Ect2/Map3k7/Anp32b/Lsm10/Cdc7/Hmgb1/Tgfa/Phb2/Rad51ap1/Sirt2/Rps15a/Cul4a/Calr/Zpr1/Rhoa
cluster2	GO:0007091	metaphase/anaphase transition of mitotic cell cycle	14/1151	14	2.34917307089285e-05	0.001227867	0.001024306	Tpr/Smarcb1/Cdc6/Smarce1/Anapc11/Klhl22/Phf10/Cdc23/Anapc1/Actl6a/Cdk5rap2/Anapc4/Lcmt1/Zwilch
cluster2	GO:0043484	regulation of RNA splicing	21/1151	21	2.48288036404054e-05	0.001281967	0.001069437	Ncl/Hnrnph3/Zbtb7a/Zc3h10/Polr2a/Eif4a3/Acin1/Ddx17/Supt3/Srsf7/Rbm39/Khdrbs1/Zfp326/Sfswap/U2af2/Hnrnpl/Clns1a/Sgf29/Upf3a/Taf5l/Zpr1
cluster2	GO:0070585	protein localization to mitochondrion	15/1151	15	2.50324849053299e-05	0.001281967	0.001069437	Tomm40l/Oxa1l/Bnip3l/Prkaa1/Tspo/Samm50/Lrrk2/Dnajc19/Fbxw7/Sh3glb1/Fis1/Timm50/Pdcd5/Aifm1/Bcap31
cluster2	GO:0045727	positive regulation of translation	17/1151	17	2.732681583708e-05	0.0013604	0.001134867	Coa3/Eif4a3/Larp4b/Eif3e/Abcf1/Trub2/Nat10/Fxr1/Mettl14/Ybx1/Khdrbs1/Zcchc4/Rpusd3/Prmt1/Upf3a/Rps27l/Nck1
cluster2	GO:0046822	regulation of nucleocytoplasmic transport	17/1151	17	2.732681583708e-05	0.0013604	0.001134867	Tpr/Thoc5/Ywhae/Ifi27/Akap8l/Hsp90ab1/Iws1/Nolc1/Ect2/Anp32b/Txn1/Khdrbs1/Ppp1cc/Trim28/Nutf2/Zpr1/Setd2
cluster2	GO:1904951	positive regulation of establishment of protein localization	32/1151	32	2.73991437920403e-05	0.0013604	0.001134867	Tpr/Bsg/Commd1/Rack1/Sar1b/Myh10/Ywhae/Tmem97/Gpld1/Pck2/Prkaa1/Eif3e/Vps28/Myh9/Pla2g6/App/Abcg1/Hsp90ab1/Ect2/Pdcd10/Fbxw7/Sh3glb1/Asph/Anp32b/Fis1/Trim28/Pdcd5/Tsg101/Nutf2/Zpr1/Trpc1/Bcap31
cluster2	GO:0006383	transcription by RNA polymerase III	10/1151	10	2.78076953044691e-05	0.0013604	0.001134867	Gtf3c3/Polr3b/Rptor/Brf1/Bdp1/Snapc4/Snapc3/Polr1d/Polr3e/Polr2l
cluster2	GO:0033157	regulation of intracellular protein transport	20/1151	20	2.7905647212552e-05	0.0013604	0.001134867	Tpr/Commd1/Erlec1/Sar1b/Ywhae/Ifi27/Eif3e/Hsp90ab1/Nolc1/Ect2/Pdcd10/Asph/Anp32b/Txn1/Trim28/Pdcd5/Nutf2/Zpr1/Gripap1/Bcap31
cluster2	GO:0022618	protein-RNA complex assembly	20/1151	20	3.28360421790658e-05	0.001585512	0.001322659	Xrcc5/Snrpe/Rpf2/Luc7l3/Rpl10l/Nufip1/Luc7l/Lsm2/Prkra/Ckap5/Znhit6/Ago4/Rsrp1/Sfswap/Usp39/Shq1/U2af2/Clns1a/Rps27l/Htatsf1
cluster2	GO:0032239	regulation of nucleobase-containing compound transport	6/1151	6	3.33653760299188e-05	0.001590679	0.00132697	Tpr/Thoc5/Akap8l/Iws1/Khdrbs1/Setd2
cluster2	GO:0044784	metaphase/anaphase transition of cell cycle	14/1151	14	3.35705468782149e-05	0.001590679	0.00132697	Tpr/Smarcb1/Cdc6/Smarce1/Anapc11/Klhl22/Phf10/Cdc23/Anapc1/Actl6a/Cdk5rap2/Anapc4/Lcmt1/Zwilch
cluster2	GO:2001242	regulation of intrinsic apoptotic signaling pathway	21/1151	21	3.39147411015139e-05	0.001592109	0.001328162	Rack1/Vdac2/Tpt1/Lrrk2/App/Sod2/Bmyc/Prkra/Ndufs3/Bcl2l11/Fbxw7/Sh3glb1/Eno1/Noc2l/Fis1/Eif2ak3/Hyou1/Plscr1/Nck1/Ctnnb1/Bcap31
cluster2	GO:0008033	tRNA processing	16/1151	16	3.44842769445078e-05	0.001602924	0.001337185	Tsen15/Tsen54/Trmt5/Elp3/Trmt2a/Rpp30/Ankrd16/Trub2/Nat10/Trmt6/Trmt10a/Trmo/Trit1/Trmt1/Alkbh8/Elp6
cluster2	GO:0090316	positive regulation of intracellular protein transport	15/1151	15	3.47774514162439e-05	0.001602924	0.001337185	Tpr/Commd1/Sar1b/Ywhae/Eif3e/Hsp90ab1/Ect2/Pdcd10/Asph/Anp32b/Trim28/Pdcd5/Nutf2/Zpr1/Bcap31
cluster2	GO:0038202	TORC1 signaling	14/1151	14	3.76845771402332e-05	0.001721269	0.001435909	Stk11/Rptor/Tbc1d7/Prkaa1/Klhl22/Mlst8/Tsc2/Wac/Mfsd8/Fnip2/Mios/Sesn3/Sik3/Rragb
cluster2	GO:0016073	snRNA metabolic process	10/1151	10	3.9481625859041e-05	0.001787249	0.001490951	Polr3b/Ell2/Tut1/Snapc4/Nop10/Exosc9/Ints8/Snapc3/Ints4/Ints10
cluster2	GO:0006413	translational initiation	16/1151	16	4.20575659060515e-05	0.001887008	0.001574171	Gigyf2/Tpr/Bzw2/Eif3e/Abcf1/Eif2ak2/Impact/Fech/Eif3m/Eif2a/Khdrbs1/Eif2ak3/Eif3k/Eif3c/Nck1/Eif1ax
cluster2	GO:0051650	establishment of vesicle localization	21/1151	21	4.2573042276416e-05	0.00189338	0.001579487	Stk11/Bloc1s1/Fbxw11/Sar1b/Pafah1b1/Exoc7/Trappc6b/Exoc2/Kif13a/Exoc3/Trappc13/Lrrk2/Rab11b/Arfgap2/Tesk1/Tsg101/Unc13a/Trappc2l/Trappc4/Myo5c/Ctnnb1
cluster2	GO:1990928	response to amino acid starvation	10/1151	10	4.67389598376371e-05	0.002060578	0.001718967	Dap/Eif2ak2/Impact/Eif2a/Sh3glb1/Ulk1/Mios/Eif2ak3/Sesn3/Rragb
cluster2	GO:0022411	cellular component disassembly	39/1151	39	4.82910285117666e-05	0.002077926	0.001733439	Map4k4/Gigyf2/Hbs1l/Smarcb1/Vps54/Rack1/Sqstm1/Pafah1b1/Smarce1/Atg2b/Gfm2/Supt16/Acin1/Bnip3l/Prkaa1/Tspo/Akap8l/Bmyc/Sptan1/Vps16/Ddrgk1/Napb/Mfsd8/Fbxw7/Asph/Dffb/Ulk1/Fis1/Wipi2/Phb2/Tigar/Napa/Gabarapl2/Tpm1/Rhoa/Exog/Tbc1d25/Fundc1/Aifm1
cluster2	GO:0000463	maturation of LSU-rRNA from tricistronic rRNA transcript (SSU-rRNA, 5.8S rRNA, LSU-rRNA)	6/1151	6	4.8361991780824e-05	0.002077926	0.001733439	Wdr12/Rpf2/Ftsj3/Gtpbp4/Znhit6/Rbm34
cluster2	GO:0042407	cristae formation	6/1151	6	4.8361991780824e-05	0.002077926	0.001733439	Adck1/Samm50/Uqcc3/Chchd3/Immt/Apool
cluster2	GO:0051222	positive regulation of protein transport	28/1151	28	5.00815693896464e-05	0.002117025	0.001766056	Tpr/Bsg/Commd1/Rack1/Sar1b/Myh10/Ywhae/Tmem97/Gpld1/Pck2/Eif3e/Vps28/Myh9/Pla2g6/App/Abcg1/Hsp90ab1/Ect2/Pdcd10/Asph/Anp32b/Trim28/Pdcd5/Tsg101/Nutf2/Zpr1/Trpc1/Bcap31
cluster2	GO:0006405	RNA export from nucleus	13/1151	13	5.01071037728065e-05	0.002117025	0.001766056	Zc3h11a/Tpr/Thoc5/Eif4a3/Akap8l/Xpo5/Iws1/Phax/Nxf1/Nup188/Khdrbs1/Rbm33/Setd2
cluster2	GO:1903311	regulation of mRNA metabolic process	28/1151	28	5.30088218956264e-05	0.002221113	0.001852888	Ncl/Gigyf2/Traf5/Zbtb7a/Eif4a3/Brf1/Larp4b/Acin1/Ddx17/Srsf7/Zfp36l2/Iws1/Vim/Cdk9/Rbm39/Fxr1/Exosc9/Mettl14/Ybx1/Khdrbs1/Rbm33/Sfswap/U2af2/Hnrnpl/Clns1a/Kat8/Upf3a/Trim71
cluster2	GO:0032366	intracellular sterol transport	8/1151	8	5.56121450831965e-05	0.002311095	0.001927952	Vps54/Vps53/Tmem97/Npc2/Serac1/Abcg1/Scp2/Gramd1a
cluster2	GO:0030071	regulation of mitotic metaphase/anaphase transition	13/1151	13	5.64573785549464e-05	0.002327146	0.001941341	Tpr/Smarcb1/Cdc6/Smarce1/Anapc11/Klhl22/Phf10/Cdc23/Actl6a/Cdk5rap2/Anapc4/Lcmt1/Zwilch
cluster2	GO:0046034	ATP metabolic process	23/1151	23	5.89896803482595e-05	0.002411917	0.002012059	Hdac4/Zbtb7a/Rptor/Esrrb/Prkaa1/Tspo/App/Mlst8/Ndufs8/Uqcc3/Ndufb8/Nudt5/Ola1/Ndufs3/Galt/Ndufs5/Eno1/Fis1/Ndufb2/Tigar/Sdhd/Ndufb11/Pgk1
cluster2	GO:0000725	recombinational repair	19/1151	19	5.98367720372857e-05	0.002426979	0.002024624	Xrcc5/Helb/Rad51b/Exd2/Rmi2/Ap5s1/Mcm8/Zmynd8/Mrgbp/Actl6a/Rad54b/Mms22l/Meaf6/Cdc7/Rad51ap1/Mcm5/Morf4l1/Setd2/Htatsf1
cluster2	GO:0043281	regulation of cysteine-type endopeptidase activity involved in apoptotic process	20/1151	20	6.12648328475113e-05	0.002444688	0.002039398	Cradd/Rack1/Dapk1/Dap/App/Bmyc/Bcl2l11/Anp32b/Diablo/Hip1/Fis1/Hmgb1/Casp2/Cycs/Eif2ak3/Pdcd5/Dlc1/Rps27l/Aifm1/Bcap31
cluster2	GO:0061136	regulation of proteasomal protein catabolic process	20/1151	20	6.12648328475113e-05	0.002444688	0.002039398	Commd1/Rack1/Tlk2/Styx/Pbk/Trib1/Lrrk2/Hsp90ab1/Wac/Ddrgk1/Eif2a/Fbxw7/Rad23b/Nub1/Eif2ak3/Apoe/Sirt2/Gabarapl2/Araf/Bcap31
cluster2	GO:2000779	regulation of double-strand break repair	16/1151	16	6.17199452373291e-05	0.002444688	0.002039398	Fh1/Smarcb1/Helb/Smarce1/Nudt16l1/Rmi2/Phf10/Mrgbp/Actl6a/Meaf6/Zcwpw1/Setmar/Rad51ap1/Morf4l1/Atrip/Setd2
cluster2	GO:0042176	regulation of protein catabolic process	31/1151	31	6.2669523871885e-05	0.002463058	0.002054722	Rhbdd3/Commd1/Rack1/Tlk2/Odc1/Gpld1/Styx/Pbk/Trib1/Vps28/Lrrk2/App/Hsp90ab1/Wac/Pacsin3/Ddrgk1/Mfsd8/Eif2a/Fbxw7/Rad23b/Ptpn3/Nub1/Atraid/Eif2ak3/Apoe/Sirt2/Cul4a/Gabarapl2/Vps11/Araf/Bcap31
cluster2	GO:0051648	vesicle localization	22/1151	22	6.95344045998766e-05	0.002711842	0.002262261	Stk11/Bloc1s1/Fbxw11/Sar1b/Pafah1b1/Exoc7/Trappc6b/Exoc2/Kif13a/Exoc3/Trappc13/Lrrk2/Rab11b/Arfgap2/Tesk1/Ctbp1/Tsg101/Unc13a/Trappc2l/Trappc4/Myo5c/Ctnnb1
cluster2	GO:0050821	protein stabilization	21/1151	21	7.08892954231788e-05	0.002732444	0.002279448	Tcf3/Ncln/Pfn1/Gtpbp4/Cdk7/Morc3/Telo2/Wiz/Hsp90ab1/Prkra/Mcm8/Pdcd10/Fbxw7/P3h1/Tnip2/Hip1/Phb2/Cog7/Ifi30/Calr/Crtap
cluster2	GO:0071826	protein-RNA complex organization	20/1151	20	7.11405583152768e-05	0.002732444	0.002279448	Xrcc5/Snrpe/Rpf2/Luc7l3/Rpl10l/Nufip1/Luc7l/Lsm2/Prkra/Ckap5/Znhit6/Ago4/Rsrp1/Sfswap/Usp39/Shq1/U2af2/Clns1a/Rps27l/Htatsf1
cluster2	GO:0010507	negative regulation of autophagy	12/1151	12	7.42438459960637e-05	0.002830198	0.002360995	Poldip2/Rptor/Dap/Tspo/Lrrk2/Klhl22/Mlst8/Tsc2/Tigar/Sirt2/Slc7a5/Rragb
cluster2	GO:0042594	response to starvation	21/1151	21	7.60730818990546e-05	0.002878288	0.002401113	Mtmr3/Bcas3/Rptor/Tbc1d7/Pck2/Prkaa1/Dap/Slc39a4/Lrrk2/Tsc2/Eif2ak2/Impact/Eif2a/Sh3glb1/Ulk1/Wipi2/Mios/Eif2ak3/Gabarapl2/Sesn3/Rragb
cluster2	GO:0000280	nuclear division	36/1151	36	7.83122333733408e-05	0.002936669	0.002449816	Terf1/Tpr/Reep3/Sycp3/Poldip2/Eme1/Anapc11/Rpl10l/Cenpk/Cdca2/Rad1/Dcaf13/Klhl22/Akap8l/Cdc23/Ska1/Majin/BC005624/Bcl2l11/Tdrkh/Rad54b/Cdk5rap2/Ago4/Ywhah/Cenpc1/Ankle2/Zcwpw1/Tgfa/Phb2/Rad51ap1/Sirt2/Lcmt1/Kif22/Calr/Zwilch/Rhoa
cluster2	GO:0051028	mRNA transport	15/1151	15	7.87745644308839e-05	0.002936669	0.002449816	Zc3h11a/Tpr/Thoc5/Ranbp17/Eif4a3/Hnrnpa1/Akap8l/Srsf7/Iws1/Nxf1/Nup188/Hnrnpa3/Fxr1/Parp11/Setd2
cluster2	GO:1902099	regulation of metaphase/anaphase transition of cell cycle	13/1151	13	7.9883025524992e-05	0.002956255	0.002466154	Tpr/Smarcb1/Cdc6/Smarce1/Anapc11/Klhl22/Phf10/Cdc23/Actl6a/Cdk5rap2/Anapc4/Lcmt1/Zwilch
cluster2	GO:0006626	protein targeting to mitochondrion	12/1151	12	8.40347400953753e-05	0.003087363	0.002575527	Tomm40l/Bnip3l/Prkaa1/Samm50/Lrrk2/Dnajc19/Fbxw7/Fis1/Timm50/Pdcd5/Aifm1/Bcap31
cluster2	GO:0000819	sister chromatid segregation	22/1151	22	8.5091191061552e-05	0.003103686	0.002589144	Tpr/Smarcb1/Poldip2/Cdc6/Smarce1/Anapc11/Cenpk/Rmi2/Klhl22/Phf10/Akap8l/Cdc23/Ska1/Anapc1/Actl6a/Cdk5rap2/Anapc4/Cenpc1/Lcmt1/Kif22/Zwilch/Rhoa
cluster2	GO:0045931	positive regulation of mitotic cell cycle	16/1151	16	8.90452663300498e-05	0.003205619	0.002674178	Pbx1/Pafah1b1/Poldip2/Rptor/Anapc11/Cpsf3/Rad51b/App/Brd4/Cdc23/Anp32b/Lsm10/Cdc7/Hmgb1/Phb2/Cul4a
cluster2	GO:0009895	negative regulation of catabolic process	30/1151	30	8.91503539213348e-05	0.003205619	0.002674178	Hdac4/Traf5/Poldip2/Tlk2/Rptor/Larp4b/Gpld1/Styx/Pbk/Prkaa1/Dap/Tspo/Lrrk2/Klhl22/Mlst8/Tsc2/Hsp90ab1/Wac/Phax/Ddrgk1/Ptpn3/Ybx1/Dffb/Atraid/Tigar/Sirt2/Upf3a/Gabarapl2/Slc7a5/Rragb
cluster2	GO:0071453	cellular response to oxygen levels	18/1151	18	9.30030981236593e-05	0.003320604	0.0027701	Commd1/Tmem199/Rptor/Bnip3l/Mlst8/Acaa2/Bmyc/Acvr2a/Pdcd10/Eno1/Tigar/Sirt2/Atp6v0d1/Hyou1/Sdhd/Atp6ap1/Pdk3/Pgk1
cluster2	GO:0006352	DNA-templated transcription initiation	19/1151	19	9.51145356430821e-05	0.003372243	0.002813178	Tbpl1/Smarcb1/Polrmt/Wbp2/Brf1/Bdp1/Cdk7/Psmc6/Glyr1/Gtf2e1/Ercc3/Bmyc/Med19/Polr1e/Noc2l/Znhit1/Hmgb1/Sgf29/Kat8
cluster2	GO:0051054	positive regulation of DNA metabolic process	28/1151	28	9.70184987279289e-05	0.00341586	0.002849564	Terf1/Xrcc5/Fh1/Nvl/Smarcb1/Arrb2/Pfn1/Smarce1/Uimc1/Ercc8/Phf10/Wiz/Msh2/Ino80c/Mrgbp/Actl6a/Meaf6/Cdc7/Mapkapk5/Rfc2/Zcwpw1/Hmgb1/Setmar/Rad51ap1/Tigar/Trim28/Morf4l1/Ctnnb1
cluster2	GO:0060079	excitatory postsynaptic potential	13/1151	13	9.98121067261424e-05	0.003489982	0.002911398	Eif4a3/Baiap2/Lrrk2/App/Ckap5/Zmynd8/Ppp3ca/Cux2/Ppp1r9a/Cntnap2/Grin2d/Cbln1/S1pr2
cluster2	GO:0030100	regulation of endocytosis	29/1151	29	0.000103415	0.003560482	0.00297021	Abca7/Rack1/Arrb2/Cbll1/Amph/Ppp3cc/Vps28/Myh9/Lrrk2/App/Tsc2/Btbd9/Ankrd13d/Pacsin3/Ckap5/Ccdc32/Napb/Ppp3ca/Rap1gap/Rabgef1/Hip1/Rnf216/Hmgb1/Apoe/Sirt2/Siglecf/Tsg101/Calr/Csk
cluster2	GO:0007007	inner mitochondrial membrane organization	8/1151	8	0.000103935	0.003560482	0.00297021	Tmem11/Adck1/Oxa1l/Samm50/Uqcc3/Chchd3/Immt/Apool
cluster2	GO:0017004	cytochrome complex assembly	8/1151	8	0.000103935	0.003560482	0.00297021	Coa3/Cox14/Cox17/Tmem223/Uqcc3/Slc25a33/Smim20/Cox19
cluster2	GO:2000819	regulation of nucleotide-excision repair	7/1151	7	0.000112626	0.003832293	0.003196959	Smarcb1/Smarce1/Ercc8/Phf10/Actl6a/Hmgb1/Cul4a
cluster2	GO:0034198	cellular response to amino acid starvation	9/1151	9	0.000119125	0.00402642	0.003358903	Dap/Eif2ak2/Impact/Sh3glb1/Ulk1/Mios/Eif2ak3/Sesn3/Rragb
cluster2	GO:0032784	regulation of DNA-templated transcription elongation	12/1151	12	0.000120353	0.004040987	0.003371055	Thoc5/Supt4a/Zmynd11/Ell2/Brd4/Nelfe/Wdr43/Cdk9/Med19/Zmynd8/Zfp326/Ctnnb1
cluster2	GO:0000724	double-strand break repair via homologous recombination	18/1151	18	0.000127011	0.004208783	0.003511033	Helb/Rad51b/Exd2/Rmi2/Ap5s1/Mcm8/Zmynd8/Mrgbp/Actl6a/Rad54b/Mms22l/Meaf6/Cdc7/Rad51ap1/Mcm5/Morf4l1/Setd2/Htatsf1
cluster2	GO:1903008	organelle disassembly	18/1151	18	0.000127011	0.004208783	0.003511033	Gigyf2/Hbs1l/Rack1/Sqstm1/Atg2b/Gfm2/Bnip3l/Prkaa1/Tspo/Ddrgk1/Fbxw7/Ulk1/Fis1/Wipi2/Phb2/Tigar/Gabarapl2/Fundc1
cluster2	GO:0007006	mitochondrial membrane organization	14/1151	14	0.000134034	0.004412664	0.003681113	Tmem11/Adck1/Vdac2/Oxa1l/Bnip3l/Samm50/Acaa2/Uqcc3/Bcl2l11/Chchd3/Immt/Timm50/Pdcd5/Apool
cluster2	GO:0007034	vacuolar transport	18/1151	18	0.000137054	0.004454255	0.003715809	Vps54/Sqstm1/Stx8/Vps53/Kif13a/Zfyve16/Vps28/Vps16/Slc17a9/Vps29/Ap4m1/Tsg101/Vps36/Hook3/Mvb12a/Atp6v0d1/Ap1g1/Vps11
cluster2	GO:0031929	TOR signaling	18/1151	18	0.000137054	0.004454255	0.003715809	Stk11/Rptor/Tbc1d7/Prkaa1/Klhl22/Mlst8/Tsc2/Wac/Tmem127/Mfsd8/Fnip2/Mapkapk5/Mios/Cntnap2/Sesn3/Sik3/Araf/Rragb
cluster2	GO:2001244	positive regulation of intrinsic apoptotic signaling pathway	11/1151	11	0.000140773	0.004545967	0.003792317	Rack1/Bmyc/Prkra/Bcl2l11/Fbxw7/Sh3glb1/Fis1/Eif2ak3/Plscr1/Nck1/Bcap31
cluster2	GO:1900272	negative regulation of long-term synaptic potentiation	5/1151	5	0.000147068	0.004683018	0.003906647	2510002D24Rik/App/Fxr1/Ppp1r9a/Apoe
cluster2	GO:0006650	glycerophospholipid metabolic process	25/1151	25	0.000147662	0.004683018	0.003906647	Inpp1/Pgap1/Pikfyve/Mtmr3/Dgke/Gpld1/Pla2g6/Smpd4/Pigp/Serac1/Impa2/Pip5k1b/Pi4k2a/Pnpla7/Crls1/Plcb4/Impa1/Dnajc19/Dpm3/Sh3glb1/Pigk/Pdgfa/Phb2/Inpp5f/Plscr1
cluster2	GO:2000377	regulation of reactive oxygen species metabolic process	18/1151	18	0.000147788	0.004683018	0.003906647	Pikfyve/Hdac4/Hbp1/Tspo/Lrrk2/App/Cbr1/Sod2/Map3k7/Slc25a33/Gadd45a/Tigar/Sirt2/Prcp/Coq7/Rhoa/Pdk3/Abcb7
cluster2	GO:0031330	negative regulation of cellular catabolic process	21/1151	21	0.000149628	0.004711872	0.003930718	Hdac4/Traf5/Poldip2/Rptor/Larp4b/Gpld1/Dap/Tspo/Lrrk2/Klhl22/Mlst8/Tsc2/Phax/Ptpn3/Ybx1/Dffb/Tigar/Sirt2/Upf3a/Slc7a5/Rragb
cluster2	GO:1901992	positive regulation of mitotic cell cycle phase transition	13/1151	13	0.000152832	0.004783086	0.003990125	Pbx1/Rptor/Anapc11/Cpsf3/Rad51b/App/Brd4/Cdc23/Anp32b/Lsm10/Cdc7/Phb2/Cul4a
cluster2	GO:0051345	positive regulation of hydrolase activity	37/1151	37	0.000155767	0.00484501	0.004041783	Map4k4/Srgap2/Cradd/Rack1/Tbc1d7/Dapk1/Dap/Tbc1d22a/App/Tsc2/Rab11fip2/Bmyc/Ptpa/Bcl2l11/Ddrgk1/Tbc1d20/Ect2/Asph/Anp32b/Rap1gap/Rasgef1b/Diablo/Hip1/Fis1/Hmgb1/Casp2/Cycs/Eif2ak3/Phb2/Pdcd5/Rcn3/Dlc1/Rps27l/Rhoa/Tbc1d25/Aifm1/Bcap31
cluster2	GO:0022406	membrane docking	12/1151	12	0.000169369	0.005235992	0.004367947	Cep83/Stx8/Exoc7/Exoc2/Exoc3/Pex16/Vapb/Stx16/Stxbp2/Unc13a/Vps11/Ncam1
cluster2	GO:0050684	regulation of mRNA processing	16/1151	16	0.000176855	0.005405879	0.004509669	Ncl/Zbtb7a/Eif4a3/Acin1/Ddx17/Srsf7/Iws1/Cdk9/Rbm39/Khdrbs1/Sfswap/U2af2/Hnrnpl/Clns1a/Kat8/Upf3a
cluster2	GO:0099022	vesicle tethering	7/1151	7	0.000176997	0.005405879	0.004509669	Exoc7/Trappc6b/Exoc2/Exoc3/Trappc13/Trappc2l/Trappc4
cluster2	GO:0006457	protein folding	18/1151	18	0.000184536	0.005602378	0.004673592	Dnajb12/Ahsa2/Tbcd/Tbca/Cwc27/Ppil2/Dnajb11/Hsp90ab1/Mkks/Sh3glb1/Ttc4/P3h1/Dnajc2/Hsph1/Tbcb/Pdcd5/Unc45a/Calr
cluster2	GO:0043414	macromolecule methylation	18/1151	18	0.000198446	0.00598882	0.004995968	Mrm1/Ftsj3/Cbll1/Trmt5/Arid4b/Fam98a/Ntmt1/Trmt6/Mettl14/Trmt10a/Trmo/Zcchc4/Prmt1/Lcmt1/Trmt1/Alkbh8/Hemk1/Setd2
cluster2	GO:2000116	regulation of cysteine-type endopeptidase activity	21/1151	21	0.000205912	0.006157055	0.005136312	Cradd/Rack1/Dapk1/Dap/App/Bmyc/Bcl2l11/Asph/Anp32b/Diablo/Hip1/Fis1/Hmgb1/Casp2/Cycs/Eif2ak3/Pdcd5/Dlc1/Rps27l/Aifm1/Bcap31
cluster2	GO:0048278	vesicle docking	10/1151	10	0.00020645	0.006157055	0.005136312	Cep83/Stx8/Exoc7/Exoc2/Exoc3/Stx16/Stxbp2/Unc13a/Vps11/Ncam1
cluster2	GO:0032006	regulation of TOR signaling	16/1151	16	0.000208053	0.006168594	0.005145938	Stk11/Rptor/Tbc1d7/Prkaa1/Klhl22/Mlst8/Tsc2/Wac/Tmem127/Fnip2/Mapkapk5/Mios/Sesn3/Sik3/Araf/Rragb
cluster2	GO:0000075	cell cycle checkpoint signaling	20/1151	20	0.000216097	0.006369847	0.005313827	Gigyf2/Tpr/Cradd/Eme1/Cdc6/Uimc1/Rad1/Klhl22/Brd4/Msh2/Wac/Cdk5rap2/Rad9b/Casp2/Setmar/Lcmt1/Cul4a/Zwilch/Rps27l/Atrip
cluster2	GO:0044786	cell cycle DNA replication	8/1151	8	0.000217857	0.006375914	0.005318888	Ilkap/Tk1/Wiz/Gins1/Cdc7/Mcm5/Zpr1/Pola1
cluster2	GO:0032367	intracellular cholesterol transport	7/1151	7	0.000218818	0.006375914	0.005318888	Vps54/Vps53/Tmem97/Npc2/Serac1/Abcg1/Scp2
cluster2	GO:0001510	RNA methylation	11/1151	11	0.000228714	0.006583771	0.005492285	Mrm1/Ftsj3/Cbll1/Trmt5/Trmt6/Mettl14/Trmt10a/Trmo/Zcchc4/Trmt1/Alkbh8
cluster2	GO:0006635	fatty acid beta-oxidation	11/1151	11	0.000228714	0.006583771	0.005492285	Acadl/Eci1/Hsd17b4/Acaa2/Acsl5/Cpt2/Scp2/Echdc2/Hadhb/Etfb/Gcdh
cluster2	GO:0010508	positive regulation of autophagy	17/1151	17	0.000229848	0.006583771	0.005492285	Stk11/Sqstm1/Sptlc2/Dapk1/Trim23/Bnip3l/Prkaa1/Lrrk2/Tsc2/Wac/Bcl2l11/Sh3glb1/Map3k7/Ulk1/Hmgb1/Sesn3/Setd2
cluster2	GO:0043467	regulation of generation of precursor metabolites and energy	17/1151	17	0.000247629	0.007053251	0.005883933	Hdac4/Cisd1/Zbtb7a/Rptor/Esrrb/Prkaa1/Cox17/App/Mlst8/Cox7a2l/Slc25a33/Hmgb1/Phb2/Tigar/Gadd45gip1/Rhoa/Ppp1r3f
cluster2	GO:0006289	nucleotide-excision repair	11/1151	11	0.000256812	0.007233541	0.006034334	Smarcb1/Commd1/Smarce1/Ercc8/Phf10/Ercc3/Actl6a/Rad23b/Hmgb1/Gtf2h1/Cul4a
cluster2	GO:0070972	protein localization to endoplasmic reticulum	11/1151	11	0.000256812	0.007233541	0.006034334	Sec63/Vps54/Srp68/Srp54c/Spcs1/Lrrk2/Ddrgk1/Rer1/Get4/Gabarapl2/Bcap31
cluster2	GO:0000462	maturation of SSU-rRNA from tricistronic rRNA transcript (SSU-rRNA, 5.8S rRNA, LSU-rRNA)	7/1151	7	0.000268251	0.007513995	0.006268293	Utp6/Dcaf13/Wdr46/Rrp36/Wdr43/Rcl1/Rps8
cluster2	GO:0008637	apoptotic mitochondrial changes	14/1151	14	0.000281027	0.00782861	0.006530749	Arrb2/Wdr35/Vdac2/Bnip3l/Pla2g6/Sod2/Acaa2/Bcl2l11/Jtb/Gclm/Fis1/Timm50/Pdcd5/Aifm1
cluster2	GO:0033617	mitochondrial cytochrome c oxidase assembly	6/1151	6	0.000285635	0.007913499	0.006601565	Coa3/Cox14/Cox17/Tmem223/Smim20/Cox19
cluster2	GO:0031570	DNA integrity checkpoint signaling	15/1151	15	0.000299212	0.008244601	0.006877775	Gigyf2/Cradd/Eme1/Cdc6/Uimc1/Rad1/Brd4/Msh2/Wac/Rad9b/Casp2/Setmar/Cul4a/Rps27l/Atrip
cluster2	GO:0009267	cellular response to starvation	18/1151	18	0.000302765	0.008266406	0.006895966	Mtmr3/Rptor/Tbc1d7/Prkaa1/Dap/Slc39a4/Lrrk2/Tsc2/Eif2ak2/Impact/Sh3glb1/Ulk1/Wipi2/Mios/Eif2ak3/Gabarapl2/Sesn3/Rragb
cluster2	GO:0006446	regulation of translational initiation	10/1151	10	0.000303505	0.008266406	0.006895966	Gigyf2/Tpr/Bzw2/Eif2ak2/Impact/Fech/Khdrbs1/Eif2ak3/Eif3k/Nck1
cluster2	GO:0032365	intracellular lipid transport	8/1151	8	0.000304895	0.008266406	0.006895966	Vps54/Vps53/Tmem97/Npc2/Serac1/Abcg1/Scp2/Gramd1a
cluster2	GO:0022604	regulation of cell morphogenesis	24/1151	24	0.000309985	0.008359698	0.006973792	Marcks/Cdkl3/Myh10/Pafah1b1/Baiap2/Myo10/Myh9/Fgd4/Cpne5/Myl12a/Pias2/Coro1b/Sh3glb1/Ago4/Zmym6/Cux2/Myh14/Dlc1/Unc13a/Cfdp1/Rhou/Bcl9l/Parp6/Tpm1
cluster2	GO:0034249	negative regulation of amide metabolic process	17/1151	17	0.000331249	0.008885878	0.007412739	Ormdl1/Ncl/Gigyf2/Tpr/Abca7/Rack1/Eif4a3/Dapk1/Eif2ak2/Fxr1/Eif2a/Ago4/Serbp1/Eif2ak3/Apoe/Calr/Trim71
cluster2	GO:0009062	fatty acid catabolic process	13/1151	13	0.000334059	0.008914097	0.00743628	Acadl/Ilvbl/Pck2/Eci1/Hsd17b4/Acaa2/Acsl5/Cpt2/Scp2/Echdc2/Hadhb/Etfb/Gcdh
cluster2	GO:0031400	negative regulation of protein modification process	34/1151	34	0.000339771	0.009019057	0.007523839	Cactin/Rack1/Sqstm1/Irf1/Arrb2/Ywhae/Ggnbp2/Hexim1/Pecam1/Gtpbp4/Lats2/Pbk/Prkaa1/Trib1/Vps28/Tspo/Lrrk2/Tsc2/Impact/Nolc1/Ptpa/Wwtr1/Tesk1/P3h1/Rabgef1/Gadd45a/U2af2/Apoe/Sirt2/Tsg101/Inpp5f/Nck1/Crtap/Ctnnb1
cluster2	GO:0006360	transcription by RNA polymerase I	10/1151	10	0.0003433	0.009065269	0.00756239	Wdr75/Ncl/Smarcb1/Wdr43/Ercc3/Polr1e/Polr1d/Eif2ak3/Gtf2h1/Polr2l
cluster2	GO:0009132	nucleoside diphosphate metabolic process	15/1151	15	0.000351487	0.009233376	0.007702627	Hdac4/Dtymk/Zbtb7a/Guk1/Rptor/Esrrb/Prkaa1/App/Mlst8/Nudt5/Galt/Eno1/Nudt9/Tigar/Pgk1
cluster2	GO:0140056	organelle localization by membrane tethering	11/1151	11	0.000359172	0.009386602	0.007830451	Cep83/Stx8/Exoc7/Exoc2/Exoc3/Vapb/Stx16/Stxbp2/Unc13a/Vps11/Ncam1
cluster2	GO:0046434	organophosphate catabolic process	22/1151	22	0.000368852	0.009590156	0.008000259	Hdac4/Zbtb7a/Nt5m/Rptor/Esrrb/Prkaa1/Pla2g6/Smpd4/App/Mlst8/Nudt5/Pnpla7/Itpa/Pde5a/Galt/Eno1/Nudt9/Nt5c3/Tigar/Dera/Inpp5f/Pgk1
cluster2	GO:0007093	mitotic cell cycle checkpoint signaling	16/1151	16	0.000385468	0.009968885	0.008316201	Gigyf2/Tpr/Cradd/Eme1/Cdc6/Uimc1/Klhl22/Msh2/Wac/Cdk5rap2/Rad9b/Casp2/Setmar/Lcmt1/Zwilch/Rps27l
cluster2	GO:0006611	protein export from nucleus	10/1151	10	0.000387351	0.009968885	0.008316201	Tpr/Ranbp17/Ywhae/Ifi27/Styx/Xpo5/Anp32b/Txn1/Calr/Nutf2
cluster2	GO:0000422	autophagy of mitochondrion	12/1151	12	0.000390229	0.00999224	0.008335683	Sqstm1/Atg2b/Bnip3l/Tspo/Fbxw7/Ulk1/Fis1/Wipi2/Phb2/Tigar/Gabarapl2/Fundc1
cluster2	GO:0016032	viral process	27/1151	27	0.000394891	0.010060802	0.008392879	Pikfyve/Smarcb1/Bsg/Ddx56/Rnasek/Pfn1/Hexim1/Kpna2/Spcs1/Ctsb/Brd4/Eif2ak2/Cdk9/Psmc3/Bcl2l11/Vps16/Tbc1d20/Vapb/Hmgb1/Rab43/Trim28/Apoe/Tsg101/Ifitm3/Bst2/Mvb12a/Plscr1
cluster2	GO:1903578	regulation of ATP metabolic process	11/1151	11	0.000400113	0.010142857	0.008461331	Hdac4/Zbtb7a/Rptor/Esrrb/Prkaa1/Tspo/App/Mlst8/Eno1/Fis1/Tigar
cluster2	GO:0006575	cellular modified amino acid metabolic process	19/1151	19	0.00040334	0.010173803	0.008487147	Acadl/Mthfd1/Ctsb/Sod2/Pcyox1l/Ckmt1/Ahcy/Gstm7/Gstm2/Gclm/Cpt2/Mmachc/Asl/Eif2ak3/Aasdhppt/Plscr1/P4htm/Crtap/Hmgn5
cluster2	GO:0043558	regulation of translational initiation in response to stress	5/1151	5	0.000411395	0.010252605	0.008552884	Eif2ak2/Impact/Fech/Eif2ak3/Nck1
cluster2	GO:0098761	cellular response to interleukin-7	5/1151	5	0.000411395	0.010252605	0.008552884	Hdgf/Rad23b/Ybx1/Eno1/Hmgb1
cluster2	GO:0006644	phospholipid metabolic process	29/1151	29	0.000412531	0.010252605	0.008552884	Inpp1/Ormdl1/Pgap1/Pikfyve/Mtmr3/Dgke/Sptlc2/Gpld1/Pla2g6/Smpd4/Pigp/Serac1/Impa2/Pip5k1b/Pi4k2a/Acsl5/Pnpla7/Crls1/Plcb4/Impa1/Dnajc19/Dpm3/Sh3glb1/Pigk/Scp2/Pdgfa/Phb2/Inpp5f/Plscr1
cluster2	GO:0046488	phosphatidylinositol metabolic process	16/1151	16	0.000414884	0.010260791	0.008559713	Inpp1/Pgap1/Pikfyve/Mtmr3/Dgke/Gpld1/Pigp/Impa2/Pip5k1b/Pi4k2a/Plcb4/Impa1/Dpm3/Pigk/Pdgfa/Inpp5f
cluster2	GO:1901292	nucleoside phosphate catabolic process	18/1151	18	0.000423274	0.01041746	0.008690408	Hdac4/Zbtb7a/Nt5m/Rptor/Esrrb/Prkaa1/App/Mlst8/Nudt5/Itpa/Pde5a/Galt/Eno1/Nudt9/Nt5c3/Tigar/Dera/Pgk1
cluster2	GO:0000301	retrograde transport, vesicle recycling within Golgi	4/1151	4	0.000433178	0.010508203	0.008766108	Cog1/Golga5/Cog6/Cog7
cluster2	GO:1905274	regulation of modification of postsynaptic actin cytoskeleton	4/1151	4	0.000433178	0.010508203	0.008766108	Marcks/Myh10/Baiap2/Rhoa
cluster2	GO:2000197	regulation of ribonucleoprotein complex localization	4/1151	4	0.000433178	0.010508203	0.008766108	Thoc5/Akap8l/Iws1/Setd2
cluster2	GO:2000045	regulation of G1/S transition of mitotic cell cycle	17/1151	17	0.000438277	0.010581252	0.008827046	Gigyf2/Smarcb1/Tcf3/Cradd/Crlf3/Smarce1/Rptor/Cpsf3/Cdk7/Phf10/Wac/Actl6a/Anp32b/Lsm10/Casp2/Cul4a/Rps27l
cluster2	GO:0031667	response to nutrient levels	32/1151	32	0.000455115	0.010863778	0.009062734	Mtmr3/Bcas3/Rptor/Tbc1d7/Parp2/Pck2/Prkaa1/Dap/Slc39a4/Lrrk2/Sod2/Mlst8/Tsc2/Eif2ak2/Impact/Acvr2a/Mkks/Ahcy/Eif2a/Sh3glb1/Ulk1/Asl/Wipi2/Mios/Trim24/Cntnap2/Eif2ak3/Apoe/Sirt2/Gabarapl2/Sesn3/Rragb
cluster2	GO:0019068	virion assembly	6/1151	6	0.000456407	0.010863778	0.009062734	Spcs1/Tbc1d20/Rab43/Apoe/Tsg101/Mvb12a
cluster2	GO:0045292	mRNA cis splicing, via spliceosome	6/1151	6	0.000456407	0.010863778	0.009062734	Cactin/Sart1/BC005624/Sfswap/Clns1a/Upf3a
cluster2	GO:0043537	negative regulation of blood vessel endothelial cell migration	7/1151	7	0.00047237	0.011182176	0.009328347	Mmrn2/Pdcd10/Hmgb1/Gadd45a/Apoe/Angpt2/Rhoa
cluster2	GO:0062012	regulation of small molecule metabolic process	30/1151	30	0.000474195	0.011182176	0.009328347	Acadl/Hdac4/Fh1/Stk11/Zbtb7a/Rptor/Esrrb/Gpld1/Slc7a7/Prkaa1/Gpt/Myh9/Tspo/Clcn2/App/Mlst8/Abcg1/Acsl5/Scp2/Ubr4/Eno1/Fis1/Hmgb1/Adck2/Eif2ak3/Tigar/Apoe/Sirt2/Lcmt1/Pdk3
cluster2	GO:0010639	negative regulation of organelle organization	30/1151	30	0.000494659	0.011610738	0.00968586	Terf1/Tpr/Arrb2/Pfn1/Vat1/Pecam1/Ten1/Tbcd/Adck1/Tbc1d7/Rad1/Tspo/Lrrk2/Klhl22/Acaa2/Coro1b/Sptan1/Nat10/Mkks/Tesk1/Cdk5rap2/Ppp1r9a/Setmar/Tigar/Eml2/Lcmt1/Dlc1/Zwilch/Tpm1/Naa10
cluster2	GO:0031669	cellular response to nutrient levels	21/1151	21	0.000501023	0.011705931	0.009765271	Mtmr3/Rptor/Tbc1d7/Prkaa1/Dap/Slc39a4/Lrrk2/Mlst8/Tsc2/Eif2ak2/Impact/Acvr2a/Sh3glb1/Ulk1/Wipi2/Mios/Trim24/Eif2ak3/Gabarapl2/Sesn3/Rragb
cluster2	GO:0016241	regulation of macroautophagy	14/1151	14	0.000506725	0.011784831	0.009831092	Poldip2/Sptlc2/Bnip3l/Tspo/Lrrk2/Tsc2/Wac/Fbxw7/Sh3glb1/Map3k7/Ulk1/Tigar/Sesn3/Tbc1d25
cluster2	GO:0098876	vesicle-mediated transport to the plasma membrane	16/1151	16	0.000514999	0.011922575	0.009946	Commd1/Rack1/Snap47/Vps53/Exoc2/Kif13a/Rab11b/Stx16/Ankrd50/Vamp3/Snx17/Vps29/Inpp5f/Csk/Gripap1/Atp6ap1
cluster2	GO:0018209	peptidyl-serine modification	26/1151	26	0.000532557	0.012273012	0.010238339	Pikfyve/Rack1/Arrb2/Ggnbp2/Tlk2/Rptor/Lats2/Pbk/Prkaa1/Lrrk2/App/Morc3/Galnt1/Ntmt1/Pdcd10/Fnip2/Txn1/Cdc7/Ulk1/Mapkapk5/Gadd45a/Eif2ak3/Inpp5f/Nck1/Araf/Pdk3
cluster2	GO:0008654	phospholipid biosynthetic process	20/1151	20	0.000542309	0.012416395	0.010357951	Inpp1/Ormdl1/Pgap1/Dgke/Sptlc2/Pla2g6/Pigp/Serac1/Impa2/Pip5k1b/Pi4k2a/Acsl5/Crls1/Impa1/Dpm3/Sh3glb1/Pigk/Scp2/Pdgfa/Plscr1
cluster2	GO:2000781	positive regulation of double-strand break repair	11/1151	11	0.000547116	0.012416395	0.010357951	Fh1/Smarcb1/Smarce1/Phf10/Mrgbp/Actl6a/Meaf6/Zcwpw1/Setmar/Rad51ap1/Morf4l1
cluster2	GO:0006878	intracellular copper ion homeostasis	5/1151	5	0.000551023	0.012416395	0.010357951	Abcb6/Commd1/Atox1/App/Cox19
cluster2	GO:0055070	copper ion homeostasis	5/1151	5	0.000551023	0.012416395	0.010357951	Abcb6/Commd1/Atox1/App/Cox19
cluster2	GO:0098760	response to interleukin-7	5/1151	5	0.000551023	0.012416395	0.010357951	Hdgf/Rad23b/Ybx1/Eno1/Hmgb1
cluster2	GO:0033260	nuclear DNA replication	7/1151	7	0.000562756	0.012612289	0.010521369	Ilkap/Tk1/Wiz/Gins1/Cdc7/Mcm5/Pola1
cluster2	GO:0034508	centromere complex assembly	6/1151	6	0.00056718	0.012612289	0.010521369	Cenpp/Cenpk/Itgb3bp/Nasp/Cenpa/Cenpc1
cluster2	GO:1903747	regulation of establishment of protein localization to mitochondrion	6/1151	6	0.00056718	0.012612289	0.010521369	Bnip3l/Prkaa1/Lrrk2/Fbxw7/Sh3glb1/Pdcd5
cluster2	GO:0006903	vesicle targeting	9/1151	9	0.000656275	0.014469762	0.012070903	Sar1b/Exoc7/Trappc6b/Exoc2/Exoc3/Trappc13/Arfgap2/Trappc2l/Trappc4
cluster2	GO:0051098	regulation of binding	28/1151	28	0.000658935	0.014469762	0.012070903	Hdac4/Nvl/Zbtb7a/Rack1/Arrb2/Gtpbp4/Styx/Eif3e/Lrrk2/App/Brd4/Plcl2/Smad2/Ckmt1/Ddrgk1/Fbxw7/Ppp3ca/Runx1t1/Fktn/Txn1/Eno1/Hmgb1/Cycs/Eif2ak3/Trim28/Apoe/Sirt2/Plscr1
cluster2	GO:0071166	ribonucleoprotein complex localization	4/1151	4	0.000659273	0.014469762	0.012070903	Thoc5/Akap8l/Iws1/Setd2
cluster2	GO:0044774	mitotic DNA integrity checkpoint signaling	11/1151	11	0.000668225	0.014603019	0.012182068	Gigyf2/Cradd/Eme1/Cdc6/Uimc1/Msh2/Wac/Rad9b/Casp2/Setmar/Rps27l
cluster2	GO:0019395	fatty acid oxidation	13/1151	13	0.000673031	0.014644926	0.012217028	Acadl/Ilvbl/Prkaa1/Eci1/Hsd17b4/Acaa2/Acsl5/Cpt2/Scp2/Echdc2/Hadhb/Etfb/Gcdh
cluster2	GO:1903050	regulation of proteolysis involved in protein catabolic process	20/1151	20	0.000681017	0.014755377	0.012309167	Commd1/Rack1/Tlk2/Styx/Pbk/Trib1/Lrrk2/Hsp90ab1/Wac/Ddrgk1/Eif2a/Fbxw7/Rad23b/Nub1/Eif2ak3/Apoe/Sirt2/Gabarapl2/Araf/Bcap31
cluster2	GO:1900542	regulation of purine nucleotide metabolic process	12/1151	12	0.000684606	0.014770021	0.012321383	Hdac4/Zbtb7a/Rptor/Esrrb/Prkaa1/Tspo/App/Mlst8/Eno1/Fis1/Tigar/Pdk3
cluster2	GO:0009185	ribonucleoside diphosphate metabolic process	14/1151	14	0.000694372	0.014867022	0.012402303	Hdac4/Zbtb7a/Guk1/Rptor/Esrrb/Prkaa1/App/Mlst8/Nudt5/Galt/Eno1/Nudt9/Tigar/Pgk1
cluster2	GO:0009166	nucleotide catabolic process	17/1151	17	0.0006979	0.014867022	0.012402303	Hdac4/Zbtb7a/Nt5m/Rptor/Esrrb/Prkaa1/App/Mlst8/Itpa/Pde5a/Galt/Eno1/Nudt9/Nt5c3/Tigar/Dera/Pgk1
cluster2	GO:0065004	protein-DNA complex assembly	17/1151	17	0.0006979	0.014867022	0.012402303	Terf1/Nap1l1/Brf1/Cenpp/Bdp1/Cenpk/Psmc6/Supt16/Med19/Polr1e/Anp32b/Itgb3bp/Nasp/Cenpa/Cenpc1/Hmgb1/Zfp827
cluster2	GO:0090068	positive regulation of cell cycle process	23/1151	23	0.000702977	0.014912526	0.012440264	Tpr/Pbx1/Sox15/Poldip2/Cdc6/Rptor/Anapc11/Cpsf3/Rad51b/App/Brd4/Wiz/Cdc23/Ect2/Anp32b/Lsm10/Cdc7/Tgfa/Phb2/Rad51ap1/Sirt2/Cul4a/Rhoa
cluster2	GO:0006123	mitochondrial electron transport, cytochrome c to oxygen	5/1151	5	0.000723423	0.015282319	0.012748751	Cox5b/Cox7a2l/Cox6a1/Cycs/Cox5a
cluster2	GO:0099565	chemical synaptic transmission, postsynaptic	13/1151	13	0.000730868	0.015375512	0.012826494	Eif4a3/Baiap2/Lrrk2/App/Ckap5/Zmynd8/Ppp3ca/Cux2/Ppp1r9a/Cntnap2/Grin2d/Cbln1/S1pr2
cluster2	GO:0098815	modulation of excitatory postsynaptic potential	9/1151	9	0.00074098	0.015523831	0.012950223	Eif4a3/Baiap2/Lrrk2/App/Zmynd8/Cux2/Grin2d/Cbln1/S1pr2
cluster2	GO:0006140	regulation of nucleotide metabolic process	12/1151	12	0.00074828	0.015612255	0.013023988	Hdac4/Zbtb7a/Rptor/Esrrb/Prkaa1/Tspo/App/Mlst8/Eno1/Fis1/Tigar/Pdk3
cluster2	GO:0034243	regulation of transcription elongation by RNA polymerase II	10/1151	10	0.000761799	0.015829194	0.013204963	Supt4a/Zmynd11/Ell2/Brd4/Nelfe/Wdr43/Cdk9/Med19/Zmynd8/Ctnnb1
cluster2	GO:0010563	negative regulation of phosphorus metabolic process	31/1151	31	0.000769136	0.01585171	0.013223746	Hdac4/Cactin/Rack1/Irf1/Arrb2/Ywhae/Ggnbp2/Hexim1/Pecam1/Lats2/Pbk/Trib1/Tspo/Lrrk2/Tsc2/Impact/Nolc1/Ptpa/Wwtr1/Tesk1/Ankle2/Rabgef1/Fis1/Pdgfa/Gadd45a/Tigar/Apoe/Sirt2/Tsg101/Inpp5f/Nck1
cluster2	GO:0045936	negative regulation of phosphate metabolic process	31/1151	31	0.000769136	0.01585171	0.013223746	Hdac4/Cactin/Rack1/Irf1/Arrb2/Ywhae/Ggnbp2/Hexim1/Pecam1/Lats2/Pbk/Trib1/Tspo/Lrrk2/Tsc2/Impact/Nolc1/Ptpa/Wwtr1/Tesk1/Ankle2/Rabgef1/Fis1/Pdgfa/Gadd45a/Tigar/Apoe/Sirt2/Tsg101/Inpp5f/Nck1
cluster2	GO:0001824	blastocyst development	16/1151	16	0.000778461	0.015914508	0.013276133	Elf3/Smarcb1/Thoc5/Sf3b6/Rad51b/Esrrb/Lats2/Brd4/Psmc3/Gins1/Tfap2c/Actl6a/Nasp/Ppp1cc/Ankrd7/Zpr1
cluster2	GO:0016052	carbohydrate catabolic process	16/1151	16	0.000778461	0.015914508	0.013276133	Hdac4/Zbtb7a/Rptor/Esrrb/Prkaa1/App/Mlst8/Nudt5/Galt/Pgd/Eno1/Hmgb1/Tigar/Dera/Phkg2/Pgk1
cluster2	GO:0032438	melanosome organization	7/1151	7	0.000784515	0.015973869	0.013325653	Pikfyve/Abcb6/Bloc1s1/Kif13a/Hps3/Apoe/Ap1g1
cluster2	GO:0009191	ribonucleoside diphosphate catabolic process	13/1151	13	0.000792827	0.016014481	0.013359532	Hdac4/Zbtb7a/Rptor/Esrrb/Prkaa1/App/Mlst8/Nudt5/Galt/Eno1/Nudt9/Tigar/Pgk1
cluster2	GO:0048024	regulation of mRNA splicing, via spliceosome	13/1151	13	0.000792827	0.016014481	0.013359532	Ncl/Zbtb7a/Eif4a3/Acin1/Ddx17/Srsf7/Rbm39/Khdrbs1/Sfswap/U2af2/Hnrnpl/Clns1a/Upf3a
cluster2	GO:0036294	cellular response to decreased oxygen levels	15/1151	15	0.000801565	0.016097658	0.013428919	Commd1/Rptor/Bnip3l/Mlst8/Acaa2/Bmyc/Acvr2a/Pdcd10/Eno1/Tigar/Sirt2/Hyou1/Sdhd/Pdk3/Pgk1
cluster2	GO:0009991	response to extracellular stimulus	33/1151	33	0.000803295	0.016097658	0.013428919	Mtmr3/Bcas3/Rptor/Kif26a/Tbc1d7/Parp2/Pck2/Prkaa1/Dap/Slc39a4/Lrrk2/Sod2/Mlst8/Tsc2/Eif2ak2/Impact/Acvr2a/Mkks/Ahcy/Eif2a/Sh3glb1/Ulk1/Asl/Wipi2/Mios/Trim24/Cntnap2/Eif2ak3/Apoe/Sirt2/Gabarapl2/Sesn3/Rragb
cluster2	GO:0060078	regulation of postsynaptic membrane potential	14/1151	14	0.000808353	0.016135244	0.013460274	Eif4a3/Baiap2/Lrrk2/App/Ckap5/Zmynd8/Ppp3ca/Cux2/Ppp1r9a/Cntnap2/Grin2d/Nr3c2/Cbln1/S1pr2
cluster2	GO:1902806	regulation of cell cycle G1/S phase transition	18/1151	18	0.000841586	0.016711896	0.013941326	Gigyf2/Smarcb1/Tcf3/Cradd/Crlf3/Smarce1/Rptor/Cpsf3/Cdk7/Phf10/Wac/Actl6a/Anp32b/Lsm10/Casp2/Phb2/Cul4a/Rps27l
cluster2	GO:0000154	rRNA modification	6/1151	6	0.000850376	0.016711896	0.013941326	Mrm1/Ftsj3/Nat10/Nop10/Gar1/Zcchc4
cluster2	GO:0008535	respiratory chain complex IV assembly	6/1151	6	0.000850376	0.016711896	0.013941326	Coa3/Cox14/Cox17/Tmem223/Smim20/Cox19
cluster2	GO:0071168	protein localization to chromatin	8/1151	8	0.000856739	0.016711896	0.013941326	Wbp2/Msh2/Cdk9/Mcm8/Zmynd8/Mms22l/Cenpa/Setd2
cluster2	GO:0009135	purine nucleoside diphosphate metabolic process	13/1151	13	0.000859139	0.016711896	0.013941326	Hdac4/Zbtb7a/Guk1/Rptor/Esrrb/Prkaa1/App/Mlst8/Galt/Eno1/Nudt9/Tigar/Pgk1
cluster2	GO:0009179	purine ribonucleoside diphosphate metabolic process	13/1151	13	0.000859139	0.016711896	0.013941326	Hdac4/Zbtb7a/Guk1/Rptor/Esrrb/Prkaa1/App/Mlst8/Galt/Eno1/Nudt9/Tigar/Pgk1
cluster2	GO:0032259	methylation	21/1151	21	0.000860317	0.016711896	0.013941326	Mrm1/Ftsj3/Cbll1/Trmt5/Arid4b/Trmt2a/Fam98a/Ntmt1/Trmt6/Mettl14/Trmt10a/Trmo/Zcchc4/Prdm5/Setmar/Prmt1/Lcmt1/Trmt1/Alkbh8/Hemk1/Setd2
cluster2	GO:0006839	mitochondrial transport	17/1151	17	0.000898413	0.017385324	0.01450311	Tomm40l/Slc25a39/Slc25a10/Mrs2/Vdac2/Bnip3l/Smdt1/Samm50/Acaa2/Slc25a28/Bcl2l11/Dnajc19/Slc25a33/Timm50/Pdcd5/Aifm1/Abcb7
cluster2	GO:0048753	pigment granule organization	7/1151	7	0.000918619	0.017708739	0.014772908	Pikfyve/Abcb6/Bloc1s1/Kif13a/Hps3/Apoe/Ap1g1
cluster2	GO:1901989	positive regulation of cell cycle phase transition	13/1151	13	0.00093004	0.017795043	0.014844905	Pbx1/Rptor/Anapc11/Cpsf3/Rad51b/App/Brd4/Cdc23/Anp32b/Lsm10/Cdc7/Phb2/Cul4a
cluster2	GO:0098885	modification of postsynaptic actin cytoskeleton	5/1151	5	0.000933133	0.017795043	0.014844905	Marcks/Myh10/Pfn1/Baiap2/Rhoa
cluster2	GO:0006278	RNA-templated DNA biosynthetic process	9/1151	9	0.000937135	0.017795043	0.014844905	Terf1/Xrcc5/Ten1/Telo2/Nat10/Nop10/Gar1/Mapkapk5/Ctnnb1
cluster2	GO:0007004	telomere maintenance via telomerase	9/1151	9	0.000937135	0.017795043	0.014844905	Terf1/Xrcc5/Ten1/Telo2/Nat10/Nop10/Gar1/Mapkapk5/Ctnnb1
cluster2	GO:0060628	regulation of ER to Golgi vesicle-mediated transport	4/1151	4	0.000957813	0.018119812	0.015115832	Pgap1/Lrrk2/Tbc1d20/Use1
cluster2	GO:0009134	nucleoside diphosphate catabolic process	13/1151	13	0.001005774	0.018886207	0.015755171	Hdac4/Zbtb7a/Rptor/Esrrb/Prkaa1/App/Mlst8/Nudt5/Galt/Eno1/Nudt9/Tigar/Pgk1
cluster2	GO:0071456	cellular response to hypoxia	13/1151	13	0.001005774	0.018886207	0.015755171	Commd1/Rptor/Bnip3l/Mlst8/Acaa2/Bmyc/Eno1/Tigar/Sirt2/Hyou1/Sdhd/Pdk3/Pgk1
cluster2	GO:0006487	protein N-linked glycosylation	9/1151	9	0.001049917	0.019471181	0.016243165	Uggt1/Tmem258/Dolpp1/Alg5/Ostc/Ost4/Rpn1/Alg8/Alg11
cluster2	GO:0010257	NADH dehydrogenase complex assembly	9/1151	9	0.001049917	0.019471181	0.016243165	Nubpl/Oxa1l/Ndufs8/Ndufb8/Ndufs3/Ndufs5/Ndufb2/Ndufb11/Aifm1
cluster2	GO:0032981	mitochondrial respiratory chain complex I assembly	9/1151	9	0.001049917	0.019471181	0.016243165	Nubpl/Oxa1l/Ndufs8/Ndufb8/Ndufs3/Ndufs5/Ndufb2/Ndufb11/Aifm1
cluster2	GO:0044242	cellular lipid catabolic process	20/1151	20	0.001052289	0.019471181	0.016243165	Acadl/Ilvbl/Vps54/Gpld1/Pck2/Pla2g6/Smpd4/Eci1/Hsd17b4/Acaa2/Acsl5/Pnpla7/Cpt2/Scp2/Echdc2/Hadhb/Sirt2/Etfb/Inpp5f/Gcdh
cluster2	GO:0045732	positive regulation of protein catabolic process	18/1151	18	0.001063627	0.019609417	0.016358484	Rhbdd3/Rack1/Gpld1/Trib1/Vps28/Lrrk2/App/Pacsin3/Ddrgk1/Eif2a/Fbxw7/Nub1/Eif2ak3/Apoe/Sirt2/Cul4a/Vps11/Bcap31
cluster2	GO:1903432	regulation of TORC1 signaling	11/1151	11	0.001071353	0.019680286	0.016417604	Stk11/Tbc1d7/Prkaa1/Klhl22/Tsc2/Wac/Fnip2/Mios/Sesn3/Sik3/Rragb
cluster2	GO:0072329	monocarboxylic acid catabolic process	14/1151	14	0.001084106	0.019842669	0.016553067	Acadl/Ilvbl/Pck2/Eci1/Hsd17b4/Acaa2/Acsl5/Cpt2/Scp2/Echdc2/Pgd/Hadhb/Etfb/Gcdh
cluster2	GO:0009165	nucleotide biosynthetic process	22/1151	22	0.001102935	0.020042578	0.016719833	Dtymk/Uck2/Tbpl1/Guk1/Tk1/Mthfd1/Ndufs8/Uqcc3/Ndufb8/Acsl5/Ndufs3/Acss2/Gmps/Ndufs5/Eno1/Ndufb2/Gcdh/Aprt/Sdhd/Nmnat3/Ndufb11/Pdk3
cluster2	GO:0031668	cellular response to extracellular stimulus	22/1151	22	0.001102935	0.020042578	0.016719833	Mtmr3/Rptor/Kif26a/Tbc1d7/Prkaa1/Dap/Slc39a4/Lrrk2/Mlst8/Tsc2/Eif2ak2/Impact/Acvr2a/Sh3glb1/Ulk1/Wipi2/Mios/Trim24/Eif2ak3/Gabarapl2/Sesn3/Rragb
cluster2	GO:0098781	ncRNA transcription	15/1151	15	0.001130019	0.020461412	0.017069231	Ncl/Hdac4/Smarcb1/Polr3b/Ell2/Ddx17/App/Ercc3/Bmyc/Snapc4/Polr1e/Snapc3/Polr1d/Polr3e/Polr2l
cluster2	GO:0060999	positive regulation of dendritic spine development	9/1151	9	0.001173435	0.021171946	0.017661971	Marcks/Pafah1b1/Baiap2/Tsc2/Zmynd8/Mapkapk5/Cux2/Ppp1r9a/Apoe
cluster2	GO:0009067	aspartate family amino acid biosynthetic process	5/1151	5	0.00118487	0.021302452	0.017770841	Adi1/Mthfd1/Mri1/Got2/Aasdhppt
cluster2	GO:1901293	nucleoside phosphate biosynthetic process	22/1151	22	0.001214464	0.021757361	0.018150333	Dtymk/Uck2/Tbpl1/Guk1/Tk1/Mthfd1/Ndufs8/Uqcc3/Ndufb8/Acsl5/Ndufs3/Acss2/Gmps/Ndufs5/Eno1/Ndufb2/Gcdh/Aprt/Sdhd/Nmnat3/Ndufb11/Pdk3
cluster2	GO:0097061	dendritic spine organization	12/1151	12	0.001243095	0.02219187	0.018512807	Marcks/Pafah1b1/Baiap2/Lrrk2/App/Ckap5/Zmynd8/Pdlim5/Cux2/Ppp1r9a/Cntnap2/Apoe
cluster2	GO:0031124	mRNA 3'-end processing	8/1151	8	0.001260331	0.022420624	0.018703637	Cpsf3/Papola/Cpsf1/App/Rprd1a/Tut1/Cdk9/Lsm10
cluster2	GO:1905897	regulation of response to endoplasmic reticulum stress	10/1151	10	0.001265739	0.022438095	0.018718211	Abca7/Lrrk2/App/Ddrgk1/Eif2a/Eif2ak3/Hyou1/Nck1/Manf/Bcap31
cluster2	GO:1901988	negative regulation of cell cycle phase transition	22/1151	22	0.001335538	0.023427999	0.019544005	Gigyf2/Tpr/Cradd/Crlf3/Eme1/Cdc6/Uimc1/Rad1/Klhl22/Brd4/Zfp36l2/Msh2/Wac/Cdk5rap2/Rad9b/Casp2/Setmar/Lcmt1/Cul4a/Zwilch/Rps27l/Atrip
cluster2	GO:0099175	regulation of postsynapse organization	14/1151	14	0.001339311	0.023427999	0.019544005	Nrp2/Marcks/Abhd17a/Pafah1b1/Baiap2/Lrrk2/App/Tsc2/Zmynd8/Pdlim5/Cux2/Ppp1r9a/Apoe/Cbln1
cluster2	GO:0036296	response to increased oxygen levels	4/1151	4	0.001340063	0.023427999	0.019544005	Tmem199/Sod2/Atp6v0d1/Atp6ap1
cluster2	GO:1903749	positive regulation of establishment of protein localization to mitochondrion	4/1151	4	0.001340063	0.023427999	0.019544005	Prkaa1/Fbxw7/Sh3glb1/Pdcd5
cluster2	GO:0046032	ADP catabolic process	12/1151	12	0.001347291	0.023473419	0.019581895	Hdac4/Zbtb7a/Rptor/Esrrb/Prkaa1/App/Mlst8/Galt/Eno1/Nudt9/Tigar/Pgk1
cluster2	GO:0019058	viral life cycle	21/1151	21	0.00135516	0.023492107	0.019597485	Pikfyve/Smarcb1/Bsg/Ddx56/Rnasek/Kpna2/Spcs1/Ctsb/Eif2ak2/Vps16/Tbc1d20/Vapb/Hmgb1/Rab43/Trim28/Apoe/Tsg101/Ifitm3/Bst2/Mvb12a/Plscr1
cluster2	GO:0032434	regulation of proteasomal ubiquitin-dependent protein catabolic process	13/1151	13	0.001362264	0.023492107	0.019597485	Commd1/Rack1/Tlk2/Styx/Pbk/Trib1/Lrrk2/Wac/Ddrgk1/Rad23b/Nub1/Sirt2/Araf
cluster2	GO:0034440	lipid oxidation	13/1151	13	0.001362264	0.023492107	0.019597485	Acadl/Ilvbl/Prkaa1/Eci1/Hsd17b4/Acaa2/Acsl5/Cpt2/Scp2/Echdc2/Hadhb/Etfb/Gcdh
cluster2	GO:0009261	ribonucleotide catabolic process	15/1151	15	0.001376758	0.023661576	0.019738858	Hdac4/Zbtb7a/Rptor/Esrrb/Prkaa1/App/Mlst8/Itpa/Pde5a/Galt/Eno1/Nudt9/Nt5c3/Tigar/Pgk1
cluster2	GO:0040029	epigenetic regulation of gene expression	20/1151	20	0.001433999	0.024562072	0.020490067	Hdac4/Tpr/Smarcb1/Wbp2/Arid4b/Dcaf13/Glyr1/Bmyc/Tfap2c/Lrif1/Noc2l/Mtf2/Alkbh4/Znhit1/Hmgb1/Trim28/Sirt2/Sgf29/Kat8/Klf2
cluster2	GO:0062013	positive regulation of small molecule metabolic process	17/1151	17	0.001449347	0.024727028	0.020627676	Stk11/Rptor/Esrrb/Gpld1/Prkaa1/Gpt/Myh9/App/Mlst8/Abcg1/Acsl5/Scp2/Eno1/Hmgb1/Tigar/Apoe/Sirt2
cluster2	GO:2001233	regulation of apoptotic signaling pathway	31/1151	31	0.001453384	0.024727028	0.020627676	Tpd52l1/Cradd/Rack1/Arrb2/Zmynd11/Vdac2/Tpt1/Lrrk2/Col2a1/App/Sod2/Acaa2/Acsl5/Bmyc/Prkra/Ndufs3/Bcl2l11/Fbxw7/Gclm/Sh3glb1/Map3k7/Eno1/Noc2l/Fis1/Casp2/Eif2ak3/Hyou1/Plscr1/Nck1/Ctnnb1/Bcap31
cluster2	GO:1903214	regulation of protein targeting to mitochondrion	5/1151	5	0.001483501	0.025155023	0.020984716	Bnip3l/Prkaa1/Lrrk2/Fbxw7/Pdcd5
cluster2	GO:0007029	endoplasmic reticulum organization	11/1151	11	0.00152243	0.025729064	0.021463589	Reep3/Ncln/Emc2/Lrrk2/Smpd4/Emc7/Vapb/Get4/Eif2ak3/Use1/Wdr83os
cluster2	GO:0006367	transcription initiation at RNA polymerase II promoter	14/1151	14	0.001535906	0.025870575	0.021581641	Smarcb1/Wbp2/Cdk7/Psmc6/Glyr1/Gtf2e1/Ercc3/Bmyc/Med19/Noc2l/Znhit1/Hmgb1/Sgf29/Kat8
cluster2	GO:0000077	DNA damage checkpoint signaling	13/1151	13	0.001576529	0.026356268	0.021986813	Gigyf2/Cradd/Eme1/Uimc1/Rad1/Brd4/Msh2/Wac/Rad9b/Casp2/Cul4a/Rps27l/Atrip
cluster2	GO:0045786	negative regulation of cell cycle	29/1151	29	0.001577873	0.026356268	0.021986813	Gigyf2/Tpr/Cradd/Crlf3/Eme1/Cdc6/Hexim1/Uimc1/Lats2/Rad1/Klhl22/Brd4/Zfp36l2/Msh2/Wac/Ptpn3/Cdk5rap2/Rad9b/Znhit1/Casp2/Setmar/Lcmt1/Cul4a/Sin3b/Zwilch/Rps27l/Atrip/Ctnnb1/Naa10
cluster2	GO:0018105	peptidyl-serine phosphorylation	24/1151	24	0.001580963	0.026356268	0.021986813	Pikfyve/Rack1/Arrb2/Ggnbp2/Tlk2/Rptor/Lats2/Pbk/Prkaa1/Lrrk2/App/Morc3/Pdcd10/Fnip2/Txn1/Cdc7/Ulk1/Mapkapk5/Gadd45a/Eif2ak3/Inpp5f/Nck1/Araf/Pdk3
cluster2	GO:0016358	dendrite development	25/1151	25	0.001585535	0.026356268	0.021986813	Srgap2/Marcks/Stk11/Cdkl3/Mink1/Pafah1b1/Baiap2/Matn2/Lrrk2/App/Tsc2/Pias2/Zmynd8/Ppp3ca/Pdlim5/Sh3glb1/Ywhah/Mapkapk5/Cux2/Ppp1r9a/Cntnap2/Apoe/Trappc4/Parp6/Rhoa
cluster2	GO:0017148	negative regulation of translation	14/1151	14	0.001642876	0.02716213	0.022659076	Ncl/Gigyf2/Tpr/Rack1/Eif4a3/Dapk1/Eif2ak2/Fxr1/Eif2a/Ago4/Serbp1/Eif2ak3/Calr/Trim71
cluster2	GO:0045815	transcription initiation-coupled chromatin remodeling	7/1151	7	0.001644729	0.02716213	0.022659076	Smarcb1/Wbp2/Glyr1/Noc2l/Znhit1/Sgf29/Kat8
cluster2	GO:0006901	vesicle coating	6/1151	6	0.001731365	0.028500063	0.023775201	Sar1b/Trappc6b/Trappc13/Arfgap2/Trappc2l/Trappc4
cluster2	GO:0006997	nucleus organization	14/1151	14	0.001755972	0.028784272	0.024012292	Tor1aip1/Tbpl1/Reep3/Sycp3/Pafah1b1/Wbp2nl/Akap8l/Nolc1/Fxr1/Ankle2/Serbp1/Parp11/Wdr73/Zpr1
cluster2	GO:0070085	glycosylation	19/1151	19	0.001759985	0.028784272	0.024012292	Uggt1/B3gnt7/Cog1/Galnt1/Tmem258/Dolpp1/Pomt1/B4galt5/Cog6/Alg5/Dpm3/Ostc/Nans/Fktn/Ost4/Rpn1/Alg8/Cog7/Alg11
cluster2	GO:0010998	regulation of translational initiation by eIF2 alpha phosphorylation	4/1151	4	0.001817261	0.029503633	0.024612395	Eif2ak2/Fech/Eif2ak3/Nck1
cluster2	GO:0090394	negative regulation of excitatory postsynaptic potential	4/1151	4	0.001817261	0.029503633	0.024612395	Eif4a3/Lrrk2/Cbln1/S1pr2
cluster2	GO:1905244	regulation of modification of synaptic structure	5/1151	5	0.001834013	0.029503633	0.024612395	Marcks/Myh10/Baiap2/Rhoa/Gripap1
cluster2	GO:0009137	purine nucleoside diphosphate catabolic process	12/1151	12	0.001838885	0.029503633	0.024612395	Hdac4/Zbtb7a/Rptor/Esrrb/Prkaa1/App/Mlst8/Galt/Eno1/Nudt9/Tigar/Pgk1
cluster2	GO:0009181	purine ribonucleoside diphosphate catabolic process	12/1151	12	0.001838885	0.029503633	0.024612395	Hdac4/Zbtb7a/Rptor/Esrrb/Prkaa1/App/Mlst8/Galt/Eno1/Nudt9/Tigar/Pgk1
cluster2	GO:0046031	ADP metabolic process	12/1151	12	0.001838885	0.029503633	0.024612395	Hdac4/Zbtb7a/Rptor/Esrrb/Prkaa1/App/Mlst8/Galt/Eno1/Nudt9/Tigar/Pgk1
cluster2	GO:0031345	negative regulation of cell projection organization	19/1151	19	0.001851663	0.029614923	0.024705234	Map4k4/Rab3ip/Cdkl3/Pafah1b1/Tbc1d7/Lrrk2/Tsc2/Coro1b/Vim/Rtca/Ppp3ca/Tesk1/Rap1gap/Ywhah/Ulk1/Apoe/Inpp5f/Prkcsh/Rhoa
cluster2	GO:0010948	negative regulation of cell cycle process	24/1151	24	0.001873984	0.029877665	0.024924418	Gigyf2/Tpr/Cradd/Crlf3/Eme1/Cdc6/Uimc1/Rad1/Klhl22/Brd4/Zfp36l2/Msh2/Wac/Cdk5rap2/Rad9b/Znhit1/Casp2/Setmar/Lcmt1/Cul4a/Zwilch/Rps27l/Atrip/Naa10
cluster2	GO:0006904	vesicle docking involved in exocytosis	7/1151	7	0.001881757	0.029907547	0.024949345	Exoc7/Exoc2/Exoc3/Stxbp2/Unc13a/Vps11/Ncam1
cluster2	GO:0045930	negative regulation of mitotic cell cycle	20/1151	20	0.001927794	0.030543491	0.02547986	Gigyf2/Tpr/Cradd/Crlf3/Eme1/Cdc6/Uimc1/Klhl22/Zfp36l2/Msh2/Wac/Ptpn3/Cdk5rap2/Rad9b/Casp2/Setmar/Lcmt1/Zwilch/Rps27l/Ctnnb1
cluster2	GO:0046486	glycerolipid metabolic process	28/1151	28	0.001940106	0.030642798	0.025562704	Inpp1/Pgap1/Pikfyve/Mtmr3/Dgke/Gpld1/Pck2/Pla2g6/Smpd4/Pigp/Serac1/Impa2/Pip5k1b/Pi4k2a/Acsl5/Pnpla7/Crls1/Plcb4/Impa1/Dnajc19/Dpm3/Sh3glb1/Pigk/Pdgfa/Phb2/Apoe/Inpp5f/Plscr1
cluster2	GO:0006892	post-Golgi vesicle-mediated transport	11/1151	11	0.001954005	0.030671227	0.025586419	Myo1b/Vps54/Commd1/Rack1/Exoc2/Kif13a/Vamp3/Vps29/Ap4m1/Ap1g1/Csk
cluster2	GO:0048814	regulation of dendrite morphogenesis	11/1151	11	0.001954005	0.030671227	0.025586419	Marcks/Stk11/Cdkl3/Pafah1b1/Baiap2/Pias2/Ppp3ca/Sh3glb1/Ywhah/Cux2/Parp6
cluster2	GO:0030968	endoplasmic reticulum unfolded protein response	9/1151	9	0.001978732	0.03091911	0.025793207	Abca7/Erlec1/Eif2ak2/Ddrgk1/Vapb/Eif2a/Eif2ak3/Parp6/Nck1
cluster2	GO:0072593	reactive oxygen species metabolic process	21/1151	21	0.001981994	0.03091911	0.025793207	Pikfyve/Hdac4/Hbp1/Tspo/Lrrk2/App/Cbr1/Sod2/Ndufs3/Map3k7/Txn1/Slc25a33/Cycs/Gadd45a/Tigar/Sirt2/Prcp/Coq7/Rhoa/Pdk3/Abcb7
cluster2	GO:0006110	regulation of glycolytic process	8/1151	8	0.002019017	0.031113729	0.025955562	Hdac4/Zbtb7a/Rptor/Esrrb/Prkaa1/App/Mlst8/Tigar
cluster2	GO:0030811	regulation of nucleotide catabolic process	8/1151	8	0.002019017	0.031113729	0.025955562	Hdac4/Zbtb7a/Rptor/Esrrb/Prkaa1/App/Mlst8/Tigar
cluster2	GO:0033059	cellular pigmentation	8/1151	8	0.002019017	0.031113729	0.025955562	Pikfyve/Abcb6/Bloc1s1/Kif13a/Rab11b/Hps3/Apoe/Ap1g1
cluster2	GO:0033121	regulation of purine nucleotide catabolic process	8/1151	8	0.002019017	0.031113729	0.025955562	Hdac4/Zbtb7a/Rptor/Esrrb/Prkaa1/App/Mlst8/Tigar
cluster2	GO:0009260	ribonucleotide biosynthetic process	18/1151	18	0.002051126	0.031512761	0.02628844	Uck2/Guk1/Mthfd1/Ndufs8/Uqcc3/Ndufb8/Acsl5/Ndufs3/Acss2/Gmps/Ndufs5/Eno1/Ndufb2/Gcdh/Aprt/Sdhd/Ndufb11/Pdk3
cluster2	GO:0044282	small molecule catabolic process	26/1151	26	0.002086501	0.031959401	0.026661035	Acadl/Ilvbl/Pck2/Cdadc1/Eci1/Hsd17b4/Acaa2/Acsl5/Nudt5/Ahcy/Galt/Cpt2/Scp2/Echdc2/Pgd/Eno1/Hadhb/Qdpr/Tigar/Dera/Apoe/Etfb/Gcdh/Got2/Aasdhppt/Pgk1
cluster2	GO:0044403	biological process involved in symbiotic interaction	20/1151	20	0.002121486	0.032397392	0.027026414	Pikfyve/Smarcb1/Bsg/Ddx56/Rnasek/Exoc7/Exoc2/Ctsb/Brd4/Cdk9/Psmc3/Bcl2l11/Vps16/Tbc1d20/Vapb/Hmgb1/Apoe/Tsg101/Ifitm3/Rab9
cluster2	GO:2000058	regulation of ubiquitin-dependent protein catabolic process	15/1151	15	0.002132456	0.032404111	0.027032019	Commd1/Rack1/Tlk2/Styx/Pbk/Trib1/Lrrk2/Wac/Ddrgk1/Fbxw7/Rad23b/Nub1/Sirt2/Araf/Bcap31
cluster2	GO:0009154	purine ribonucleotide catabolic process	14/1151	14	0.002134709	0.032404111	0.027032019	Hdac4/Zbtb7a/Rptor/Esrrb/Prkaa1/App/Mlst8/Itpa/Pde5a/Galt/Eno1/Nudt9/Tigar/Pgk1
cluster2	GO:0141137	positive regulation of gene expression, epigenetic	7/1151	7	0.00214441	0.032454202	0.027073806	Smarcb1/Wbp2/Glyr1/Noc2l/Znhit1/Sgf29/Kat8
cluster2	GO:0043470	regulation of carbohydrate catabolic process	9/1151	9	0.002183036	0.032940456	0.027479446	Hdac4/Zbtb7a/Rptor/Esrrb/Prkaa1/App/Mlst8/Hmgb1/Tigar
cluster2	GO:0006400	tRNA modification	10/1151	10	0.002198246	0.03307153	0.02758879	Trmt5/Elp3/Ankrd16/Trmt6/Trmt10a/Trmo/Trit1/Trmt1/Alkbh8/Elp6
cluster2	GO:0007041	lysosomal transport	13/1151	13	0.002236764	0.033551459	0.027989154	Vps54/Stx8/Vps53/Kif13a/Zfyve16/Vps16/Slc17a9/Ap4m1/Tsg101/Hook3/Mvb12a/Ap1g1/Vps11
cluster2	GO:0006470	protein dephosphorylation	19/1151	19	0.002259773	0.033796598	0.028193653	Ilkap/Stk11/Mtmr3/Fbxw11/Ywhae/Ppp2r5e/Cdca2/Ppp3cc/Sdhaf2/Ptpa/Ppp6c/Ptpra/Ppp3ca/Ptpn3/Ankle2/Ppp1cc/Timm50/Dlc1/Nck1
cluster2	GO:0006661	phosphatidylinositol biosynthetic process	11/1151	11	0.002293415	0.034198869	0.028529234	Inpp1/Pgap1/Dgke/Pigp/Impa2/Pip5k1b/Pi4k2a/Impa1/Dpm3/Pigk/Pdgfa
cluster2	GO:0000460	maturation of 5.8S rRNA	6/1151	6	0.002371459	0.035258929	0.029413553	Wdr12/Rrp15/Ftsj3/Rcl1/Exosc9/Las1l
cluster2	GO:0043248	proteasome assembly	4/1151	4	0.002400492	0.035310017	0.029456171	Psmg4/Psmd5/Adrm1/Pomp
cluster2	GO:0046794	transport of virus	4/1151	4	0.002400492	0.035310017	0.029456171	Pikfyve/Rnasek/Kpna2/Bst2
cluster2	GO:0051645	Golgi localization	4/1151	4	0.002400492	0.035310017	0.029456171	Stk11/Pdcd10/Copg1/Hook3
cluster2	GO:0072523	purine-containing compound catabolic process	15/1151	15	0.002402753	0.035310017	0.029456171	Hdac4/Zbtb7a/Rptor/Esrrb/Prkaa1/App/Mlst8/Itpa/Ahcy/Pde5a/Galt/Eno1/Nudt9/Tigar/Pgk1
cluster2	GO:0000723	telomere maintenance	14/1151	14	0.002422898	0.035503163	0.029617297	Terf1/Xrcc5/Ten1/Telo2/Ino80c/Dclre1c/Bmyc/Nat10/Nop10/Actl6a/Gar1/Mapkapk5/Zfp827/Ctnnb1
cluster2	GO:0006790	sulfur compound metabolic process	24/1151	24	0.002498707	0.036508484	0.030455951	B3gnt7/Gns/Adi1/Mthfd1/Sod2/Slc35b2/Hsd17b4/Acaa2/Acsl5/Ahcy/Acss2/Gstm7/Gstm2/Gclm/Mmachc/Eif2ak3/Suclg1/Chst8/Mcee/Mri1/Gcdh/Ctnnb1/Pdk3/Hmgn5
cluster2	GO:1901136	carbohydrate derivative catabolic process	21/1151	21	0.002599994	0.037879224	0.031599444	Hdac4/Zbtb7a/Gns/Nt5m/Rptor/Esrrb/Cdadc1/Prkaa1/Abhd10/App/Mlst8/Itpa/Ahcy/Pde5a/Galt/Eno1/Nudt9/Nt5c3/Tigar/Dera/Pgk1
cluster2	GO:0009152	purine ribonucleotide biosynthetic process	17/1151	17	0.00265146	0.038518347	0.032132611	Guk1/Mthfd1/Ndufs8/Uqcc3/Ndufb8/Acsl5/Ndufs3/Acss2/Gmps/Ndufs5/Eno1/Ndufb2/Gcdh/Aprt/Sdhd/Ndufb11/Pdk3
cluster2	GO:0046474	glycerophospholipid biosynthetic process	15/1151	15	0.002700819	0.038937606	0.032482363	Inpp1/Pgap1/Dgke/Pla2g6/Pigp/Impa2/Pip5k1b/Pi4k2a/Crls1/Impa1/Dpm3/Sh3glb1/Pigk/Pdgfa/Plscr1
cluster2	GO:0016180	snRNA processing	5/1151	5	0.00271104	0.038937606	0.032482363	Tut1/Exosc9/Ints8/Ints4/Ints10
cluster2	GO:0031571	mitotic G1 DNA damage checkpoint signaling	5/1151	5	0.00271104	0.038937606	0.032482363	Gigyf2/Cradd/Wac/Casp2/Rps27l
cluster2	GO:0042790	nucleolar large rRNA transcription by RNA polymerase I	5/1151	5	0.00271104	0.038937606	0.032482363	Ncl/Smarcb1/Ercc3/Polr1e/Polr1d
cluster2	GO:0060996	dendritic spine development	13/1151	13	0.002731712	0.03910905	0.032625384	Srgap2/Marcks/Pafah1b1/Baiap2/Lrrk2/Tsc2/Zmynd8/Pdlim5/Mapkapk5/Cux2/Ppp1r9a/Cntnap2/Apoe
cluster2	GO:0032781	positive regulation of ATP-dependent activity	6/1151	6	0.002751276	0.03910905	0.032625384	Tor1aip1/Ahsa2/Pfn1/Dnajb11/Msh2/Setmar
cluster2	GO:0090114	COPII-coated vesicle budding	6/1151	6	0.002751276	0.03910905	0.032625384	Sar1b/Sec23b/Tbc1d20/Vapb/Trappc2l/Trappc4
cluster2	GO:0031297	replication fork processing	7/1151	7	0.002753833	0.03910905	0.032625384	Zranb3/Eme1/Exd2/Cdk9/Mms22l/Bod1l/Setmar
cluster2	GO:0032786	positive regulation of DNA-templated transcription, elongation	8/1151	8	0.00279383	0.039566249	0.033006787	Thoc5/Supt4a/Ell2/Brd4/Cdk9/Med19/Zmynd8/Ctnnb1
cluster2	GO:0032456	endocytic recycling	10/1151	10	0.002837524	0.040054227	0.033413865	Commd1/Vps53/Rab11b/Stx16/Ankrd50/Snx17/Vps29/Inpp5f/Gripap1/Atp6ap1
cluster2	GO:0030518	intracellular steroid hormone receptor signaling pathway	12/1151	12	0.002844087	0.040054227	0.033413865	Zbtb7a/Wbp2/Esrrb/Ddx17/Pias2/Ddrgk1/Ywhah/Phb2/Nr3c2/Calr/Vps11/Rhoa
cluster2	GO:0036503	ERAD pathway	11/1151	11	0.002890617	0.040596758	0.033866454	Uggt1/Dnajb12/Erlec1/Psmc6/Eif2a/Get4/Eif2ak3/Aup1/Rcn3/Calr/Bcap31
cluster2	GO:0009101	glycoprotein biosynthetic process	22/1151	22	0.002972692	0.041634112	0.03473183	Uggt1/B3gnt7/Fam20b/Abca7/Itm2b/Slc35b2/Galnt1/Tmem258/Dolpp1/Pomt1/B4galt5/Alg5/Dpm3/Ostc/Fktn/Ost4/Rpn1/Chst8/Alg8/Cog7/Alg11/Ctnnb1
cluster2	GO:0034502	protein localization to chromosome	12/1151	12	0.003048344	0.042423056	0.03538998	Terf1/Wbp2/Msh2/Cdk9/Mcm8/Zmynd8/Mms22l/Cenpa/Zfp827/Zwilch/Setd2/Htatsf1
cluster2	GO:0106027	neuron projection organization	12/1151	12	0.003048344	0.042423056	0.03538998	Marcks/Pafah1b1/Baiap2/Lrrk2/App/Ckap5/Zmynd8/Pdlim5/Cux2/Ppp1r9a/Cntnap2/Apoe
cluster2	GO:0046390	ribose phosphate biosynthetic process	18/1151	18	0.00306823	0.042423056	0.03538998	Uck2/Guk1/Mthfd1/Ndufs8/Uqcc3/Ndufb8/Acsl5/Ndufs3/Acss2/Gmps/Ndufs5/Eno1/Ndufb2/Gcdh/Aprt/Sdhd/Ndufb11/Pdk3
cluster2	GO:0030705	cytoskeleton-dependent intracellular transport	17/1151	17	0.003095406	0.042423056	0.03538998	Dst/Stk11/Bloc1s1/Fbxw11/Pafah1b1/Wdr35/Kif13a/Kif13b/Myo10/App/Ttc21b/Ift52/Rabgef1/Copg1/Hook3/Kxd1/Myo5c
cluster2	GO:0006378	mRNA polyadenylation	4/1151	4	0.003100586	0.042423056	0.03538998	Cpsf3/Papola/Cpsf1/Tut1
cluster2	GO:0032048	cardiolipin metabolic process	4/1151	4	0.003100586	0.042423056	0.03538998	Pla2g6/Crls1/Dnajc19/Phb2
cluster2	GO:0051044	positive regulation of membrane protein ectodomain proteolysis	4/1151	4	0.003100586	0.042423056	0.03538998	Gpld1/App/Pacsin3/Apoe
cluster2	GO:2000232	regulation of rRNA processing	4/1151	4	0.003100586	0.042423056	0.03538998	Wdr75/Ncl/Wdr43/Shq1
cluster2	GO:0000245	spliceosomal complex assembly	7/1151	7	0.00310433	0.042423056	0.03538998	Luc7l3/Luc7l/Rsrp1/Sfswap/Usp39/U2af2/Htatsf1
cluster2	GO:0006096	glycolytic process	11/1151	11	0.003115405	0.042459957	0.035420763	Hdac4/Zbtb7a/Rptor/Esrrb/Prkaa1/App/Mlst8/Galt/Eno1/Tigar/Pgk1
cluster2	GO:0046824	positive regulation of nucleocytoplasmic transport	9/1151	9	0.003173849	0.042696404	0.035618011	Tpr/Ywhae/Hsp90ab1/Ect2/Anp32b/Khdrbs1/Trim28/Nutf2/Zpr1
cluster2	GO:2000036	regulation of stem cell population maintenance	9/1151	9	0.003173849	0.042696404	0.035618011	Smarcb1/Smarce1/Esrrb/Arid4b/Phf10/Wdr43/Brms1/Actl6a/Taf5l
cluster2	GO:0014912	negative regulation of smooth muscle cell migration	6/1151	6	0.003174861	0.042696404	0.035618011	Trib1/Myh9/Coro1b/S1pr2/Tpm1/Rhoa
cluster2	GO:0042168	heme metabolic process	6/1151	6	0.003174861	0.042696404	0.035618011	Abcb6/Slc25a39/Hmox2/Fech/Uros/Abcb7
cluster2	GO:0070316	regulation of G0 to G1 transition	6/1151	6	0.003174861	0.042696404	0.035618011	Smarcb1/Sox15/Smarce1/Phf10/Actl6a/Znhit1
cluster2	GO:0031333	negative regulation of protein-containing complex assembly	15/1151	15	0.003204635	0.042982798	0.035856926	Pfn1/Pecam1/Tbcd/Vdac2/Sptan1/Zdhhc12/Mkks/Map3k7/Ulk1/Hmgb1/Eml2/Sirt2/Lcmt1/Zfp827/Tpm1
cluster2	GO:0043555	regulation of translation in response to stress	5/1151	5	0.003247858	0.043219526	0.036054408	Eif2ak2/Impact/Fech/Eif2ak3/Nck1
cluster2	GO:0044819	mitotic G1/S transition checkpoint signaling	5/1151	5	0.003247858	0.043219526	0.036054408	Gigyf2/Cradd/Wac/Casp2/Rps27l
cluster2	GO:0051043	regulation of membrane protein ectodomain proteolysis	5/1151	5	0.003247858	0.043219526	0.036054408	Gpld1/App/Pacsin3/Ptpn3/Apoe
cluster2	GO:0032200	telomere organization	14/1151	14	0.003285901	0.043497441	0.036286249	Terf1/Xrcc5/Ten1/Telo2/Ino80c/Dclre1c/Bmyc/Nat10/Nop10/Actl6a/Gar1/Mapkapk5/Zfp827/Ctnnb1
cluster2	GO:0051783	regulation of nuclear division	14/1151	14	0.003285901	0.043497441	0.036286249	Tpr/Anapc11/Cdca2/Rad1/Klhl22/Cdc23/Cdk5rap2/Ywhah/Tgfa/Rad51ap1/Sirt2/Lcmt1/Calr/Zwilch
cluster2	GO:0006090	pyruvate metabolic process	13/1151	13	0.00331273	0.043738392	0.036487254	Hdac4/Zbtb7a/Rptor/Esrrb/Pck2/Prkaa1/App/Mlst8/Galt/Eno1/Tigar/Pdk3/Pgk1
cluster2	GO:0045017	glycerolipid biosynthetic process	18/1151	18	0.003379434	0.044503195	0.037125264	Inpp1/Pgap1/Dgke/Gpld1/Pck2/Pla2g6/Pigp/Impa2/Pip5k1b/Pi4k2a/Acsl5/Crls1/Impa1/Dpm3/Sh3glb1/Pigk/Pdgfa/Plscr1
cluster2	GO:0043462	regulation of ATP-dependent activity	8/1151	8	0.003427203	0.045015332	0.037552497	Tor1aip1/Ahsa2/Pfn1/Oxa1l/Dnajb11/Msh2/Setmar/Nr3c2
cluster2	GO:0043433	negative regulation of DNA-binding transcription factor activity	14/1151	14	0.003485498	0.045226732	0.037728851	Hdac4/Pbx1/Cactin/Commd1/Arrb2/Dap/Trib1/Pias2/Brms1/Mturn/Irak2/Phb2/Nfkbid/Wwp2
cluster2	GO:0045981	positive regulation of nucleotide metabolic process	7/1151	7	0.0034879	0.045226732	0.037728851	Rptor/Esrrb/Prkaa1/App/Mlst8/Eno1/Tigar
cluster2	GO:0170036	import into the mitochondrion	7/1151	7	0.0034879	0.045226732	0.037728851	Tomm40l/Slc25a39/Smdt1/Slc25a28/Dnajc19/Slc25a33/Timm50
cluster2	GO:1900544	positive regulation of purine nucleotide metabolic process	7/1151	7	0.0034879	0.045226732	0.037728851	Rptor/Esrrb/Prkaa1/App/Mlst8/Eno1/Tigar
cluster2	GO:1902459	positive regulation of stem cell population maintenance	7/1151	7	0.0034879	0.045226732	0.037728851	Smarcb1/Smarce1/Esrrb/Arid4b/Phf10/Brms1/Actl6a
cluster2	GO:0051053	negative regulation of DNA metabolic process	13/1151	13	0.003527339	0.045621445	0.038058126	Terf1/Xrcc5/Zranb3/Helb/Ten1/Gtpbp4/Nudt16l1/Rmi2/Msh2/Nat10/Dffb/Dnajc2/Trim28
cluster2	GO:0042326	negative regulation of phosphorylation	25/1151	25	0.003612845	0.046608457	0.038881508	Cactin/Rack1/Irf1/Arrb2/Ggnbp2/Hexim1/Pecam1/Lats2/Pbk/Trib1/Lrrk2/Tsc2/Impact/Nolc1/Wwtr1/Tesk1/Ankle2/Rabgef1/Gadd45a/Tigar/Apoe/Sirt2/Tsg101/Inpp5f/Nck1
cluster2	GO:0071496	cellular response to external stimulus	24/1151	24	0.003691519	0.047502544	0.039627368	Cradd/Mtmr3/Rptor/Kif26a/Tbc1d7/Prkaa1/Dap/Slc39a4/Lrrk2/Mlst8/Tsc2/Eif2ak2/Impact/Acvr2a/Sh3glb1/Ulk1/Wipi2/Mios/Trim24/Eif2ak3/Gabarapl2/Sesn3/Ctnnb1/Rragb
cluster2	GO:0050775	positive regulation of dendrite morphogenesis	8/1151	8	0.003782927	0.048359735	0.040342451	Marcks/Cdkl3/Pafah1b1/Baiap2/Pias2/Sh3glb1/Cux2/Parp6
cluster2	GO:0006900	vesicle budding from membrane	9/1151	9	0.003786748	0.048359735	0.040342451	Sar1b/Trappc6b/Trappc13/Arfgap2/Sec23b/Tbc1d20/Vapb/Trappc2l/Trappc4
cluster2	GO:0010833	telomere maintenance via telomere lengthening	9/1151	9	0.003786748	0.048359735	0.040342451	Terf1/Xrcc5/Ten1/Telo2/Nat10/Nop10/Gar1/Mapkapk5/Ctnnb1
cluster2	GO:0030813	positive regulation of nucleotide catabolic process	5/1151	5	0.003857103	0.048888779	0.040783788	Rptor/Esrrb/Prkaa1/App/Mlst8
cluster2	GO:0033123	positive regulation of purine nucleotide catabolic process	5/1151	5	0.003857103	0.048888779	0.040783788	Rptor/Esrrb/Prkaa1/App/Mlst8
cluster2	GO:0045821	positive regulation of glycolytic process	5/1151	5	0.003857103	0.048888779	0.040783788	Rptor/Esrrb/Prkaa1/App/Mlst8
cluster2	GO:0006744	ubiquinone biosynthetic process	4/1151	4	0.003928029	0.049540066	0.041327101	Coq6/Pdss1/Adck2/Coq7
cluster2	GO:0097428	protein maturation by iron-sulfur cluster transfer	4/1151	4	0.003928029	0.049540066	0.041327101	Cisd1/Glrx5/Mms19/Ciao1
cluster2	GO:1903046	meiotic cell cycle process	19/1151	19	0.003962813	0.049854738	0.041589606	Terf1/Sycp3/Eme1/Rpl10l/Rad1/Dcaf13/Myh9/Majin/BC005624/Bcl2l11/Tdrkh/Rad54b/Ago4/Cenpc1/Zcwpw1/Rad51ap1/Sirt2/Mcm5/Calr
cluster2	GO:0009416	response to light stimulus	24/1151	24	0.003980006	0.049916149	0.041640836	Zranb3/Abca7/Stk11/Rpain/Ercc8/Ccdc66/Pbk/Prkaa1/App/Msh2/Ercc3/Fech/Poli/Ckap5/Lrrn4/Dynlrb1/Cep250/Fbxw7/Noc2l/Ppp1cc/Cntnap2/Kras/Deaf1/Cul4a
cluster2	GO:0043401	steroid hormone mediated signaling pathway	12/1151	12	0.003987385	0.049916149	0.041640836	Zbtb7a/Wbp2/Esrrb/Ddx17/Pias2/Ddrgk1/Ywhah/Phb2/Nr3c2/Calr/Vps11/Rhoa
cluster3	GO:0007264	small GTPase-mediated signal transduction	46/909	46	1.16352974236147e-12	5.82230283077679e-09	4.55123844485812e-09	Arfgef3/Dock2/Ntn1/Rap1gap2/Crk/Nf1/Nkiras2/Rab15/Net1/Arhgef3/Rap2a/Dock9/Dennd3/Tagap/Rhot2/Syngap1/Psd2/Pdgfrb/Ralgds/Rnd3/Src/Rab33b/Arhgef11/Vav3/Lpar1/Tek/Ephb2/Rhoh/Kctd10/Rab35/Brap/Rhof/Gna12/Rtkn/Foxm1/Arhgap35/Sipa1l3/Nup62/Arhgef7/Rasa3/Psd3/Myo9b/Rab4a/Arhgef12/Dennd4a/Plxnb1
cluster3	GO:0016358	dendrite development	32/909	32	1.80527371335557e-08	4.51679483081563e-05	3.53073532569962e-05	Hecw2/Ngef/Zfp365/Dip2a/Ntn1/Crk/Dlg5/Wnt5a/Rap2a/Asap1/Rbfox2/Sult4a1/Dnm1l/Dgkg/Dscam/Syngap1/Flrt1/Vldlr/Prkg1/Ss18l1/Mgarp/Chrnb2/Lpar1/Mpdz/Ephb2/Sdk1/Gsk3a/Crtc1/Map1s/Nlgn3/Acsl4/Cdkl5
cluster3	GO:0051056	regulation of small GTPase mediated signal transduction	26/909	26	5.23753899200256e-08	8.73621503866027e-05	6.82901575237948e-05	Arfgef3/Dock2/Rap1gap2/Crk/Nf1/Net1/Arhgef3/Dennd3/Tagap/Syngap1/Psd2/Pdgfrb/Src/Lpar1/Tek/Ephb2/Kctd10/Foxm1/Arhgap35/Sipa1l3/Nup62/Rasa3/Psd3/Myo9b/Dennd4a/Plxnb1
cluster3	GO:0034329	cell junction assembly	39/909	39	1.16907569948479e-07	0.000146251	0.000114323	Gja1/Ntn1/Crk/Flrt2/Dlg5/Wnt5a/Cdh24/Ptk2b/Rap2a/Cdh6/Lrrc24/Itga5/Pdpk1/Srf/Flrt1/Ldb1/Ptprj/Fmn1/Src/Chrnb2/Pkn2/Epha7/Mpdz/Tek/Ephb2/Pclo/Lgi2/Adgrl3/Sdk1/Fkrp/Whamm/Shank2/Camsap3/Thsd1/Zfp703/Bsn/Plxnb1/Gabre/Nlgn3
cluster3	GO:0030099	myeloid cell differentiation	38/909	38	6.2594268512382e-07	0.000525811	0.000411021	Rabgap1l/Nf1/Kat7/Nfe2l1/Thra/Rara/Naglu/Gpr68/Ripk1/Tifab/Bap1/Ptk2b/Myc/Hsf1/Rbfox2/Nckap1l/Adgrf5/Srf/Apc/Nfatc1/Tcirg1/Gpr137/Ldb1/Sh3pxd2a/Fbn1/Src/Fam210b/Adar/Pithd1/Ctnnbip1/Fosl2/Igsf23/Tyrobp/Sox6/Adam8/Kat6a/Mfhas1/Ireb2
cluster3	GO:0043087	regulation of GTPase activity	28/909	28	6.3046853045338e-07	0.000525811	0.000411021	Ngef/Rabgap1l/Arhgap9/Crk/Abr/Nf1/Rgs9/Asap2/Net1/Wnt5a/Dock9/Rictor/Asap1/Sgsm3/Syngap1/Prkg1/Ralgds/Tbc1d13/Vav3/Arhgef5/Wnk1/Evi5l/Arhgef7/Rasa3/Myo9b/Gnb5/Tbc1d2b/Plxnb1
cluster3	GO:0031589	cell-substrate adhesion	31/909	31	8.34197793954108e-07	0.000596332	0.000466147	Crk/Nf1/Epdr1/Spock1/Ccl28/Ptk2b/Egflam/Angpt1/Parvb/Itga5/Pdpk1/Ddr1/Srf/Ldb1/Ptprj/Fmn1/Thbs1/Rin2/Src/Tek/Spp1/Ndnf/Antxr1/Axl/Whamm/Parva/Itgal/Adam8/Camsap3/Thsd1/Egfl6
cluster3	GO:0006816	calcium ion transport	35/909	35	1.07043508551359e-06	0.000669557	0.000523386	Cacna1e/Gja1/Micu1/Stc2/Vdac1/Inpp5k/Rgs9/Prkd1/Akt1/Micu2/Ptk2b/Nalcn/Dnm1l/Ehd3/Pdgfrb/Nfatc1/Ahnak/Trpm6/Cacnb2/Cacnb4/Ryr3/Capn3/Chrnb2/Pde4b/Epb41/Wfs1/Tpcn1/Atp2a2/Itpr1/Ryr1/Sphk2/Homer2/Tmem38a/Gnb5/Atp2b3
cluster3	GO:0062197	cellular response to chemical stress	27/909	27	2.55374583673694e-06	0.001343982	0.001050578	Ncoa7/Micu1/Pdk2/Nfe2l1/Naglu/Prkd1/Akt1/Net1/Ripk1/Tifab/Hsf1/Atf4/Pdgfrb/Capn1/Pla2r1/Atf2/Capn3/Src/Oser1/Arnt/Pdgfra/Prkg2/Atp2a2/Wnk1/Axl/Mapk3/Prdx2
cluster3	GO:0060348	bone development	23/909	23	2.78293804644223e-06	0.001343982	0.001050578	Rab23/Nab1/Atg9a/Gja1/Rara/Gpr68/Tifab/Osr2/Runx2/Atf2/Thbs1/Fbn1/Asxl1/Src/Ecm1/Matn1/Fosl2/Evc/Ryr1/Tyrobp/Comp/Plxnb1/Mbtps2
cluster3	GO:0042692	muscle cell differentiation	35/909	35	3.60775395745018e-06	0.001343982	0.001050578	Sema4c/Csrp1/Dock2/Supt6/Rara/Naglu/Prkd1/Akt1/Col14a1/Myc/Cby1/Ppara/Cxadr/Srf/Svil/Epc1/Pdgfrb/Nfatc1/Plpp7/Cacnb4/Capn3/Myl9/Sort1/Arid1a/Pdgfra/Atp2a2/Zfp418/Fkrp/Gsk3a/Ryr1/Sox6/Lrrc27/Myom2/Comp/Tnpo2
cluster3	GO:0051051	negative regulation of transport	36/909	36	3.69083106980712e-06	0.001343982	0.001050578	Rab23/Hecw2/Ptprv/Lyplal1/Derl3/Best3/Vdac1/Inpp5k/Abr/Nf1/Akt1/Hrh2/Tifab/Pde8b/Ptk2b/Angpt1/Myc/Atf4/Nckap1l/Ffar4/Frmd4a/Pla2r1/Thbs1/Fbn1/Rab33b/Ephb2/Prkg2/Rab11fip5/Wnk1/Gsk3a/Nr1h2/Necab2/Oaz2/Gnb5/Gabre/Acsl4
cluster3	GO:0007015	actin filament organization	35/909	35	3.77897523562091e-06	0.001343982	0.001050578	Gja1/Specc1l/Kiss1r/Inpp5k/Pfn4/Ptk2b/Rictor/Nckap1l/Rhot2/Srf/Svil/Myo7b/Synpo/Capn1/Zeb2/Rnd3/Fmn1/Src/Prkci/Lpar1/Sh3d21/Rhoh/Myo1h/Rhof/Limk1/Mtpn/Arhgef5/Arhgap35/Whamm/Fchsd2/Fat1/Tpm4/Spire2/Shroom4/Shroom2
cluster3	GO:0051897	positive regulation of phosphatidylinositol 3-kinase/protein kinase B signal transduction	20/909	20	3.87561344135108e-06	0.001343982	0.001050578	Specc1l/Prkd1/Extl3/Ptk2b/Rictor/Angpt1/Prr5/Hbegf/Pdgfrb/Ptprj/Thbs1/Src/Vav3/Tek/Lin28a/Pdgfra/Axl/Adam8/Mfhas1/Plxnb1
cluster3	GO:0001558	regulation of cell growth	34/909	34	4.02872214003123e-06	0.001343982	0.001050578	Sema4c/Gja1/Ntn1/Crk/Kat7/Akt1/Gng4/Wnt5a/Bap1/Extl3/Ptk2b/Rictor/Col14a1/Prr5/Ppara/Dcbld2/Dscam/Ddr1/Srf/Hbegf/Nanos1/Naif1/Ptprj/Ncoa3/Epha7/Sfn/Limk1/Mtpn/Zfp418/Gsk3a/Sphk2/Dcun1d5/Acsl4/Cdkl5
cluster3	GO:1904019	epithelial cell apoptotic process	18/909	18	5.35528928336488e-06	0.001596405	0.001247895	Jag2/Angpt1/Myc/Ppara/Atf7/Apc/Pla2r1/Atf2/Thbs1/Bcl2l1/E2f1/Prkci/Adar/Sort1/Tek/E2f2/Wfs1/Ndnf
cluster3	GO:0006935	chemotaxis	34/909	34	5.58334960153986e-06	0.001596405	0.001247895	Sema4c/Prss56/Ackr3/Dock2/Ntn1/Crk/Prkd1/Ccl28/Wnt5a/Ptk2b/Angpt1/Nckap1l/Dnm1l/Cxadr/Dscam/Hbegf/Pdgfrb/Plgrkt/Ptprj/Thbs1/Lbp/Vav3/Lpar1/Pde4b/Pdgfra/Spp1/Arhgef5/Wnk1/Parva/Mapk3/Adam8/Lsp1/Myo9b/Cmtm3
cluster3	GO:0042330	taxis	34/909	34	6.11962403979062e-06	0.001596405	0.001247895	Sema4c/Prss56/Ackr3/Dock2/Ntn1/Crk/Prkd1/Ccl28/Wnt5a/Ptk2b/Angpt1/Nckap1l/Dnm1l/Cxadr/Dscam/Hbegf/Pdgfrb/Plgrkt/Ptprj/Thbs1/Lbp/Vav3/Lpar1/Pde4b/Pdgfra/Spp1/Arhgef5/Wnk1/Parva/Mapk3/Adam8/Lsp1/Myo9b/Cmtm3
cluster3	GO:0003416	endochondral bone growth	8/909	8	6.40244901088533e-06	0.001596405	0.001247895	Rara/Atf2/Thbs1/Ecm1/Matn1/Fosl2/Evc/Comp
cluster3	GO:2000192	negative regulation of fatty acid transport	5/909	5	6.72126939236476e-06	0.001596405	0.001247895	Akt1/Hrh2/Pla2r1/Thbs1/Acsl4
cluster3	GO:0030098	lymphocyte differentiation	35/909	35	6.80375794997241e-06	0.001596405	0.001247895	Ctla4/Nhej1/Usp44/Dock2/Kat7/Rara/Jag2/Zmiz1/Ptk2b/St3gal1/Arid2/Nckap1l/H2-Oa/H2-Ab1/Runx2/Srf/Apc/Nfatc1/Tcirg1/Atf2/Ptprj/Tpd52/Gon4l/Zbtb7b/Arid1a/Fosl2/Rhoh/Gimap1/Cd79a/Axl/Klhl25/Adam8/Prdx2/Brd7/Itm2a
cluster3	GO:0034599	cellular response to oxidative stress	22/909	22	7.12137656302394e-06	0.001596405	0.001247895	Ncoa7/Pdk2/Nfe2l1/Naglu/Prkd1/Akt1/Net1/Ripk1/Hsf1/Atf4/Pdgfrb/Capn1/Pla2r1/Atf2/Src/Oser1/Arnt/Pdgfra/Atp2a2/Axl/Mapk3/Prdx2
cluster3	GO:0006890	retrograde vesicle-mediated transport, Golgi to endoplasmic reticulum	9/909	9	7.62222952741396e-06	0.001596405	0.001247895	Bicd2/Golph3/Arf3/Copz1/Bnip1/Rab33b/Golph3l/Arf5/Uvrag
cluster3	GO:0001654	eye development	32/909	32	7.65662060927904e-06	0.001596405	0.001247895	Prss56/Gja1/Kera/Limk2/Nf1/Rara/Naglu/Dio3/Sall2/Osr2/Atf4/Dscam/Srf/Man2a1/Apc/Pdgfrb/Tcirg1/Zeb2/Gpd2/Prkci/Pygo2/Arid1a/Ephb2/Kmt2c/Pdgfra/Arhgap35/Fkrp/Sipa1l3/Fat1/Tmem231/Shroom2/Nhs
cluster3	GO:0035265	organ growth	21/909	21	8.00831857503428e-06	0.001602945	0.001253007	Gja1/Rara/Akt1/Col14a1/Ppara/Arid2/Cxadr/Apc/Pdgfrb/Atf2/Thbs1/Ecm1/Matn1/Trp73/Fosl2/Evc/Pdgfra/Acacb/Zfp418/Gsk3a/Comp
cluster3	GO:0031032	actomyosin structure organization	21/909	21	8.58402803045173e-06	0.001633862	0.001277174	Csrp1/Kiss1r/Inpp5k/Prkd1/Ptk2b/Srf/Epb41l4a/Synpo/Pdgfrb/Zeb2/Capn3/Myl9/Src/Epb41l4b/Lpar1/Epb41/Pdgfra/Limk1/Arhgef5/Rtkn/Myom2
cluster3	GO:0150063	visual system development	32/909	32	8.81580048636368e-06	0.001633862	0.001277174	Prss56/Gja1/Kera/Limk2/Nf1/Rara/Naglu/Dio3/Sall2/Osr2/Atf4/Dscam/Srf/Man2a1/Apc/Pdgfrb/Tcirg1/Zeb2/Gpd2/Prkci/Pygo2/Arid1a/Ephb2/Kmt2c/Pdgfra/Arhgap35/Fkrp/Sipa1l3/Fat1/Tmem231/Shroom2/Nhs
cluster3	GO:1903706	regulation of hemopoiesis	33/909	33	9.88803851067128e-06	0.001767134	0.001381352	Ctla4/Nf1/Kat7/Rara/Gpr68/Ripk1/Kat6b/Zmiz1/Ptk2b/Myc/Hsf1/Rbfox2/Arid2/Nckap1l/Brpf3/H2-Oa/Apc/Gpr137/Ldb1/Fbn1/Fam210b/Zbtb7b/Arid1a/Pithd1/Ctnnbip1/Rhoh/Axl/Tyrobp/Klhl25/Adam8/Kat6a/Prdx2/Brd7
cluster3	GO:0048880	sensory system development	32/909	32	1.06118125867047e-05	0.001786028	0.001396121	Prss56/Gja1/Kera/Limk2/Nf1/Rara/Naglu/Dio3/Sall2/Osr2/Atf4/Dscam/Srf/Man2a1/Apc/Pdgfrb/Tcirg1/Zeb2/Gpd2/Prkci/Pygo2/Arid1a/Ephb2/Kmt2c/Pdgfra/Arhgap35/Fkrp/Sipa1l3/Fat1/Tmem231/Shroom2/Nhs
cluster3	GO:0048193	Golgi vesicle transport	24/909	24	1.07076021069371e-05	0.001786028	0.001396121	Klhl12/Sec16b/Cnst/Lyplal1/Gosr2/Prkd1/Bicd2/Sec24c/Golph3/Trappc9/Arf3/Copz1/Bnip1/Ehd3/Golga2/Prkci/Rab33b/Golph3l/Sort1/Stx17/Arf5/Whamm/Uvrag/Spire2
cluster3	GO:0032006	regulation of TOR signaling	16/909	16	1.29140370646833e-05	0.002084576	0.001629493	Rnf152/Akt3/Ddit4/Akt1/Rictor/Golph3/Nckap1l/Gpr137/Src/Lin28a/Ywhag/Gna12/Gsk3a/Akt1s1/Mapk3/Usp9x
cluster3	GO:0043010	camera-type eye development	29/909	29	1.39862341372852e-05	0.002187097	0.001709633	Prss56/Gja1/Kera/Limk2/Nf1/Rara/Naglu/Dio3/Osr2/Atf4/Dscam/Srf/Man2a1/Apc/Pdgfrb/Tcirg1/Zeb2/Gpd2/Pygo2/Arid1a/Ephb2/Kmt2c/Pdgfra/Arhgap35/Fkrp/Fat1/Tmem231/Shroom2/Nhs
cluster3	GO:0007416	synapse assembly	21/909	21	1.47172382801279e-05	0.002231668	0.001744474	Ntn1/Crk/Flrt2/Dlg5/Wnt5a/Ptk2b/Rap2a/Lrrc24/Flrt1/Chrnb2/Epha7/Ephb2/Pclo/Lgi2/Adgrl3/Sdk1/Shank2/Bsn/Plxnb1/Gabre/Nlgn3
cluster3	GO:0007266	Rho protein signal transduction	16/909	16	1.67615224262431e-05	0.002466902	0.001928353	Ntn1/Net1/Arhgef3/Tagap/Pdgfrb/Arhgef11/Lpar1/Tek/Kctd10/Gna12/Rtkn/Arhgap35/Arhgef7/Myo9b/Arhgef12/Plxnb1
cluster3	GO:0051090	regulation of DNA-binding transcription factor activity	29/909	29	2.05466110932219e-05	0.002937578	0.002296277	Hes6/Rnf2/Prkd1/Akt1/Trim38/Ripk1/Wnt5a/Trappc9/Hsf1/Trim15/Srf/Ppp2r5b/Atf2/Capn3/Prkci/Ctnnbip1/Clock/Zfp932/Arhgef5/Crtc3/Trim68/Trim30a/Sox6/Mapk3/Kat6a/Crtc1/Prdx2/Rlim/Mbtps2
cluster3	GO:0051146	striated muscle cell differentiation	27/909	27	2.29102530194177e-05	0.003089478	0.002415015	Csrp1/Dock2/Rara/Naglu/Prkd1/Akt1/Col14a1/Myc/Cby1/Ppara/Cxadr/Srf/Epc1/Pdgfrb/Plpp7/Capn3/Myl9/Sort1/Arid1a/Pdgfra/Zfp418/Fkrp/Gsk3a/Ryr1/Sox6/Lrrc27/Myom2
cluster3	GO:0060326	cell chemotaxis	26/909	26	2.39031474518791e-05	0.003089478	0.002415015	Prss56/Ackr3/Crk/Prkd1/Ccl28/Wnt5a/Ptk2b/Nckap1l/Dnm1l/Cxadr/Hbegf/Pdgfrb/Ptprj/Thbs1/Lbp/Vav3/Lpar1/Pde4b/Pdgfra/Spp1/Arhgef5/Wnk1/Parva/Mapk3/Adam8/Myo9b
cluster3	GO:0098868	bone growth	8/909	8	2.40072205302973e-05	0.003089478	0.002415015	Rara/Atf2/Thbs1/Ecm1/Matn1/Fosl2/Evc/Comp
cluster3	GO:0031929	TOR signaling	17/909	17	2.40786657584564e-05	0.003089478	0.002415015	Rnf152/Akt3/Ddit4/Akt1/Rictor/Golph3/Prr5/Nckap1l/Gpr137/Src/Lin28a/Ywhag/Gna12/Gsk3a/Akt1s1/Mapk3/Usp9x
cluster3	GO:0032482	Rab protein signal transduction	6/909	6	2.52646637470275e-05	0.003160609	0.002470618	Rab15/Dennd3/Rab33b/Rab35/Rab4a/Dennd4a
cluster3	GO:0007163	establishment or maintenance of cell polarity	21/909	21	2.61230083887008e-05	0.003188281	0.002492249	Gja1/Dock2/Crk/Plekhg3/Dlg5/Wnt5a/Rictor/Golph3/Parvb/Nckap1l/Apc/Tcirg1/Frmd4a/Prkci/Tek/Arhgap35/Sipa1l3/Parva/Camsap3/Fat1/Myo9b
cluster3	GO:0072593	reactive oxygen species metabolic process	22/909	22	3.1913149005637e-05	0.003802224	0.002972162	Ddit4/Vdac1/Naglu/Acox1/Akt1/Ripk1/Ptk2b/Ppara/Parl/Ier3/Pdgfrb/Sh3pxd2a/Pla2r1/Thbs1/Shc1/Hvcn1/Foxm1/Tyrobp/Sphk2/Trim30a/Prdx2/Cybb
cluster3	GO:0043491	phosphatidylinositol 3-kinase/protein kinase B signal transduction	25/909	25	3.377301423732e-05	0.003904117	0.003051811	Specc1l/Inpp5k/Nf1/Prkd1/Akt1/Extl3/Ptk2b/Rictor/Angpt1/Prr5/Ppara/Hbegf/Pdgfrb/Ptprj/Thbs1/Src/Vav3/Tek/Lin28a/Pdgfra/Fkrp/Axl/Adam8/Mfhas1/Plxnb1
cluster3	GO:0043547	positive regulation of GTPase activity	20/909	20	3.4328769276478e-05	0.003904117	0.003051811	Ngef/Crk/Abr/Nf1/Rgs9/Asap2/Net1/Wnt5a/Dock9/Asap1/Sgsm3/Ralgds/Tbc1d13/Arhgef5/Evi5l/Arhgef7/Myo9b/Gnb5/Tbc1d2b/Plxnb1
cluster3	GO:0001503	ossification	33/909	33	3.55391087599921e-05	0.003951949	0.003089201	Nab1/Gja1/Kremen1/Nf1/Thra/Nbr1/Prkd1/Akt1/Wnt5a/Ptk2b/Osr2/Atf4/Runx2/Apc/Nfatc1/Tcirg1/Ffar4/Zhx3/Adar/Ecm1/Sort1/Matn1/Ctnnbip1/Fosl2/Spp1/Zfp932/Fkrp/Ryr1/Nell1/Mapk3/Comp/Plxnb1/Hdac8
cluster3	GO:0048705	skeletal system morphogenesis	22/909	22	3.79259706024599e-05	0.004125686	0.003225009	Rab23/Nab1/Atg9a/Chst11/Thra/Rara/Tifab/Osr2/Myc/Runx2/Pdgfrb/Atf2/Fmn1/Thbs1/Rab33b/Pax5/Matn1/Fosl2/Pdgfra/Sox6/Comp/Med12
cluster3	GO:0009314	response to radiation	31/909	31	4.1048929397676e-05	0.004370401	0.003416301	Nhej1/Rhbdd1/Cacna1e/Reep6/Nabp2/Nf1/Rgs9/Akt1/Net1/Hrh2/Pde8b/Myc/Hsf1/Pde1b/Syngap1/Synpo/Cacnb4/Bcl2l1/Chrnb2/Eya3/Ube4b/Uvssa/Clock/Brca2/Ticrr/Pold3/Crtc1/Gnb5/Hyal3/Nlgn3/Ap1s2
cluster3	GO:0032970	regulation of actin filament-based process	29/909	29	4.6590525148221e-05	0.004857062	0.003796719	Gja1/Specc1l/Kiss1r/Inpp5k/Crk/Pfn4/Prkd1/Ptk2b/Rictor/Nckap1l/Svil/Dsc2/Synpo/Pdgfrb/Capn1/Zeb2/Rnd3/Fmn1/Lpar1/Pde4b/Atp2a2/Rhof/Limk1/Mtpn/Arhgef5/Arhgap35/Whamm/Fchsd2/Shroom2
cluster3	GO:0055022	negative regulation of cardiac muscle tissue growth	7/909	7	5.02823793523653e-05	0.005032261	0.00393367	Gja1/Ppara/Cxadr/Apc/Trp73/Zfp418/Gsk3a
cluster3	GO:0061117	negative regulation of heart growth	7/909	7	5.02823793523653e-05	0.005032261	0.00393367	Gja1/Ppara/Cxadr/Apc/Trp73/Zfp418/Gsk3a
cluster3	GO:0042060	wound healing	27/909	27	5.93125567847527e-05	0.00581074	0.0045422	Prss56/Crk/Nf1/Wnt5a/Ppara/Dcbld2/Cxadr/Ddr1/Srf/Emilin2/Hbegf/Nfatc1/Ahnak/Prkg1/Hps6/Ptprj/Thbs1/Epb41l4b/Ephb2/Pdgfra/Ndnf/Arhgap35/Axl/Comp/Prdx2/Muc16/F8
cluster3	GO:0032535	regulation of cellular component size	29/909	29	6.03833919236753e-05	0.00581074	0.0045422	Sema4c/Akt3/Specc1l/Ntn1/Rap1gap2/Pfn4/Prkd1/Akt1/Wnt5a/Ptk2b/Rictor/Nckap1l/Dscam/Srf/Svil/Capn1/Fmn1/Epha7/Trp73/Pclo/Prkg2/Limk1/Mtpn/Wnk1/Arhgap35/Akt1s1/Fchsd2/Shroom2/Cdkl5
cluster3	GO:0060562	epithelial tube morphogenesis	28/909	28	6.28279174649962e-05	0.005873085	0.004590934	Rab23/Sema4c/Gja1/Ipmk/Specc1l/Ntn1/Rara/Dlg5/Wnt5a/Angpt1/Myc/Ddr1/Srf/Nfatc1/Zeb2/Fmn1/Src/Ncoa3/Sall4/Epha7/Tek/Arid1a/Ctnnbip1/Pdgfra/Arhgap35/Gatad2a/Esrp2/Med12
cluster3	GO:0099173	postsynapse organization	21/909	21	6.33786124648391e-05	0.005873085	0.004590934	Ngef/Zfp365/Dip2a/Crk/Nf1/Akt1/Dlg5/Wnt5a/Ptk2b/Asap1/Arhgap39/Dnm1l/Syngap1/Abhd17b/Epha7/Ephb2/Adgrl3/Shank2/Arhgef7/Nlgn3/Cdkl5
cluster3	GO:0007160	cell-matrix adhesion	20/909	20	7.10425753035106e-05	0.006348162	0.004962297	Nf1/Epdr1/Ccl28/Ptk2b/Itga5/Pdpk1/Ddr1/Srf/Ldb1/Ptprj/Fmn1/Thbs1/Rin2/Src/Tek/Whamm/Itgal/Adam8/Camsap3/Thsd1
cluster3	GO:0051091	positive regulation of DNA-binding transcription factor activity	20/909	20	7.10425753035106e-05	0.006348162	0.004962297	Prkd1/Akt1/Trim38/Ripk1/Wnt5a/Trappc9/Hsf1/Trim15/Srf/Ppp2r5b/Atf2/Capn3/Prkci/Clock/Arhgef5/Crtc3/Trim68/Trim30a/Crtc1/Mbtps2
cluster3	GO:0050803	regulation of synapse structure or activity	24/909	24	7.50272506399442e-05	0.00656726	0.005133564	Ngef/Ntn1/Nf1/Flrt2/Akt1/Dlg5/Wnt5a/Ptk2b/Rap2a/Asap1/Lrrc24/Dnm1l/Syngap1/Flrt1/Abhd17b/Ptprt/Chrnb2/Epha7/Ephb2/Adgrl3/Cttnbp2/Shank2/Nlgn3/Cdkl5
cluster3	GO:0051896	regulation of phosphatidylinositol 3-kinase/protein kinase B signal transduction	22/909	22	7.7431719080567e-05	0.00656726	0.005133564	Specc1l/Inpp5k/Prkd1/Extl3/Ptk2b/Rictor/Angpt1/Prr5/Ppara/Hbegf/Pdgfrb/Ptprj/Thbs1/Src/Vav3/Tek/Lin28a/Pdgfra/Axl/Adam8/Mfhas1/Plxnb1
cluster3	GO:0051924	regulation of calcium ion transport	22/909	22	7.7431719080567e-05	0.00656726	0.005133564	Gja1/Stc2/Vdac1/Inpp5k/Rgs9/Prkd1/Akt1/Ptk2b/Ehd3/Pdgfrb/Ahnak/Cacnb2/Cacnb4/Capn3/Pde4b/Epb41/Wfs1/Itpr1/Sphk2/Homer2/Tmem38a/Gnb5
cluster3	GO:0006302	double-strand break repair	23/909	23	8.70088774206388e-05	0.00725654	0.005672368	Nhej1/Zfp365/Nabp2/Lig3/Recql5/Zfyve26/Rmi1/Hsf1/Arid2/Slx4/Marf1/Epc1/Eya3/Arid1a/Bcl7b/Brca2/Ppp4r2/Iffo1/Foxm1/Uvrag/Apbb1/Brd7/Spire2
cluster3	GO:0006790	sulfur compound metabolic process	24/909	24	9.11173469232892e-05	0.007297866	0.005704672	Hs6st1/Slc19a3/Dip2a/Chst11/Csl/Cs/Vdac1/Pdk2/Nfe2l1/Naglu/Slc25a19/Acot3/Slc35d2/Extl3/Angpt1/Sult4a1/B4galt4/Gsto2/Chac1/Fitm2/Hmgcs2/Acacb/Ethe1/Acsl4
cluster3	GO:0051054	positive regulation of DNA metabolic process	24/909	24	9.11173469232892e-05	0.007297866	0.005704672	Ino80d/Nabp2/Kat7/Akt1/Hmbox1/Ptk2b/Myc/Hsf1/Arid2/Slx4/Brpf3/Epc1/Pdgfrb/Nfatc1/Eya3/Arid1a/Bcl7b/Foxm1/Fam168a/Apbb1/Mapk3/Brd7/Spire2/Usp9x
cluster3	GO:2000377	regulation of reactive oxygen species metabolic process	16/909	16	9.22106197111378e-05	0.007297866	0.005704672	Vdac1/Akt1/Ripk1/Ptk2b/Ppara/Parl/Ier3/Pdgfrb/Thbs1/Shc1/Hvcn1/Foxm1/Tyrobp/Sphk2/Trim30a/Prdx2
cluster3	GO:0051170	import into nucleus	17/909	17	9.3338010826535e-05	0.007297866	0.005704672	Rab23/Nf1/Prkd1/Akt1/Tnpo1/Kpna3/Angpt1/Kcnq3/Fam53c/Atf2/Adar/Bach2/Tek/Rasl2-9/Nup62/Fam53b/Tnpo2
cluster3	GO:0048732	gland development	32/909	32	9.63909473952467e-05	0.00742062	0.005800628	Gja1/Ntn1/Nf1/Thra/Naglu/Hrh2/Wnt5a/Atf7/Ddr1/Srf/Man2a1/Apc/Pdgfrb/Capn1/Cacnb4/Atf2/Ctnnd1/Asxl1/Src/Tgm2/Ncoa3/Zbtb7b/Pygo2/Pdgfra/Brca2/Itpr1/Foxm1/Arhgap35/Mapk3/Zfp703/Prdx2/Esrp2
cluster3	GO:0030217	T cell differentiation	25/909	25	9.84502479775232e-05	0.00742586	0.005804724	Ctla4/Nhej1/Usp44/Dock2/Kat7/Rara/Jag2/Zmiz1/Arid2/Nckap1l/H2-Oa/Runx2/Srf/Apc/Tcirg1/Atf2/Zbtb7b/Arid1a/Fosl2/Rhoh/Gimap1/Klhl25/Adam8/Prdx2/Brd7
cluster3	GO:0045927	positive regulation of growth	24/909	24	0.000100263	0.00742586	0.005804724	Ntn1/Crk/Dio3/Akt1/Wnt5a/Extl3/Ptk2b/Rictor/Hsf1/Prr5/Dscam/Srf/Rftn1/Hbegf/Gpr21/Capn3/Ncoa3/Sfn/Wfs1/Acacb/Limk1/Mtpn/Acsl4/Cdkl5
cluster3	GO:0003417	growth plate cartilage development	6/909	6	0.000100911	0.00742586	0.005804724	Rara/Atf2/Thbs1/Matn1/Fosl2/Comp
cluster3	GO:0007249	canonical NF-kappaB signal transduction	21/909	21	0.000103821	0.007529268	0.005885557	Tab2/Traf4/Nkiras2/Prkd1/Akt1/Trim38/Ripk1/Tifab/Wnt5a/Angpt1/Usp20/Capn3/Tgm2/Rhoh/Tnip3/Nfkbib/Nup62/Sphk2/Trim68/Trim30a/Adam8
cluster3	GO:0031345	negative regulation of cell projection organization	19/909	19	0.000106089	0.007558595	0.005908481	Sema4c/Ngef/Zfp365/Limk2/Kremen1/Ntn1/Rap1gap2/Akt1/Spock1/Wnt5a/Syngap1/Mgarp/Epha7/Lpar1/Ephb2/Gsk3a/Ccp110/Evi5l/Nlgn3
cluster3	GO:0048872	homeostasis of number of cells	28/909	28	0.000109261	0.007558595	0.005908481	Akt3/Nf1/Kat7/Nfe2l1/Thra/Akt1/Wdr37/Bap1/Col14a1/Rbfox2/Tnfrsf13c/Nckap1l/Adgrf5/Srf/Tcirg1/Pacs1/Ldb1/Asxl1/Fam210b/Adar/Pde4b/Fosl2/Arhgef5/Axl/Sox6/Mfhas1/Prdx2/Ireb2
cluster3	GO:0007030	Golgi organization	14/909	14	0.000110587	0.007558595	0.005908481	Sec16b/Naglu/Nploc4/Prkd1/Golph3/Ehd3/Golga2/Rab33b/Golph3l/Stx17/Fam174b/Mapk3/Camsap3/Arhgef7
cluster3	GO:0001764	neuron migration	18/909	18	0.000110765	0.007558595	0.005908481	Gja1/Ddit4/Ntn1/Crk/Flrt2/Spock1/Zmiz1/Srf/Gfra3/Dcc/Prkg1/Adgrl3/Ndnf/Fkrp/Axl/Apbb1/Usp9x/Cdkl5
cluster3	GO:0006084	acetyl-CoA metabolic process	7/909	7	0.000111778	0.007558595	0.005908481	Dip2a/Csl/Cs/Vdac1/Pdk2/Hmgcs2/Acacb
cluster3	GO:1901888	regulation of cell junction assembly	20/909	20	0.000118202	0.007886444	0.006164757	Gja1/Ntn1/Flrt2/Dlg5/Wnt5a/Ptk2b/Rap2a/Lrrc24/Flrt1/Ldb1/Ptprj/Fmn1/Src/Chrnb2/Epha7/Tek/Ephb2/Adgrl3/Camsap3/Nlgn3
cluster3	GO:0002764	immune response-regulating signaling pathway	32/909	32	0.000120484	0.007932909	0.006201079	Ly96/Ctla4/Cd247/Lyplal1/Naglu/Nploc4/Prkd1/Akt1/Tifab/Nckap1l/Btla/Pdpk1/Trim15/Rftn1/Cacnb4/Zdhhc5/Ptprj/Src/Lbp/Vav3/Pde4b/Cptp/Fosl2/Tnip3/Wnk1/Mark4/Cd79a/Tyrobp/Trim30a/Mfhas1/Cmtm3/Usp9x
cluster3	GO:0010639	negative regulation of organelle organization	27/909	27	0.00012469	0.008103209	0.006334201	Specc1l/Usp44/Limk2/Tom1l2/Inpp5k/Pfn4/Akt1/Slx4/Dnm1l/Parl/Ier3/Svil/Apc/Dcp2/Capn1/Spef1/Bcl2l1/Src/Lpar1/Mtpn/Clip3/Anapc15/Ccp110/Camsap3/Evi5l/Arhgef7/Shroom2
cluster3	GO:0006874	intracellular calcium ion homeostasis	24/909	24	0.000126805	0.008135036	0.00635908	Micu1/Stc2/Prkd1/Pacs2/Wnt5a/Micu2/Ptk2b/Grina/Atf4/Synpo/Tcirg1/Cacnb2/Tmem203/Cacnb4/Ryr3/Capn3/Tgm2/Wfs1/Spp1/Atp2a2/Itpr1/Ryr1/Tmem38a/Atp2b3
cluster3	GO:0030316	osteoclast differentiation	14/909	14	0.000129185	0.008149262	0.006370201	Nf1/Gpr68/Apc/Nfatc1/Tcirg1/Gpr137/Sh3pxd2a/Fbn1/Src/Fosl2/Igsf23/Tyrobp/Adam8/Ireb2
cluster3	GO:0008542	visual learning	10/909	10	0.000131445	0.008149262	0.006370201	Cacna1e/Nf1/Hrh2/Pde8b/Pde1b/Syngap1/Synpo/Chrnb2/Nlgn3/Ap1s2
cluster3	GO:0043114	regulation of vascular permeability	8/909	8	0.000133338	0.008149262	0.006370201	Abr/Angpt1/Capn1/Zeb2/Ptprj/Ctnnbip1/Arhgap35/Pde2a
cluster3	GO:0010810	regulation of cell-substrate adhesion	19/909	19	0.000133553	0.008149262	0.006370201	Crk/Nf1/Spock1/Ccl28/Ptk2b/Egflam/Itga5/Ddr1/Ldb1/Ptprj/Fmn1/Thbs1/Rin2/Src/Tek/Spp1/Ndnf/Camsap3/Egfl6
cluster3	GO:0050807	regulation of synapse organization	23/909	23	0.00013517	0.008149262	0.006370201	Ngef/Ntn1/Nf1/Flrt2/Akt1/Dlg5/Wnt5a/Ptk2b/Rap2a/Asap1/Lrrc24/Dnm1l/Flrt1/Abhd17b/Ptprt/Chrnb2/Epha7/Ephb2/Adgrl3/Cttnbp2/Shank2/Nlgn3/Cdkl5
cluster3	GO:0006282	regulation of DNA repair	18/909	18	0.000140922	0.008319996	0.006503661	Ino80d/Zfp365/Kat7/Recql5/Hsf1/Arid2/Ier3/Epc1/Taf12/Eya3/Arid1a/Bcl7b/Ppp4r2/Foxm1/Fam168a/Apbb1/Brd7/Spire2
cluster3	GO:0001649	osteoblast differentiation	19/909	19	0.000141327	0.008319996	0.006503661	Gja1/Nf1/Nbr1/Prkd1/Akt1/Atf4/Runx2/Apc/Nfatc1/Tcirg1/Ffar4/Zhx3/Adar/Ctnnbip1/Fosl2/Spp1/Zfp932/Nell1/Hdac8
cluster3	GO:0043161	proteasome-mediated ubiquitin-dependent protein catabolic process	27/909	27	0.000147311	0.008554038	0.006686609	Trip12/Usp44/Naglu/Smurf2/Klhdc1/Akt1/Trim38/Rnf180/Ubxn7/Kctd5/Fem1a/Apc/Trpc4ap/Hectd3/Ube4b/Spsb1/Clock/Kctd10/Gna12/Rmnd5a/Fbxl14/Zfp418/Gsk3a/Fbxl19/Siah1a/Fbxl8/Usp9x
cluster3	GO:0001666	response to hypoxia	19/909	19	0.000149496	0.008554038	0.006686609	Lct/Ddit4/Nf1/Akt1/Myc/Ppara/Vldlr/Atf2/Mgarp/Chrnb2/Arnt/Tek/Fosl2/Ndnf/Itpr1/Ryr1/Adam8/Ireb2/Cybb
cluster3	GO:0006367	transcription initiation at RNA polymerase II promoter	14/909	14	0.000150431	0.008554038	0.006686609	Kat7/Thra/Phf2/Myc/Taf11/Mdc1/Srf/Atf2/Taf12/Ctnnbip1/Sphk2/Med26/Brd7/Med12
cluster3	GO:0060271	cilium assembly	27/909	27	0.00015351	0.008631042	0.006746803	Rab23/Limk2/Nudcd3/Dnah17/Pfn4/Bbof1/Akt1/Asap1/Cby1/Rabl2/Rfx2/Ehd3/Dnmbp/Cfap43/Odf2/Spef1/Lpar1/Spata6/Lrrc61/Arhgap35/Mark4/Parva/Ccp110/Evi5l/Tmem231/Usp9x/Cdkl5
cluster3	GO:0006289	nucleotide-excision repair	10/909	10	0.000163772	0.009105739	0.007117869	Kat7/Arid2/Slx4/Cetn4/Arid1a/Uvssa/Bcl7b/Brca2/Pold3/Brd7
cluster3	GO:1902903	regulation of supramolecular fiber organization	27/909	27	0.000173524	0.00954192	0.007458828	Gja1/Specc1l/Kiss1r/Inpp5k/Pfn4/Prkd1/Ptk2b/Rictor/Nckap1l/Svil/Apc/Synpo/Capn1/Fmn1/Spef1/Lpar1/Limk1/Mtpn/Arhgef5/Arhgap35/Clip3/Whamm/Fchsd2/Camsap3/Arhgef7/Map1s/Shroom2
cluster3	GO:0002757	immune response-activating signaling pathway	31/909	31	0.000180325	0.009808085	0.007666886	Ly96/Ctla4/Cd247/Lyplal1/Naglu/Nploc4/Prkd1/Akt1/Tifab/Nckap1l/Pdpk1/Trim15/Rftn1/Cacnb4/Zdhhc5/Ptprj/Src/Lbp/Vav3/Pde4b/Cptp/Fosl2/Tnip3/Wnk1/Mark4/Cd79a/Tyrobp/Trim30a/Mfhas1/Cmtm3/Usp9x
cluster3	GO:0043279	response to alkaloid	10/909	10	0.000182294	0.009808575	0.007667269	Recql5/Myc/Bcl2l1/Tgm2/Chrnb2/Adgrl3/Sdk1/Ryr1/Homer2/Tmem38a
cluster3	GO:0051345	positive regulation of hydrolase activity	31/909	31	0.000193796	0.009904071	0.007741918	Ngef/Crk/Abr/Nf1/Rgs9/Asap2/Akt1/Net1/Wnt5a/Mtmr9/Dock9/Myc/Asap1/Sgsm3/Tfap4/Ttbk1/Pdgfrb/Ralgds/Tbc1d13/Lpar1/Pdgfra/Gna12/Arhgef5/Antxr1/Nr1h2/Evi5l/Arhgef7/Myo9b/Gnb5/Tbc1d2b/Plxnb1
cluster3	GO:0060349	bone morphogenesis	12/909	12	0.000197969	0.009904071	0.007741918	Rab23/Nab1/Atg9a/Rara/Tifab/Osr2/Runx2/Atf2/Thbs1/Matn1/Fosl2/Comp
cluster3	GO:0032469	endoplasmic reticulum calcium ion homeostasis	6/909	6	0.000198062	0.009904071	0.007741918	Pacs2/Grina/Tgm2/Wfs1/Atp2a2/Itpr1
cluster3	GO:0070588	calcium ion transmembrane transport	24/909	24	0.000199281	0.009904071	0.007741918	Cacna1e/Micu1/Vdac1/Rgs9/Prkd1/Akt1/Micu2/Ptk2b/Nalcn/Ehd3/Ahnak/Trpm6/Cacnb2/Cacnb4/Ryr3/Capn3/Pde4b/Tpcn1/Atp2a2/Itpr1/Ryr1/Tmem38a/Gnb5/Atp2b3
cluster3	GO:0097193	intrinsic apoptotic signaling pathway	24/909	24	0.000199281	0.009904071	0.007741918	Ackr3/Ddit4/Pdk2/Akt1/Tifab/Myc/Grina/Atf4/Cdip1/Dnm1l/Parl/Ier3/Atf2/Chac1/Bcl2l1/E2f1/Src/Sfn/E2f2/Trp73/Wfs1/Brca2/Itpr1/Siah1a
cluster3	GO:0006913	nucleocytoplasmic transport	25/909	25	0.000199902	0.009904071	0.007741918	Rab23/Uhmk1/Supt6/Nf1/Prkd1/Akt1/Tnpo1/Kpna3/Angpt1/Kcnq3/Ier3/Ranbp3/Fam53c/Atf2/Adar/Bach2/Tek/Sfn/Mlxip/Wnk1/Rasl2-9/Nup62/Fam53b/Tnpo2/Nxt2
cluster3	GO:0032956	regulation of actin cytoskeleton organization	25/909	25	0.000199902	0.009904071	0.007741918	Gja1/Specc1l/Kiss1r/Inpp5k/Crk/Pfn4/Prkd1/Ptk2b/Rictor/Nckap1l/Svil/Synpo/Pdgfrb/Capn1/Rnd3/Fmn1/Lpar1/Rhof/Limk1/Mtpn/Arhgef5/Arhgap35/Whamm/Fchsd2/Shroom2
cluster3	GO:0051169	nuclear transport	25/909	25	0.000199902	0.009904071	0.007741918	Rab23/Uhmk1/Supt6/Nf1/Prkd1/Akt1/Tnpo1/Kpna3/Angpt1/Kcnq3/Ier3/Ranbp3/Fam53c/Atf2/Adar/Bach2/Tek/Sfn/Mlxip/Wnk1/Rasl2-9/Nup62/Fam53b/Tnpo2/Nxt2
cluster3	GO:0050773	regulation of dendrite development	14/909	14	0.00020212	0.009915791	0.007751079	Hecw2/Crk/Wnt5a/Rap2a/Dnm1l/Dgkg/Vldlr/Ss18l1/Mgarp/Chrnb2/Ephb2/Gsk3a/Crtc1/Cdkl5
cluster3	GO:0042593	glucose homeostasis	22/909	22	0.00021024	0.010213994	0.007984182	Ptprn/Ptprv/Cacna1e/Inpp5k/Pdk2/Gpr68/Akt1/Ptprn2/Rmi1/Pde8b/Adcy5/Adgrf5/Kif5b/Osbp/Gpr21/Mbd5/Ptprj/Fbn1/Lin28a/Fosl2/Wfs1/Rab11fip5
cluster3	GO:0006606	protein import into nucleus	16/909	16	0.000218398	0.010369919	0.008106067	Rab23/Nf1/Prkd1/Akt1/Tnpo1/Kpna3/Angpt1/Kcnq3/Fam53c/Atf2/Adar/Tek/Rasl2-9/Nup62/Fam53b/Tnpo2
cluster3	GO:0045637	regulation of myeloid cell differentiation	19/909	19	0.00021925	0.010369919	0.008106067	Nf1/Kat7/Rara/Gpr68/Ripk1/Ptk2b/Myc/Hsf1/Rbfox2/Nckap1l/Apc/Gpr137/Ldb1/Fbn1/Fam210b/Pithd1/Ctnnbip1/Tyrobp/Adam8
cluster3	GO:0033500	carbohydrate homeostasis	22/909	22	0.000220366	0.010369919	0.008106067	Ptprn/Ptprv/Cacna1e/Inpp5k/Pdk2/Gpr68/Akt1/Ptprn2/Rmi1/Pde8b/Adcy5/Adgrf5/Kif5b/Osbp/Gpr21/Mbd5/Ptprj/Fbn1/Lin28a/Fosl2/Wfs1/Rab11fip5
cluster3	GO:0050678	regulation of epithelial cell proliferation	28/909	28	0.000223744	0.010369919	0.008106067	Ptprn/Akt3/Gja1/Nf1/Prkd1/Akt1/Wnt5a/Rictor/Osr2/Azin1/Myc/Hsf1/Cxadr/Runx2/Apc/Nfatc1/Atf2/Thbs1/Pygo2/Ecm1/Tek/Sfn/Brca2/Itpr1/St8sia1/Zfp703/Esrp2/Muc16
cluster3	GO:0090162	establishment of epithelial cell polarity	7/909	7	0.000223811	0.010369919	0.008106067	Gja1/Wnt5a/Golph3/Frmd4a/Sipa1l3/Camsap3/Fat1
cluster3	GO:0003012	muscle system process	29/909	29	0.00023364	0.010657652	0.008330985	Camta2/Prkd1/Tifab/Col14a1/Fbxo32/Ppara/Srf/Ehd3/Dsc2/Nfatc1/Prkg1/Cacnb2/Ryr3/Shc1/Chrnb2/Pde4b/Kdm4a/Acacb/Atp2a2/Mtpn/Zfp418/Fkrp/Gsk3a/Ryr1/Apbb1/Myom2/Comp/Tpm4/Tmem38a
cluster3	GO:0048738	cardiac muscle tissue development	21/909	21	0.000234281	0.010657652	0.008330985	Gja1/Rara/Naglu/Wnt5a/Angpt1/Col14a1/Cby1/Ppara/Arid2/Cxadr/Srf/Apc/Pdgfrb/Arid1a/Ube4b/Trp73/Pdgfra/Zfp418/Gsk3a/Sox6/Lrrc27
cluster3	GO:0106070	regulation of adenylate cyclase-activating G protein-coupled receptor signaling pathway	5/909	5	0.000244922	0.011041341	0.00863091	Pde10a/Grk5/Pde4b/Gsk3a/Crtc3
cluster3	GO:0007632	visual behavior	10/909	10	0.000248744	0.011113546	0.008687352	Cacna1e/Nf1/Hrh2/Pde8b/Pde1b/Syngap1/Synpo/Chrnb2/Nlgn3/Ap1s2
cluster3	GO:0055001	muscle cell development	19/909	19	0.000256959	0.01119097	0.008747875	Csrp1/Naglu/Prkd1/Col14a1/Ppara/Cxadr/Srf/Pdgfrb/Cacnb4/Capn3/Myl9/Pdgfra/Atp2a2/Zfp418/Gsk3a/Ryr1/Lrrc27/Myom2/Comp
cluster3	GO:0016050	vesicle organization	25/909	25	0.000257129	0.01119097	0.008747875	Ptprn/Klhl12/Sec16b/Gosr2/Pfn4/Stxbp6/Sec24c/Golph3/Trappc9/Rfx2/Kif5b/Osbp/Hps6/Zeb2/Prkci/Golph3l/Sort1/Vav3/Stx17/Rimbp2/Atp6v0e2/Uvrag/Rab20/Shroom2/Ap1s2
cluster3	GO:0044272	sulfur compound biosynthetic process	13/909	13	0.000257521	0.01119097	0.008747875	Hs6st1/Slc19a3/Dip2a/Chst11/Vdac1/Pdk2/Slc25a19/Slc35d2/Extl3/Angpt1/B4galt4/Acacb/Acsl4
cluster3	GO:0007044	cell-substrate junction assembly	11/909	11	0.000259868	0.01119097	0.008747875	Ptk2b/Itga5/Pdpk1/Ldb1/Ptprj/Fmn1/Src/Tek/Whamm/Camsap3/Thsd1
cluster3	GO:0031214	biomineral tissue development	16/909	16	0.000263025	0.01119097	0.008747875	Gja1/Nbr1/Ptk2b/Osr2/Atf4/Ppara/Runx2/Tcirg1/Ecm1/Matn1/Fosl2/Spp1/Fkrp/Nell1/Comp/Wdr72
cluster3	GO:0008361	regulation of cell size	18/909	18	0.000263896	0.01119097	0.008747875	Sema4c/Akt3/Ntn1/Rap1gap2/Prkd1/Akt1/Wnt5a/Dscam/Srf/Epha7/Trp73/Prkg2/Limk1/Mtpn/Wnk1/Arhgap35/Akt1s1/Cdkl5
cluster3	GO:0051235	maintenance of location	25/909	25	0.000267959	0.011264364	0.008805245	Gja1/Naglu/Pfn4/Prkd1/Zfyve1/Akt1/Ptk2b/Golph3/Ppara/Ltbp1/Vps13a/Ryr3/Capn3/Fbn1/Asxl1/Fitm2/Ankrd13c/Cds1/Acacb/Itpr1/Fkrp/Ryr1/Nr1h2/Uvrag/Tmem38a
cluster3	GO:0010959	regulation of metal ion transport	28/909	28	0.000270433	0.011264364	0.008805245	Hecw2/Akt3/Cnksr3/Gja1/Stc2/Vdac1/Inpp5k/Rgs9/Prkd1/Akt1/Ptk2b/Atf4/Ehd3/Kif5b/Pdgfrb/Ahnak/Cacnb2/Cacnb4/Capn3/Pde4b/Epb41/Wfs1/Itpr1/Wnk1/Sphk2/Homer2/Tmem38a/Gnb5
cluster3	GO:0034976	response to endoplasmic reticulum stress	20/909	20	0.000272691	0.011264364	0.008805245	Rhbdd1/Derl3/Stc2/Nfe2l1/Nploc4/Grina/Atf4/Dnm1l/Thbs1/Chac1/Bcl2l1/Ube4b/Wfs1/Rpap2/Ficd/Rnft2/Itpr1/Nr1h2/Ube4a/Mbtps2
cluster3	GO:0006979	response to oxidative stress	26/909	26	0.000274631	0.011264364	0.008805245	Ptprn/Ncoa7/Stc2/Crk/Pdk2/Nfe2l1/Naglu/Prkd1/Akt1/Net1/Ripk1/Ptk2b/Hsf1/Atf4/Pdgfrb/Capn1/Pla2r1/Atf2/Src/Oser1/Arnt/Pdgfra/Atp2a2/Axl/Mapk3/Prdx2
cluster3	GO:0010977	negative regulation of neuron projection development	15/909	15	0.000287434	0.011599363	0.009067111	Sema4c/Ngef/Zfp365/Kremen1/Ntn1/Rap1gap2/Spock1/Wnt5a/Syngap1/Mgarp/Epha7/Lpar1/Ephb2/Gsk3a/Nlgn3
cluster3	GO:0050921	positive regulation of chemotaxis	15/909	15	0.000287434	0.011599363	0.009067111	Prss56/Prkd1/Wnt5a/Ptk2b/Nckap1l/Dnm1l/Dscam/Pdgfrb/Ptprj/Thbs1/Lbp/Lpar1/Pdgfra/Wnk1/Mapk3
cluster3	GO:0046777	protein autophosphorylation	17/909	17	0.000298701	0.011957618	0.009347155	Uhmk1/Prkd1/Ripk1/Ptk2b/Rap2a/Ddr1/Pdgfrb/Map3k11/Ppp2r5b/Grk5/Ctnnd1/Src/Epha7/Pdgfra/Mob1b/Mapk3/Cdkl5
cluster3	GO:0048844	artery morphogenesis	10/909	10	0.000303456	0.012051549	0.00942058	Akt3/Nf1/Naglu/Zmiz1/Arid2/Adgrf5/Srf/Pdgfrb/Kat6a/Comp
cluster3	GO:0001894	tissue homeostasis	21/909	21	0.000311802	0.012189513	0.009528426	Akt3/Nf1/Naglu/Bap1/Ptk2b/Angpt1/Col14a1/Cxadr/Srf/Pdgfrb/Tcirg1/Gpr137/Ldb1/Nanos1/Zeb2/Src/Abca4/Fosl2/Spp1/Adam8/Comp
cluster3	GO:0060249	anatomical structure homeostasis	21/909	21	0.000311802	0.012189513	0.009528426	Akt3/Nf1/Naglu/Bap1/Ptk2b/Angpt1/Col14a1/Cxadr/Srf/Pdgfrb/Tcirg1/Gpr137/Ldb1/Nanos1/Zeb2/Src/Abca4/Fosl2/Spp1/Adam8/Comp
cluster3	GO:0036293	response to decreased oxygen levels	20/909	20	0.000316071	0.0122606	0.009583994	Lct/Ddit4/Nf1/Akt1/Myc/Ppara/Vldlr/Zeb2/Atf2/Mgarp/Chrnb2/Arnt/Tek/Fosl2/Ndnf/Itpr1/Ryr1/Adam8/Ireb2/Cybb
cluster3	GO:0002573	myeloid leukocyte differentiation	21/909	21	0.0003267	0.012575437	0.009830098	Nf1/Rara/Naglu/Gpr68/Ripk1/Bap1/Myc/Hsf1/Apc/Nfatc1/Tcirg1/Gpr137/Sh3pxd2a/Fbn1/Src/Ctnnbip1/Fosl2/Igsf23/Tyrobp/Adam8/Ireb2
cluster3	GO:0018108	peptidyl-tyrosine phosphorylation	22/909	22	0.000347787	0.013284937	0.010384708	Ptk2b/Rictor/Angpt1/Hsf1/Itga5/Tnk2/Ddr1/Ttbk1/Hbegf/Pdgfrb/Ppp2r5b/Osbp/Ctnnd1/Ptprj/Src/Epha7/Tek/Ephb2/Pdgfra/Il12rb2/Gprc5a/Mapk3
cluster3	GO:0030307	positive regulation of cell growth	17/909	17	0.000353567	0.013403391	0.010477302	Ntn1/Crk/Akt1/Wnt5a/Extl3/Ptk2b/Rictor/Prr5/Dscam/Srf/Hbegf/Ncoa3/Sfn/Limk1/Mtpn/Acsl4/Cdkl5
cluster3	GO:0034067	protein localization to Golgi apparatus	6/909	6	0.000357197	0.013439217	0.010505307	Atg9a/Bicd2/Golph3/Pacs1/Vps13a/Rab33b
cluster3	GO:0018212	peptidyl-tyrosine modification	22/909	22	0.000379883	0.014186067	0.011089113	Ptk2b/Rictor/Angpt1/Hsf1/Itga5/Tnk2/Ddr1/Ttbk1/Hbegf/Pdgfrb/Ppp2r5b/Osbp/Ctnnd1/Ptprj/Src/Epha7/Tek/Ephb2/Pdgfra/Il12rb2/Gprc5a/Mapk3
cluster3	GO:0045444	fat cell differentiation	20/909	20	0.000383214	0.014204472	0.0111035	Akt1/Wnt5a/Wdfy2/Cby1/Adgrf5/Ffar4/Grk5/Ccdc3/Atf2/Fbn1/Asxl1/E2f1/Zbtb7b/Sort1/Fosl2/Pdgfra/Cds1/Clip3/Tgfb1i1/Ap1s2
cluster3	GO:0055074	calcium ion homeostasis	24/909	24	0.000392348	0.014436085	0.01128455	Micu1/Stc2/Prkd1/Pacs2/Wnt5a/Micu2/Ptk2b/Grina/Atf4/Synpo/Tcirg1/Cacnb2/Tmem203/Cacnb4/Ryr3/Capn3/Tgm2/Wfs1/Spp1/Atp2a2/Itpr1/Ryr1/Tmem38a/Atp2b3
cluster3	GO:0048041	focal adhesion assembly	10/909	10	0.000404116	0.01476054	0.011538173	Ptk2b/Pdpk1/Ldb1/Ptprj/Fmn1/Src/Tek/Whamm/Camsap3/Thsd1
cluster3	GO:0046621	negative regulation of organ growth	7/909	7	0.000412519	0.014890024	0.011639389	Gja1/Ppara/Cxadr/Apc/Trp73/Zfp418/Gsk3a
cluster3	GO:0034101	erythrocyte homeostasis	15/909	15	0.000418623	0.014890024	0.011639389	Kat7/Nfe2l1/Thra/Bap1/Rbfox2/Nckap1l/Adgrf5/Srf/Ldb1/Fam210b/Adar/Axl/Sox6/Mfhas1/Ireb2
cluster3	GO:0050867	positive regulation of cell activation	27/909	27	0.000421465	0.014890024	0.011639389	Rara/Zmiz1/Wnt5a/Tnfrsf13c/Arid2/Nckap1l/H2-Oa/H2-Ab1/Ttbk1/Pdgfrb/Ptprj/Thbs1/Capn3/Lbp/Zbtb7b/Chrnb2/Vav3/Arid1a/Ephb2/Rhoh/Axl/Tyrobp/Sphk2/Klhl25/Itgal/Adam8/Brd7
cluster3	GO:0000302	response to reactive oxygen species	16/909	16	0.000422539	0.014890024	0.011639389	Ptprn/Crk/Pdk2/Akt1/Net1/Ripk1/Ptk2b/Hsf1/Pdgfrb/Capn1/Src/Oser1/Pdgfra/Axl/Mapk3/Prdx2
cluster3	GO:0048813	dendrite morphogenesis	16/909	16	0.000422539	0.014890024	0.011639389	Hecw2/Ngef/Zfp365/Dip2a/Wnt5a/Rap2a/Rbfox2/Sult4a1/Dnm1l/Dscam/Vldlr/Ss18l1/Chrnb2/Ephb2/Nlgn3/Cdkl5
cluster3	GO:0030282	bone mineralization	13/909	13	0.000428165	0.014982781	0.011711897	Gja1/Nbr1/Ptk2b/Osr2/Atf4/Runx2/Ecm1/Matn1/Fosl2/Spp1/Fkrp/Nell1/Comp
cluster3	GO:0006637	acyl-CoA metabolic process	10/909	10	0.000443283	0.015237669	0.01191114	Dip2a/Csl/Cs/Vdac1/Pdk2/Acot3/Fitm2/Hmgcs2/Acacb/Acsl4
cluster3	GO:0035383	thioester metabolic process	10/909	10	0.000443283	0.015237669	0.01191114	Dip2a/Csl/Cs/Vdac1/Pdk2/Acot3/Fitm2/Hmgcs2/Acacb/Acsl4
cluster3	GO:0031346	positive regulation of cell projection organization	29/909	29	0.000444584	0.015237669	0.01191114	Ntn1/Nf1/Prkd1/Wnt5a/Ptk2b/Dnm1l/Dscam/Ddr1/Srf/Apc/Dcc/Ppp2r5b/Vldlr/Golga2/Zeb2/Src/Ss18l1/Prkci/Ephb2/Limk1/Ndnf/Itpr1/Arhgap35/Mark4/Apbb1/Ccp110/Crtc1/Plxnb1/Cdkl5
cluster3	GO:0099175	regulation of postsynapse organization	13/909	13	0.000459012	0.01562515	0.01221403	Ngef/Nf1/Akt1/Wnt5a/Ptk2b/Asap1/Dnm1l/Abhd17b/Epha7/Ephb2/Shank2/Nlgn3/Cdkl5
cluster3	GO:0032008	positive regulation of TOR signaling	9/909	9	0.000463205	0.015661325	0.012242308	Akt3/Akt1/Rictor/Golph3/Nckap1l/Gpr137/Src/Lin28a/Usp9x
cluster3	GO:0050900	leukocyte migration	26/909	26	0.000470772	0.015808778	0.01235757	Prss56/Crk/Abr/Nf1/Akt1/Ccl28/Wnt5a/Ptk2b/Golph3/Nckap1l/Dnm1l/Cxadr/Capn1/Ptprj/Thbs1/Lbp/Ecm1/Vav3/Pde4b/Spp1/Arhgef5/Wnk1/Mapk3/Itgal/Adam8/Myo9b
cluster3	GO:0150115	cell-substrate junction organization	11/909	11	0.000473884	0.015808778	0.01235757	Ptk2b/Itga5/Pdpk1/Ldb1/Ptprj/Fmn1/Src/Tek/Whamm/Camsap3/Thsd1
cluster3	GO:0055007	cardiac muscle cell differentiation	14/909	14	0.000488716	0.016040731	0.012538886	Rara/Naglu/Col14a1/Cby1/Ppara/Cxadr/Srf/Pdgfrb/Arid1a/Pdgfra/Zfp418/Gsk3a/Sox6/Lrrc27
cluster3	GO:0071375	cellular response to peptide hormone stimulus	21/909	21	0.000491342	0.016040731	0.012538886	Ptprv/Akt3/Inpp5k/Crk/Pdk2/Prkd1/Akt1/Hsf1/Pdpk1/Apc/Gpr21/Mbd5/Ptprj/Src/Prkci/Mgarp/Zbtb7b/Shc1/Ywhag/Gsk3a/Mapk3
cluster3	GO:0043122	regulation of canonical NF-kappaB signal transduction	18/909	18	0.000495942	0.016040731	0.012538886	Tab2/Traf4/Nkiras2/Prkd1/Trim38/Ripk1/Wnt5a/Angpt1/Usp20/Capn3/Tgm2/Rhoh/Tnip3/Nfkbib/Nup62/Sphk2/Trim68/Trim30a
cluster3	GO:0021915	neural tube development	16/909	16	0.000500841	0.016040731	0.012538886	Rab23/Sema4c/Ipmk/Specc1l/Nf1/Rara/Itpk1/Wnt5a/Sall2/Cby1/Zeb2/Sall4/Arid1a/Arhgap35/Gatad2a/Med12
cluster3	GO:0043393	regulation of protein binding	16/909	16	0.000500841	0.016040731	0.012538886	Crk/Akt1/Wnt5a/Angpt1/Myc/Ttbk1/Golga2/Src/Epb41/Ldlrap1/Ctnnbip1/Atp2a2/Sympk/Mapk3/Arhgef7/Usp9x
cluster3	GO:0044782	cilium organization	27/909	27	0.000505262	0.016040731	0.012538886	Rab23/Limk2/Nudcd3/Dnah17/Pfn4/Bbof1/Akt1/Asap1/Cby1/Rabl2/Rfx2/Ehd3/Dnmbp/Cfap43/Odf2/Spef1/Lpar1/Spata6/Lrrc61/Arhgap35/Mark4/Parva/Ccp110/Evi5l/Tmem231/Usp9x/Cdkl5
cluster3	GO:0048638	regulation of developmental growth	26/909	26	0.000507044	0.016040731	0.012538886	Sema4c/Gja1/Stc2/Ntn1/Dio3/Akt1/Wnt5a/Col14a1/Hsf1/Ppara/Cxadr/Dscam/Srf/Apc/Gpr21/Mbd5/Capn3/Epha7/Trp73/Fosl2/Acacb/Limk1/Zfp418/Gsk3a/Siah1a/Cdkl5
cluster3	GO:0022604	regulation of cell morphogenesis	20/909	20	0.000507159	0.016040731	0.012538886	Crk/Wnt5a/Ptk2b/Parvb/Fmnl3/Dnm1l/Dnmbp/Src/Fitm2/Ss18l1/Sh3d19/Lpar1/Epb41/Ephb2/Gna12/Strip2/Arhgap35/Parva/Plxnb1/Cdkl5
cluster3	GO:0060840	artery development	12/909	12	0.000512846	0.016040731	0.012538886	Akt3/Nf1/Naglu/Zmiz1/Arid2/Adgrf5/Srf/Ltbp1/Pdgfrb/Pde2a/Kat6a/Comp
cluster3	GO:1902018	negative regulation of cilium assembly	5/909	5	0.000512893	0.016040731	0.012538886	Limk2/Akt1/Lpar1/Ccp110/Evi5l
cluster3	GO:0006352	DNA-templated transcription initiation	15/909	15	0.000532111	0.016538391	0.012927902	Kat7/Thra/Phf2/Myc/Taf11/Mdc1/Srf/Atf2/Taf12/Ctnnbip1/Mterf1b/Sphk2/Med26/Brd7/Med12
cluster3	GO:0042113	B cell activation	22/909	22	0.000535625	0.016544861	0.01293296	Ctla4/Nhej1/Supt6/Ptk2b/St3gal1/Tnfrsf13c/Nckap1l/Btla/H2-Ab1/Nfatc1/Tcirg1/Ptprj/Tpd52/Gon4l/Chrnb2/Vav3/Ephb2/Fosl2/Gimap1/Cd79a/Tyrobp/Itm2a
cluster3	GO:0022411	cellular component disassembly	30/909	30	0.000550905	0.01683847	0.013162471	Atg9a/Ngef/Ddit4/Specc1l/Vdac1/Myc/Hsf1/Arid2/Dnm1l/Parl/Ddr1/Svil/Kif5b/Apc/Golga2/Spef1/Stx17/Kdm4a/Arid1a/Dffa/Atp2a2/Mtpn/Trnt1/Wnk1/Gsk3a/Uvrag/Camsap3/Map1s/Wdr72/Shroom2
cluster3	GO:0008306	associative learning	12/909	12	0.00055186	0.01683847	0.013162471	Cacna1e/Nf1/Hrh2/Pde8b/Pde1b/Syngap1/Srf/Synpo/Chrnb2/Shank2/Nlgn3/Ap1s2
cluster3	GO:0010811	positive regulation of cell-substrate adhesion	13/909	13	0.000563092	0.017077032	0.013348953	Crk/Ccl28/Ptk2b/Egflam/Itga5/Ptprj/Fmn1/Thbs1/Rin2/Tek/Spp1/Ndnf/Egfl6
cluster3	GO:0010506	regulation of autophagy	21/909	21	0.00058513	0.0176385	0.013787847	Rnf152/Vdac1/Trim65/Prkd1/Akt1/Trim38/Mtmr9/Dnm1l/Parl/Gpr137/Usp20/Golga2/Kdm4a/Cptp/Tpcn1/Wnk1/Gsk3a/Uvrag/Trim68/Trim30a/Mapk3
cluster3	GO:0043254	regulation of protein-containing complex assembly	28/909	28	0.000594642	0.017817907	0.013928088	Thra/Trim65/Pfn4/Stxbp6/Prkd1/Ptk2b/Rictor/Hsf1/Nckap1l/Ttbk1/Svil/Apc/Capn1/Ppp2r5b/Fmn1/Src/Ctnnbip1/Cptp/Mtpn/Arhgef5/Mark4/Clip3/Nr1h2/Fchsd2/Trim30a/Camsap3/Arhgef7/Tppp3
cluster3	GO:0034614	cellular response to reactive oxygen species	13/909	13	0.000601938	0.017885482	0.01398091	Pdk2/Akt1/Net1/Ripk1/Hsf1/Pdgfrb/Capn1/Src/Oser1/Pdgfra/Axl/Mapk3/Prdx2
cluster3	GO:1903555	regulation of tumor necrosis factor superfamily cytokine production	17/909	17	0.000604046	0.017885482	0.01398091	Ly96/Rara/Ripk1/Wnt5a/Angpt1/Hsf1/Ptprj/Thbs1/Lbp/Ephb2/Axl/Tyrobp/Sphk2/Trim30a/Adam8/Cybb/Elf4
cluster3	GO:0014706	striated muscle tissue development	21/909	21	0.000610871	0.017981173	0.014055711	Gja1/Rara/Naglu/Wnt5a/Angpt1/Col14a1/Cby1/Ppara/Arid2/Cxadr/Srf/Apc/Pdgfrb/Arid1a/Ube4b/Trp73/Pdgfra/Zfp418/Gsk3a/Sox6/Lrrc27
cluster3	GO:0035023	regulation of Rho protein signal transduction	10/909	10	0.000632869	0.018412068	0.014392538	Net1/Arhgef3/Tagap/Pdgfrb/Lpar1/Tek/Kctd10/Arhgap35/Myo9b/Plxnb1
cluster3	GO:0042542	response to hydrogen peroxide	10/909	10	0.000632869	0.018412068	0.014392538	Crk/Net1/Ripk1/Ptk2b/Hsf1/Pdgfrb/Capn1/Src/Oser1/Axl
cluster3	GO:0051963	regulation of synapse assembly	13/909	13	0.000643021	0.018599289	0.014538886	Ntn1/Flrt2/Dlg5/Wnt5a/Ptk2b/Rap2a/Lrrc24/Flrt1/Chrnb2/Epha7/Ephb2/Adgrl3/Nlgn3
cluster3	GO:0002262	myeloid cell homeostasis	17/909	17	0.000669217	0.019183325	0.014995422	Nf1/Kat7/Nfe2l1/Thra/Bap1/Rbfox2/Nckap1l/Adgrf5/Srf/Ldb1/Fam210b/Adar/Pde4b/Axl/Sox6/Mfhas1/Ireb2
cluster3	GO:0015718	monocarboxylic acid transport	15/909	15	0.00067088	0.019183325	0.014995422	Kiss1r/Proca1/Slc16a6/Akt1/Hrh2/Myc/Ptges/Pla2r1/Abcb11/Thbs1/Slc27a2/Slc10a4/Acacb/Slc10a3/Acsl4
cluster3	GO:0060260	regulation of transcription initiation by RNA polymerase II	9/909	9	0.000688562	0.019516895	0.01525617	Thra/Myc/Taf11/Mdc1/Srf/Taf12/Ctnnbip1/Med26/Med12
cluster3	GO:0110053	regulation of actin filament organization	20/909	20	0.000694445	0.019516895	0.01525617	Gja1/Specc1l/Kiss1r/Inpp5k/Pfn4/Ptk2b/Rictor/Nckap1l/Svil/Synpo/Capn1/Fmn1/Lpar1/Limk1/Mtpn/Arhgef5/Arhgap35/Whamm/Fchsd2/Shroom2
cluster3	GO:0070301	cellular response to hydrogen peroxide	8/909	8	0.000698146	0.019516895	0.01525617	Net1/Ripk1/Hsf1/Pdgfrb/Capn1/Src/Oser1/Axl
cluster3	GO:1905953	negative regulation of lipid localization	8/909	8	0.000698146	0.019516895	0.01525617	Akt1/Hrh2/Ppara/Pla2r1/Thbs1/Asxl1/Nr1h2/Acsl4
cluster3	GO:1902105	regulation of leukocyte differentiation	24/909	24	0.000706307	0.019635333	0.015348752	Ctla4/Nf1/Rara/Gpr68/Ripk1/Zmiz1/Myc/Hsf1/Arid2/Nckap1l/H2-Oa/Apc/Gpr137/Fbn1/Zbtb7b/Arid1a/Ctnnbip1/Rhoh/Axl/Tyrobp/Klhl25/Adam8/Prdx2/Brd7
cluster3	GO:0051962	positive regulation of nervous system development	25/909	25	0.00073313	0.020175004	0.015770607	Zfp365/Ntn1/Flrt2/Dlg5/Wnt5a/Myc/Lrrc24/Dnm1l/Dscam/Srf/Man2a1/Flrt1/Golga2/Zeb2/E2f1/Tgm2/Ss18l1/Prkci/Ephb2/Trp73/Adgrl3/Limk1/Plxnb1/Nlgn3/Cdkl5
cluster3	GO:0048640	negative regulation of developmental growth	12/909	12	0.000733783	0.020175004	0.015770607	Sema4c/Gja1/Stc2/Ntn1/Wnt5a/Ppara/Cxadr/Apc/Epha7/Trp73/Zfp418/Gsk3a
cluster3	GO:0072331	signal transduction by p53 class mediator	14/909	14	0.00075261	0.020552616	0.016065783	Ptprv/Ddit4/Pdk2/Tifab/Myc/Tfap4/Cdip1/Pla2r1/E2f1/E2f2/Chd5/Trp73/Brca2/Foxm1
cluster3	GO:0036444	calcium import into the mitochondrion	4/909	4	0.000755732	0.020552616	0.016065783	Micu1/Vdac1/Akt1/Micu2
cluster3	GO:0050878	regulation of body fluid levels	23/909	23	0.000786221	0.021266214	0.016623596	Prss56/Gja1/Inpp5k/Tifab/Ddr1/Srf/Emilin2/Prkg1/Hps6/Ptprj/Thbs1/Zbtb7b/Ephb2/Trp73/Fosl2/Wfs1/Pdgfra/Wnk1/Axl/Nr1h2/Comp/Prdx2/F8
cluster3	GO:0001843	neural tube closure	11/909	11	0.000818884	0.021999192	0.017196558	Rab23/Sema4c/Specc1l/Rara/Wnt5a/Zeb2/Sall4/Arid1a/Arhgap35/Gatad2a/Med12
cluster3	GO:0032369	negative regulation of lipid transport	6/909	6	0.000826795	0.021999192	0.017196558	Akt1/Hrh2/Pla2r1/Thbs1/Nr1h2/Acsl4
cluster3	GO:0048146	positive regulation of fibroblast proliferation	9/909	9	0.000830905	0.021999192	0.017196558	Zmiz1/Wnt5a/Myc/Pdgfrb/E2f1/Kmt2c/Fosl2/Pdgfra/Fbrs
cluster3	GO:1902017	regulation of cilium assembly	9/909	9	0.000830905	0.021999192	0.017196558	Limk2/Akt1/Odf2/Lpar1/Arhgap35/Mark4/Ccp110/Evi5l/Cdkl5
cluster3	GO:0001952	regulation of cell-matrix adhesion	12/909	12	0.00084206	0.022061102	0.017244953	Nf1/Ccl28/Ptk2b/Ddr1/Ldb1/Ptprj/Fmn1/Thbs1/Rin2/Src/Tek/Camsap3
cluster3	GO:1904035	regulation of epithelial cell apoptotic process	12/909	12	0.00084206	0.022061102	0.017244953	Angpt1/Myc/Ppara/Apc/Pla2r1/Thbs1/Prkci/Adar/Sort1/Tek/Wfs1/Ndnf
cluster3	GO:0071706	tumor necrosis factor superfamily cytokine production	17/909	17	0.000859045	0.022388864	0.017501161	Ly96/Rara/Ripk1/Wnt5a/Angpt1/Hsf1/Ptprj/Thbs1/Lbp/Ephb2/Axl/Tyrobp/Sphk2/Trim30a/Adam8/Cybb/Elf4
cluster3	GO:0006986	response to unfolded protein	11/909	11	0.000881927	0.022748265	0.017782102	Rhbdd1/Derl3/Stc2/Hsf1/Atf4/Thbs1/Chac1/Wfs1/Rpap2/Ficd/Comp
cluster3	GO:0060606	tube closure	11/909	11	0.000881927	0.022748265	0.017782102	Rab23/Sema4c/Specc1l/Rara/Wnt5a/Zeb2/Sall4/Arid1a/Arhgap35/Gatad2a/Med12
cluster3	GO:0018105	peptidyl-serine phosphorylation	21/909	21	0.00089027	0.022845708	0.017858272	Uhmk1/Akt3/Cnksr3/Inpp5k/Prkd1/Akt1/Ripk1/Nsd1/Mast4/Wnt5a/Rictor/Angpt1/Pdpk1/Ttbk1/Csnk1g3/Prkci/Pkn2/Tek/Mast2/Wnk1/Gsk3a
cluster3	GO:0043434	response to peptide hormone	25/909	25	0.000941858	0.023921971	0.018699576	Ptprv/Akt3/Inpp5k/Crk/Pdk2/Prkd1/Akt1/Hsf1/Ppara/Pdpk1/Apc/Capn1/Gpr21/Mbd5/Ptprj/Src/Prkci/Mgarp/Zbtb7b/Shc1/Sort1/Atp2a2/Ywhag/Gsk3a/Mapk3
cluster3	GO:0009416	response to light stimulus	22/909	22	0.000943819	0.023921971	0.018699576	Rhbdd1/Cacna1e/Reep6/Nf1/Rgs9/Akt1/Hrh2/Pde8b/Pde1b/Syngap1/Synpo/Cacnb4/Chrnb2/Ube4b/Uvssa/Brca2/Pold3/Crtc1/Gnb5/Hyal3/Nlgn3/Ap1s2
cluster3	GO:1901652	response to peptide	28/909	28	0.000946553	0.023921971	0.018699576	Ptprv/Akt3/Gja1/Inpp5k/Crk/Pdk2/Kat7/Prkd1/Akt1/Hsf1/Ppara/Pdpk1/Apc/Capn1/Gpr21/Mbd5/Ptprj/Src/Prkci/Mgarp/Zbtb7b/Shc1/Sort1/Fosl2/Atp2a2/Ywhag/Gsk3a/Mapk3
cluster3	GO:0001841	neural tube formation	12/909	12	0.000963348	0.024224091	0.01893574	Rab23/Sema4c/Ipmk/Specc1l/Rara/Wnt5a/Zeb2/Sall4/Arid1a/Arhgap35/Gatad2a/Med12
cluster3	GO:0007159	leukocyte cell-cell adhesion	27/909	27	0.000971964	0.024318539	0.01900957	Ctla4/Rara/Akt1/Ccl28/Dlg5/Zmiz1/Golph3/Tnfrsf13c/Ppara/Arid2/Itga5/Nckap1l/Btla/H2-Oa/H2-Ab1/Capn1/Thbs1/Zbtb7b/Arid1a/Rhoh/Wnk1/Klhl25/Lrrc32/Itgal/Adam8/Prdx2/Brd7
cluster3	GO:0038203	TORC2 signaling	4/909	4	0.001005003	0.024957871	0.019509329	Rictor/Prr5/Nckap1l/Usp9x
cluster3	GO:0030010	establishment of cell polarity	14/909	14	0.001007492	0.024957871	0.019509329	Gja1/Dock2/Crk/Plekhg3/Wnt5a/Rictor/Golph3/Tcirg1/Frmd4a/Prkci/Sipa1l3/Camsap3/Fat1/Myo9b
cluster3	GO:0071560	cellular response to transforming growth factor beta stimulus	18/909	18	0.001017634	0.025084935	0.019608653	Chst11/Crk/Smurf2/Zmiz1/Ppara/Ltbp1/Zeb2/Thbs1/Fbn1/Src/Ltbp4/Ryr1/Lrrc32/Sox6/Tgfb1i1/Col4a2/Zfp703/Usp9x
cluster3	GO:0010948	negative regulation of cell cycle process	21/909	21	0.00104614	0.025661202	0.020059116	Ptprv/Usp44/Nabp2/Tom1l2/Hsf1/Ier3/Mdc1/Apc/Ppp2r5b/Cacnb4/Atf2/Aven/E2f1/Clock/Brca2/Ticrr/Anapc15/Apbb1/Ccp110/Brd7/Mbtps2
cluster3	GO:0032386	regulation of intracellular transport	20/909	20	0.001064002	0.025972019	0.020302079	Rab23/Uhmk1/Derl3/Reep6/Supt6/Nf1/Prkd1/Angpt1/Ier3/Kif5b/Sh3tc2/Pla2g4e/Src/Tek/Sfn/Ldlrap1/Wnk1/Nup62/Mapk3/Oaz2
cluster3	GO:0014812	muscle cell migration	12/909	12	0.001098829	0.026491248	0.020707955	Crk/Nf1/Net1/Myc/Ddr1/Pdgfrb/Prkg1/Src/Lpar1/Gna12/Parva/Fat1
cluster3	GO:0060996	dendritic spine development	12/909	12	0.001098829	0.026491248	0.020707955	Ngef/Zfp365/Dip2a/Dlg5/Asap1/Dnm1l/Lpar1/Ephb2/Sdk1/Nlgn3/Acsl4/Cdkl5
cluster3	GO:0034504	protein localization to nucleus	22/909	22	0.001101155	0.026491248	0.020707955	Rab23/Limk2/Nf1/Kat7/Prkd1/Akt1/Tnpo1/Kpna3/Angpt1/Kcnq3/Fam53c/Cacnb4/Atf2/Src/Adar/Tek/Rasl2-9/Nup62/Fam53b/Mfhas1/Tnpo2/Cdkl5
cluster3	GO:2000191	regulation of fatty acid transport	6/909	6	0.001111017	0.026600609	0.020793442	Akt1/Hrh2/Ptges/Pla2r1/Thbs1/Acsl4
cluster3	GO:1903522	regulation of blood circulation	19/909	19	0.001118235	0.026645942	0.020828878	Slc4a3/Cacna1e/Gja1/Thra/Akt1/Hrh2/Rbfox2/Cxadr/Ehd3/Dsc2/Hbegf/Cacnb2/Src/Shc1/Pde4b/Faah/Atp2a2/Gsk3a/Tmem38a
cluster3	GO:0097284	hepatocyte apoptotic process	5/909	5	0.001154476	0.027379144	0.021402015	Ppara/Atf7/Atf2/Bcl2l1/Adar
cluster3	GO:0002685	regulation of leukocyte migration	18/909	18	0.00116499	0.027498154	0.021495044	Prss56/Crk/Abr/Nf1/Akt1/Ccl28/Wnt5a/Ptk2b/Nckap1l/Dnm1l/Capn1/Ptprj/Thbs1/Lbp/Ecm1/Wnk1/Mapk3/Adam8
cluster3	GO:0072659	protein localization to plasma membrane	21/909	21	0.001177922	0.027631177	0.021599027	Cnst/Lyplal1/Inpp5k/Akt1/Pacs2/Rap2a/Golph3/Ehd3/Kif5b/Pacs1/Cacnb2/Zdhhc5/Bcl2l1/Prkci/Golph3l/Ldlrap1/Ephb2/Prkg2/Wnk1/Clip3/Wdr72
cluster3	GO:0015711	organic anion transport	27/909	27	0.001182044	0.027631177	0.021599027	Slc4a3/Gja1/Kiss1r/Proca1/Nf1/Nfe2l1/Slc16a6/Slc25a19/Akt1/Hrh2/Slc35d2/Myc/Nfkbie/Abcc10/Ptges/Cacnb4/Pla2r1/Abcb11/Thbs1/Slc27a2/Slc35c2/Arhgef11/Cptp/Slc10a4/Acacb/Slc10a3/Acsl4
cluster3	GO:0051098	regulation of binding	23/909	23	0.001187191	0.027631177	0.021599027	Crk/Rara/Akt1/Nsd1/Wnt5a/Hmbox1/Angpt1/Myc/Tfap4/Ttbk1/Golga2/E2f1/Src/Pygo2/Epb41/Ldlrap1/Ctnnbip1/Uchl1os/Atp2a2/Sympk/Mapk3/Arhgef7/Usp9x
cluster3	GO:0051348	negative regulation of transferase activity	17/909	17	0.001200688	0.027815933	0.021743449	Usp44/Inpp5k/Nf1/Akt1/Tfap4/Fem1a/Apc/Ptprj/Src/Ptprt/Adar/Ephb2/Limk1/Gprc5a/Gsk3a/Nup62/Akt1s1
cluster3	GO:0072594	establishment of protein localization to organelle	27/909	27	0.001220633	0.028147695	0.022002784	Rab23/Nabp2/Nf1/Prkd1/Akt1/Tnpo1/Kpna3/Angpt1/Kcnq3/Parl/Hspa1l/Fam53c/Vps13a/Atf2/Mgarp/Adar/Sort1/Tek/Brca2/Rasl2-9/Gsk3a/Nup62/Fam53b/Tnpo2/Mon1b/Usp9x/AU015836
cluster3	GO:1901987	regulation of cell cycle phase transition	27/909	27	0.001260309	0.028929294	0.022613752	Hecw2/Ptprv/Usp44/Nabp2/Klf11/Akt1/Hsf1/Arid2/Tfap4/Ier3/Mdc1/Apc/Cacnb4/Atf2/Aven/Cdc25b/E2f1/Arid1a/Clock/Bcl7b/Mblac1/Brca2/Ticrr/Anapc15/Apbb1/Brd7/Mbtps2
cluster3	GO:0071559	response to transforming growth factor beta	18/909	18	0.001273	0.029033078	0.02269488	Chst11/Crk/Smurf2/Zmiz1/Ppara/Ltbp1/Zeb2/Thbs1/Fbn1/Src/Ltbp4/Ryr1/Lrrc32/Sox6/Tgfb1i1/Col4a2/Zfp703/Usp9x
cluster3	GO:0042176	regulation of protein catabolic process	23/909	23	0.001276434	0.029033078	0.02269488	Rhbdd1/Gja1/Nfe2l1/Akt1/Rnf180/Wnt5a/Rnf19a/Azin1/Sgsm3/Ier3/Apc/Sh3d19/Pithd1/Wfs1/Rnft2/Gna12/Zfp418/Gsk3a/Nell1/Trim30a/Adam8/Oaz2/Usp9x
cluster3	GO:0051347	positive regulation of transferase activity	26/909	26	0.001296904	0.029365198	0.022954494	Dstyk/Tab2/Traf4/Akt1/Ripk1/Wnt5a/Hmbox1/Ptk2b/Angpt1/Myc/Ddr1/Ttbk1/Pdgfrb/Map3k11/Vldlr/Zeb2/Thbs1/Fbn1/Cdc25b/Src/Tek/Pdgfra/Arhgef5/Gsk3a/Axl/Mapk3
cluster3	GO:0050679	positive regulation of epithelial cell proliferation	17/909	17	0.001317227	0.029691006	0.023209175	Ptprn/Akt3/Nf1/Prkd1/Akt1/Wnt5a/Rictor/Osr2/Azin1/Myc/Cxadr/Runx2/Ecm1/Itpr1/St8sia1/Zfp703/Esrp2
cluster3	GO:0007162	negative regulation of cell adhesion	22/909	22	0.00132912	0.02982474	0.023313714	Ctla4/Specc1l/Nf1/Akt1/Spock1/Ccl28/Dlg5/Angpt1/Ppara/Btla/Dscam/Prkg1/Thbs1/Src/Zbtb7b/Ephb2/Wnk1/Lrrc32/Adam8/Zfp703/Prdx2/Plxnb1
cluster3	GO:0014020	primary neural tube formation	11/909	11	0.001350211	0.030028695	0.023473144	Rab23/Sema4c/Specc1l/Rara/Wnt5a/Zeb2/Sall4/Arid1a/Arhgap35/Gatad2a/Med12
cluster3	GO:0014909	smooth muscle cell migration	11/909	11	0.001350211	0.030028695	0.023473144	Crk/Nf1/Myc/Ddr1/Pdgfrb/Prkg1/Src/Lpar1/Gna12/Parva/Fat1
cluster3	GO:0018209	peptidyl-serine modification	21/909	21	0.00137558	0.030181002	0.0235922	Uhmk1/Akt3/Cnksr3/Inpp5k/Prkd1/Akt1/Ripk1/Nsd1/Mast4/Wnt5a/Rictor/Angpt1/Pdpk1/Ttbk1/Csnk1g3/Prkci/Pkn2/Tek/Mast2/Wnk1/Gsk3a
cluster3	GO:0046580	negative regulation of Ras protein signal transduction	5/909	5	0.001380528	0.030181002	0.0235922	Nf1/Syngap1/Ephb2/Nup62/Rasa3
cluster3	GO:1901385	regulation of voltage-gated calcium channel activity	5/909	5	0.001380528	0.030181002	0.0235922	Ehd3/Ahnak/Cacnb2/Cacnb4/Gnb5
cluster3	GO:0002758	innate immune response-activating signaling pathway	19/909	19	0.001381185	0.030181002	0.0235922	Ly96/Lyplal1/Naglu/Nploc4/Prkd1/Akt1/Tifab/Pdpk1/Trim15/Rftn1/Zdhhc5/Src/Lbp/Cptp/Tnip3/Mark4/Tyrobp/Trim30a/Mfhas1
cluster3	GO:0032680	regulation of tumor necrosis factor production	16/909	16	0.001412058	0.030721473	0.024014682	Ly96/Rara/Ripk1/Wnt5a/Angpt1/Hsf1/Ptprj/Thbs1/Lbp/Ephb2/Axl/Tyrobp/Sphk2/Trim30a/Cybb/Elf4
cluster3	GO:0060350	endochondral bone morphogenesis	8/909	8	0.001424246	0.030852488	0.024117095	Nab1/Rara/Runx2/Atf2/Thbs1/Matn1/Fosl2/Comp
cluster3	GO:1903076	regulation of protein localization to plasma membrane	11/909	11	0.001445152	0.031170434	0.02436563	Cnst/Lyplal1/Akt1/Kif5b/Zdhhc5/Bcl2l1/Prkci/Ldlrap1/Ephb2/Wnk1/Clip3
cluster3	GO:0035025	positive regulation of Rho protein signal transduction	6/909	6	0.001464644	0.031187575	0.024379029	Net1/Arhgef3/Pdgfrb/Lpar1/Tek/Plxnb1
cluster3	GO:0048013	ephrin receptor signaling pathway	6/909	6	0.001464644	0.031187575	0.024379029	Ngef/Crk/Ss18/Epha7/Epha10/Ephb2
cluster3	GO:1902108	regulation of mitochondrial membrane permeability involved in apoptotic process	6/909	6	0.001464644	0.031187575	0.024379029	Rhot2/Ier3/Naif1/Atf2/Bcl2l1/Gsk3a
cluster3	GO:1902107	positive regulation of leukocyte differentiation	16/909	16	0.001481126	0.031272373	0.024445315	Rara/Gpr68/Ripk1/Zmiz1/Hsf1/Arid2/Nckap1l/Zbtb7b/Arid1a/Ctnnbip1/Rhoh/Axl/Tyrobp/Klhl25/Adam8/Brd7
cluster3	GO:1903708	positive regulation of hemopoiesis	16/909	16	0.001481126	0.031272373	0.024445315	Rara/Gpr68/Ripk1/Zmiz1/Hsf1/Arid2/Nckap1l/Zbtb7b/Arid1a/Ctnnbip1/Rhoh/Axl/Tyrobp/Klhl25/Adam8/Brd7
cluster3	GO:0035051	cardiocyte differentiation	15/909	15	0.001496957	0.03147384	0.0246028	Rara/Naglu/Col14a1/Cby1/Ppara/Cxadr/Srf/Pdgfrb/Arid1a/Pdgfra/Zfp418/Gsk3a/Sox6/Mapk3/Lrrc27
cluster3	GO:0008286	insulin receptor signaling pathway	12/909	12	0.001508002	0.031475955	0.024604453	Inpp5k/Pdk2/Akt1/Pdpk1/Apc/Gpr21/Ptprj/Src/Zbtb7b/Shc1/Gsk3a/Mapk3
cluster3	GO:0061515	myeloid cell development	10/909	10	0.001521189	0.031475955	0.024604453	Rabgap1l/Gpr68/Bap1/Adgrf5/Srf/Fbn1/Src/Fam210b/Tyrobp/Sox6
cluster3	GO:0060998	regulation of dendritic spine development	9/909	9	0.001528509	0.031475955	0.024604453	Ngef/Dlg5/Asap1/Dnm1l/Lpar1/Ephb2/Sdk1/Nlgn3/Cdkl5
cluster3	GO:0090630	activation of GTPase activity	9/909	9	0.001528509	0.031475955	0.024604453	Ngef/Crk/Abr/Wnt5a/Sgsm3/Tbc1d13/Arhgef5/Evi5l/Tbc1d2b
cluster3	GO:2000142	regulation of DNA-templated transcription initiation	9/909	9	0.001528509	0.031475955	0.024604453	Thra/Myc/Taf11/Mdc1/Srf/Taf12/Ctnnbip1/Med26/Med12
cluster3	GO:1901653	cellular response to peptide	22/909	22	0.001539544	0.031573273	0.024680526	Ptprv/Akt3/Gja1/Inpp5k/Crk/Pdk2/Prkd1/Akt1/Hsf1/Pdpk1/Apc/Gpr21/Mbd5/Ptprj/Src/Prkci/Mgarp/Zbtb7b/Shc1/Ywhag/Gsk3a/Mapk3
cluster3	GO:0033002	muscle cell proliferation	19/909	19	0.001562885	0.031921121	0.024952435	Gja1/Nf1/Akt1/Angpt1/Myc/Arid2/Cxadr/Apc/Hbegf/Pdgfrb/Prkg1/Thbs1/Src/Tgm2/Shc1/Ldlrap1/Ctnnbip1/Trp73/Gna12
cluster3	GO:0035384	thioester biosynthetic process	5/909	5	0.001637586	0.033041799	0.025828459	Dip2a/Vdac1/Pdk2/Acacb/Acsl4
cluster3	GO:0071616	acyl-CoA biosynthetic process	5/909	5	0.001637586	0.033041799	0.025828459	Dip2a/Vdac1/Pdk2/Acacb/Acsl4
cluster3	GO:0045732	positive regulation of protein catabolic process	15/909	15	0.001653878	0.033041799	0.025828459	Rhbdd1/Gja1/Akt1/Rnf180/Wnt5a/Sgsm3/Ier3/Apc/Sh3d19/Wfs1/Rnft2/Gsk3a/Trim30a/Adam8/Oaz2
cluster3	GO:0060044	negative regulation of cardiac muscle cell proliferation	4/909	4	0.001666675	0.033041799	0.025828459	Gja1/Cxadr/Apc/Trp73
cluster3	GO:1903358	regulation of Golgi organization	4/909	4	0.001666675	0.033041799	0.025828459	Ehd3/Rab33b/Mapk3/Camsap3
cluster3	GO:0016055	Wnt signaling pathway	27/909	27	0.001670527	0.033041799	0.025828459	Klhl12/Kremen1/Thra/Barx1/Wnt5a/Gpc5/Myc/Cby1/Apc/Csnk1g3/Ldb1/Grk5/Zeb2/Lypd6/Ctnnd1/Src/Pygo2/Ctnnbip1/Bcl7b/Wnk1/Gsk3a/Tgfb1i1/Fam53b/Zfp703/Siah1a/Brd7/Med12
cluster3	GO:0060351	cartilage development involved in endochondral bone morphogenesis	6/909	6	0.001670704	0.033041799	0.025828459	Rara/Atf2/Thbs1/Matn1/Fosl2/Comp
cluster3	GO:0071634	regulation of transforming growth factor beta production	6/909	6	0.001670704	0.033041799	0.025828459	Ltbp1/Atf2/Thbs1/Tyrobp/Lrrc32/Adam8
cluster3	GO:0051047	positive regulation of secretion	26/909	26	0.001677182	0.033041799	0.025828459	Rhbdd1/Gja1/Kiss1r/Prkd1/Rab15/Gpr68/Golph3/Dnm1l/Kif5b/Osbp/Ffar4/Frmd4a/Ptges/Pla2r1/Abcb11/Bcl2l1/Chrnb2/Golph3l/Spp1/Itpr1/Nr1h2/Sphk2/Apbb1/Arhgef7/Hyal3/Acsl4
cluster3	GO:0045088	regulation of innate immune response	28/909	28	0.001706076	0.033479228	0.026170392	Ly96/Susd4/Lyplal1/Crk/Naglu/Nploc4/Prkd1/Akt1/Serpinb9/Tifab/Wnt5a/Pdpk1/Tap2/Trim15/Rftn1/Zdhhc5/Src/Lbp/Adar/Cptp/Tnip3/Klrb1f/Nlrp4c/Mark4/Tyrobp/Trim30a/Adam8/Mfhas1
cluster3	GO:0198738	cell-cell signaling by wnt	27/909	27	0.001775876	0.03471283	0.027134687	Klhl12/Kremen1/Thra/Barx1/Wnt5a/Gpc5/Myc/Cby1/Apc/Csnk1g3/Ldb1/Grk5/Zeb2/Lypd6/Ctnnd1/Src/Pygo2/Ctnnbip1/Bcl7b/Wnk1/Gsk3a/Tgfb1i1/Fam53b/Zfp703/Siah1a/Brd7/Med12
cluster3	GO:0032869	cellular response to insulin stimulus	16/909	16	0.001786492	0.034784454	0.027190675	Ptprv/Akt3/Inpp5k/Pdk2/Akt1/Pdpk1/Apc/Gpr21/Ptprj/Src/Prkci/Zbtb7b/Shc1/Ywhag/Gsk3a/Mapk3
cluster3	GO:0030595	leukocyte chemotaxis	17/909	17	0.001803338	0.034810868	0.027211323	Prss56/Wnt5a/Ptk2b/Nckap1l/Dnm1l/Cxadr/Ptprj/Thbs1/Lbp/Vav3/Pde4b/Spp1/Arhgef5/Wnk1/Mapk3/Adam8/Myo9b
cluster3	GO:0008360	regulation of cell shape	12/909	12	0.001808718	0.034810868	0.027211323	Crk/Ptk2b/Parvb/Fmnl3/Dnmbp/Lpar1/Epb41/Gna12/Strip2/Arhgap35/Parva/Plxnb1
cluster3	GO:0043271	negative regulation of monoatomic ion transport	12/909	12	0.001808718	0.034810868	0.027211323	Hecw2/Best3/Vdac1/Inpp5k/Akt1/Ptk2b/Atf4/Ephb2/Prkg2/Wnk1/Gnb5/Gabre
cluster3	GO:0071214	cellular response to abiotic stimulus	22/909	22	0.001842048	0.03518171	0.027501206	Rhbdd1/Gja1/Micu1/Rgs9/Gpr68/Akt1/Net1/Tifab/Hsf1/Piezo2/Capn3/Bcl2l1/Clock/Prkg2/Hvcn1/Brca2/Rab11fip5/Wnk1/Pold3/Pde2a/Gnb5/Hyal3
cluster3	GO:0104004	cellular response to environmental stimulus	22/909	22	0.001842048	0.03518171	0.027501206	Rhbdd1/Gja1/Micu1/Rgs9/Gpr68/Akt1/Net1/Tifab/Hsf1/Piezo2/Capn3/Bcl2l1/Clock/Prkg2/Hvcn1/Brca2/Rab11fip5/Wnk1/Pold3/Pde2a/Gnb5/Hyal3
cluster3	GO:0006801	superoxide metabolic process	8/909	8	0.001877676	0.035566368	0.02780189	Naglu/Akt1/Sh3pxd2a/Shc1/Hvcn1/Tyrobp/Prdx2/Cybb
cluster3	GO:0090559	regulation of membrane permeability	8/909	8	0.001877676	0.035566368	0.02780189	Cnp/Rhot2/Ier3/Naif1/Atf2/Bcl2l1/Lbp/Gsk3a
cluster3	GO:0030218	erythrocyte differentiation	13/909	13	0.00189601	0.035566368	0.02780189	Kat7/Nfe2l1/Thra/Bap1/Rbfox2/Nckap1l/Adgrf5/Srf/Ldb1/Fam210b/Adar/Sox6/Mfhas1
cluster3	GO:0002696	positive regulation of leukocyte activation	24/909	24	0.001897726	0.035566368	0.02780189	Rara/Zmiz1/Wnt5a/Tnfrsf13c/Arid2/Nckap1l/H2-Oa/H2-Ab1/Ttbk1/Thbs1/Lbp/Zbtb7b/Chrnb2/Vav3/Arid1a/Ephb2/Rhoh/Axl/Tyrobp/Sphk2/Klhl25/Itgal/Adam8/Brd7
cluster3	GO:0042063	gliogenesis	24/909	24	0.001897726	0.035566368	0.02780189	Nab1/Zfp365/Ntn1/Nf1/Nfe2l1/Cnp/Naglu/Akt1/Zmiz1/Myc/Sh3tc2/Zeb2/Ptprj/E2f1/Prkci/Kdm4a/Lin28a/Trp73/Fkrp/Sox6/Mapk3/Arhgef7/Med12/Nlgn3
cluster3	GO:0030183	B cell differentiation	14/909	14	0.001927077	0.035866921	0.028036829	Nhej1/Ptk2b/St3gal1/Nckap1l/H2-Ab1/Nfatc1/Tcirg1/Ptprj/Tpd52/Gon4l/Fosl2/Gimap1/Cd79a/Itm2a
cluster3	GO:2000819	regulation of nucleotide-excision repair	5/909	5	0.001928098	0.035866921	0.028036829	Kat7/Arid2/Arid1a/Bcl7b/Brd7
cluster3	GO:0090257	regulation of muscle system process	18/909	18	0.001949424	0.036129333	0.028241954	Prkd1/Tifab/Fbxo32/Ppara/Srf/Ehd3/Dsc2/Nfatc1/Prkg1/Shc1/Pde4b/Acacb/Atp2a2/Mtpn/Zfp418/Gsk3a/Ryr1/Tmem38a
cluster3	GO:0032640	tumor necrosis factor production	16/909	16	0.001957931	0.036153088	0.028260523	Ly96/Rara/Ripk1/Wnt5a/Angpt1/Hsf1/Ptprj/Thbs1/Lbp/Ephb2/Axl/Tyrobp/Sphk2/Trim30a/Cybb/Elf4
cluster3	GO:0038127	ERBB signaling pathway	11/909	11	0.002005485	0.03689502	0.028840484	Akt1/Ptk2b/Hbegf/Sh3tc2/Ptprj/Src/Shc1/Gprc5a/Nup62/Mapk3/Fam83b
cluster3	GO:0071692	protein localization to extracellular region	26/909	26	0.002021916	0.037034785	0.028949738	Ptprn/Ptprv/Cacna1e/Gja1/Gpr68/Ptprn2/Pde8b/Golph3/Dnm1l/Adcy5/Ltbp1/Kif5b/Tcirg1/Osbp/Hps6/Frmd4a/Fbn1/Golph3l/Pclo/Clock/Rab11fip5/Itpr1/Nr1h2/Apbb1/Comp/Acsl4
cluster3	GO:0032868	response to insulin	18/909	18	0.00203121	0.037034785	0.028949738	Ptprv/Akt3/Inpp5k/Pdk2/Akt1/Ppara/Pdpk1/Apc/Gpr21/Ptprj/Src/Prkci/Zbtb7b/Shc1/Sort1/Ywhag/Gsk3a/Mapk3
cluster3	GO:0030278	regulation of ossification	12/909	12	0.002035285	0.037034785	0.028949738	Gja1/Kremen1/Nbr1/Wnt5a/Ptk2b/Osr2/Runx2/Ecm1/Matn1/Nell1/Mapk3/Comp
cluster3	GO:0051216	cartilage development	16/909	16	0.002048677	0.037065089	0.028973425	Chst11/Thra/Rara/Wnt5a/Osr2/Runx2/Srf/Atf2/Thbs1/Ecm1/Matn1/Fosl2/Prkg2/Sox6/Mapk3/Comp
cluster3	GO:0030888	regulation of B cell proliferation	8/909	8	0.002051765	0.037065089	0.028973425	Ctla4/Tnfrsf13c/Nckap1l/Btla/Chrnb2/Vav3/Ephb2/Tyrobp
cluster3	GO:0036035	osteoclast development	4/909	4	0.00208994	0.03735021	0.029196302	Gpr68/Fbn1/Src/Tyrobp
cluster3	GO:0072350	tricarboxylic acid metabolic process	4/909	4	0.00208994	0.03735021	0.029196302	Csl/Cs/Acacb/Ireb2
cluster3	GO:0098751	bone cell development	4/909	4	0.00208994	0.03735021	0.029196302	Gpr68/Fbn1/Src/Tyrobp
cluster3	GO:0045667	regulation of osteoblast differentiation	13/909	13	0.002113887	0.037412594	0.029245067	Nbr1/Prkd1/Atf4/Runx2/Apc/Nfatc1/Tcirg1/Ffar4/Zhx3/Ctnnbip1/Zfp932/Nell1/Hdac8
cluster3	GO:0002221	pattern recognition receptor signaling pathway	18/909	18	0.00211586	0.037412594	0.029245067	Ly96/Lyplal1/Naglu/Nploc4/Prkd1/Akt1/Tifab/Pdpk1/Trim15/Rftn1/Zdhhc5/Src/Lbp/Cptp/Tnip3/Mark4/Trim30a/Mfhas1
cluster3	GO:0051259	protein complex oligomerization	18/909	18	0.00211586	0.037412594	0.029245067	Cd247/Micu1/Trim65/Clybl/Cby1/Dnm1l/Kctd5/Ehd3/Trpm6/Golga2/Tgm2/Trp73/Acacb/Kctd10/Fkrp/Crtc3/Comp/Crtc1
cluster3	GO:0071604	transforming growth factor beta production	6/909	6	0.002148026	0.037739695	0.029500759	Ltbp1/Atf2/Thbs1/Tyrobp/Lrrc32/Adam8
cluster3	GO:0006869	lipid transport	26/909	26	0.002149547	0.037739695	0.029500759	Atg9a/Kiss1r/Proca1/Akt1/Hrh2/Abcc10/Osbp/Vps13a/Vldlr/Ptges/Pla2r1/Abcb11/Zdhhc5/Thbs1/Slc27a2/Lbp/Abca4/Osbpl9/Ldlrap1/Cptp/Slc10a4/Spp1/Nr1h2/Esyt3/Slc10a3/Acsl4
cluster3	GO:0006665	sphingolipid metabolic process	12/909	12	0.002156985	0.037739695	0.029500759	Lct/Smpdl3a/Naglu/St3gal1/A4galt/B4galt4/Pnpla1/Cyp4f39/Osbp/St8sia6/St8sia1/Sphk2
cluster3	GO:0046578	regulation of Ras protein signal transduction	7/909	7	0.002214113	0.038604252	0.030176575	Nf1/Syngap1/Src/Ephb2/Foxm1/Nup62/Rasa3
cluster3	GO:0033044	regulation of chromosome organization	17/909	17	0.002236172	0.038768826	0.030305221	Hecw2/Ino80d/Usp44/Nabp2/Hmbox1/Myc/Arid2/Slx4/Apc/Dcp2/Src/Arid1a/Bcl7b/Anapc15/Mapk3/Brd7/Hdac8
cluster3	GO:0001818	negative regulation of cytokine production	20/909	20	0.002239932	0.038768826	0.030305221	Atg9a/Rara/Nploc4/Extl3/Angpt1/Hsf1/Ppara/Nckap1l/Ffar4/Thbs1/Lbp/Ephb2/Cptp/Axl/Tyrobp/Homer2/Lrrc32/Trim30a/Muc16/Elf4
cluster3	GO:0032891	negative regulation of organic acid transport	5/909	5	0.002254542	0.038768826	0.030305221	Akt1/Hrh2/Pla2r1/Thbs1/Acsl4
cluster3	GO:0070536	protein K63-linked deubiquitination	5/909	5	0.002254542	0.038768826	0.030305221	Otud1/Usp20/Spata2/Otud7a/Usp9x
cluster3	GO:0051057	positive regulation of small GTPase mediated signal transduction	9/909	9	0.002268107	0.038837377	0.030358806	Dock2/Crk/Net1/Arhgef3/Pdgfrb/Src/Lpar1/Tek/Plxnb1
cluster3	GO:0048145	regulation of fibroblast proliferation	11/909	11	0.002274051	0.038837377	0.030358806	Ptprv/Nf1/Zmiz1/Wnt5a/Myc/Pdgfrb/E2f1/Kmt2c/Fosl2/Pdgfra/Fbrs
cluster3	GO:0002768	immune response-regulating cell surface receptor signaling pathway	20/909	20	0.002324219	0.039559158	0.030923016	Ly96/Ctla4/Cd247/Naglu/Nckap1l/Btla/Rftn1/Cacnb4/Ptprj/Lbp/Vav3/Pde4b/Fosl2/Tnip3/Wnk1/Cd79a/Tyrobp/Mfhas1/Cmtm3/Usp9x
cluster3	GO:0050770	regulation of axonogenesis	14/909	14	0.002356892	0.039979283	0.031251423	Sema4c/Ntn1/Wnt5a/Dscam/Syngap1/Srf/Golga2/Zeb2/Epha7/Ephb2/Limk1/Arhgap35/Plxnb1/Cdkl5
cluster3	GO:0030900	forebrain development	25/909	25	0.002373676	0.039994413	0.031263251	Kif21b/Crk/Nf1/Wdr37/Zmiz1/Wnt5a/Trappc9/Srf/Prkg1/Zeb2/E2f1/Src/Mgarp/Chrnb2/Pax5/Arid1a/Ephb2/Chd5/Trp73/Ndnf/Arhgap35/Axl/Tyrobp/Gdpd5/Usp9x
cluster3	GO:0051402	neuron apoptotic process	23/909	23	0.002373769	0.039994413	0.031263251	Nf1/Dio3/Ripk1/Ptk2b/Angpt1/Kcnq3/Atf4/Pdpk1/Syngap1/Map3k11/Atf2/Bcl2l1/Prkci/Epha7/Trp73/Wfs1/Ndnf/Gsk3a/Axl/Akt1s1/Adam8/Prdx2/Siah1a
cluster3	GO:1904377	positive regulation of protein localization to cell periphery	8/909	8	0.002437886	0.040519503	0.031673708	Cnst/Akt1/Kif5b/Zdhhc5/Prkci/Epb41/Ephb2/Clip3
cluster3	GO:0031663	lipopolysaccharide-mediated signaling pathway	7/909	7	0.002445218	0.040519503	0.031673708	Ly96/Akt1/Tifab/Lbp/Trim30a/Mapk3/Prdx2
cluster3	GO:0046902	regulation of mitochondrial membrane permeability	7/909	7	0.002445218	0.040519503	0.031673708	Cnp/Rhot2/Ier3/Naif1/Atf2/Bcl2l1/Gsk3a
cluster3	GO:0060420	regulation of heart growth	9/909	9	0.002445422	0.040519503	0.031673708	Gja1/Col14a1/Ppara/Cxadr/Apc/Trp73/Acacb/Zfp418/Gsk3a
cluster3	GO:0090398	cellular senescence	9/909	9	0.002445422	0.040519503	0.031673708	Akt3/Zmiz1/Srf/Pla2r1/Zfp217/Brca2/Nup62/Kat6a/Comp
cluster3	GO:1903037	regulation of leukocyte cell-cell adhesion	24/909	24	0.002457944	0.040592579	0.031730831	Ctla4/Rara/Akt1/Ccl28/Dlg5/Zmiz1/Tnfrsf13c/Ppara/Arid2/Nckap1l/Btla/H2-Oa/H2-Ab1/Capn1/Zbtb7b/Arid1a/Rhoh/Wnk1/Klhl25/Lrrc32/Itgal/Adam8/Prdx2/Brd7
cluster3	GO:0016331	morphogenesis of embryonic epithelium	14/909	14	0.002475876	0.040754228	0.031857191	Rab23/Sema4c/Ipmk/Specc1l/Rara/Jag2/Wnt5a/Zeb2/Sall4/Arid1a/Arhgap35/Tgfb1i1/Gatad2a/Med12
cluster3	GO:1901988	negative regulation of cell cycle phase transition	18/909	18	0.002484696	0.040765315	0.031865857	Ptprv/Usp44/Nabp2/Hsf1/Ier3/Mdc1/Apc/Cacnb4/Atf2/Aven/E2f1/Clock/Brca2/Ticrr/Anapc15/Apbb1/Brd7/Mbtps2
cluster3	GO:0007179	transforming growth factor beta receptor signaling pathway	15/909	15	0.002540359	0.041407022	0.032367473	Chst11/Smurf2/Zmiz1/Ppara/Ltbp1/Zeb2/Thbs1/Fbn1/Src/Ltbp4/Ryr1/Lrrc32/Tgfb1i1/Zfp703/Usp9x
cluster3	GO:0032271	regulation of protein polymerization	15/909	15	0.002540359	0.041407022	0.032367473	Pfn4/Ptk2b/Rictor/Nckap1l/Ttbk1/Svil/Apc/Capn1/Fmn1/Mtpn/Clip3/Fchsd2/Camsap3/Arhgef7/Tppp3
cluster3	GO:0035966	response to topologically incorrect protein	11/909	11	0.002571044	0.041771123	0.032652088	Rhbdd1/Derl3/Stc2/Hsf1/Atf4/Thbs1/Chac1/Wfs1/Rpap2/Ficd/Comp
cluster3	GO:0006851	mitochondrial calcium ion transmembrane transport	4/909	4	0.002581945	0.041812462	0.032684402	Micu1/Vdac1/Akt1/Micu2
cluster3	GO:0003007	heart morphogenesis	19/909	19	0.002602356	0.04200706	0.032836517	Gja1/Naglu/Flrt2/Zmiz1/Wnt5a/Angpt1/Arid2/Srf/Nfatc1/Atf2/Thbs1/Asxl1/Tek/Ube4b/Fkrp/Gsk3a/Ryr1/Parva/Kat6a
cluster3	GO:0043276	anoikis	5/909	5	0.002619416	0.042011403	0.032839912	Itga5/Bcl2l1/E2f1/Src/Ankrd13c
cluster3	GO:0071312	cellular response to alkaloid	5/909	5	0.002619416	0.042011403	0.032839912	Recql5/Bcl2l1/Tgm2/Ryr1/Tmem38a
cluster3	GO:0055013	cardiac muscle cell development	10/909	10	0.002657733	0.042489761	0.03321384	Naglu/Col14a1/Ppara/Cxadr/Srf/Pdgfrb/Pdgfra/Zfp418/Gsk3a/Lrrc27
cluster3	GO:0045598	regulation of fat cell differentiation	12/909	12	0.002704726	0.043103342	0.03369347	Akt1/Wnt5a/Wdfy2/Ffar4/Ccdc3/Fbn1/Asxl1/E2f1/Zbtb7b/Sort1/Cds1/Tgfb1i1
cluster3	GO:0000910	cytokinesis	14/909	14	0.002728709	0.043244479	0.033803796	Zfp365/Zfyve26/Apc/Cdc25b/Bcl2l1/Pkn2/Rab35/Brca2/Rtkn/Wnk1/Nup62/Uvrag/Ccp110/Spire2
cluster3	GO:2000779	regulation of double-strand break repair	11/909	11	0.002730866	0.043244479	0.033803796	Zfp365/Recql5/Hsf1/Arid2/Epc1/Arid1a/Bcl7b/Ppp4r2/Foxm1/Brd7/Spire2
cluster3	GO:0042886	amide transport	23/909	23	0.002792933	0.044087814	0.034463023	Ptprn/Ptprv/Cacna1e/Gja1/Prkd1/Gpr68/Ptprn2/Pde8b/Adcy5/Tap2/Kif5b/Slc14a2/Tcirg1/Osbp/Ffar4/Fbn1/Cptp/Pclo/Clock/Rab11fip5/Itpr1/Arhgef7/Acsl4
cluster3	GO:0007265	Ras protein signal transduction	10/909	10	0.002838012	0.044658531	0.034909146	Ntn1/Nf1/Syngap1/Ralgds/Src/Ephb2/Brap/Foxm1/Nup62/Rasa3
cluster3	GO:1904036	negative regulation of epithelial cell apoptotic process	8/909	8	0.002878682	0.045156511	0.035298413	Angpt1/Myc/Ppara/Apc/Adar/Tek/Wfs1/Ndnf
cluster3	GO:0045739	positive regulation of DNA repair	11/909	11	0.002898604	0.045326914	0.035431615	Ino80d/Arid2/Epc1/Eya3/Arid1a/Bcl7b/Foxm1/Fam168a/Apbb1/Brd7/Spire2
cluster3	GO:0051048	negative regulation of secretion	15/909	15	0.002911418	0.045385475	0.035477392	Ptprv/Abr/Nf1/Hrh2/Tifab/Pde8b/Nckap1l/Ffar4/Frmd4a/Pla2r1/Fbn1/Rab33b/Rab11fip5/Wnk1/Acsl4
cluster3	GO:0032984	protein-containing complex disassembly	17/909	17	0.002985299	0.046358255	0.036237804	Ddit4/Specc1l/Myc/Arid2/Svil/Kif5b/Apc/Spef1/Stx17/Arid1a/Atp2a2/Mtpn/Wnk1/Uvrag/Camsap3/Map1s/Shroom2
cluster3	GO:0043523	regulation of neuron apoptotic process	20/909	20	0.002992349	0.046358255	0.036237804	Nf1/Ripk1/Ptk2b/Angpt1/Atf4/Pdpk1/Syngap1/Map3k11/Atf2/Bcl2l1/Prkci/Epha7/Trp73/Wfs1/Ndnf/Gsk3a/Axl/Akt1s1/Adam8/Prdx2
cluster3	GO:0030534	adult behavior	14/909	14	0.003002378	0.046370064	0.036247035	Cnp/Naglu/Rnf180/Zfhx2/Ppara/Cacnb4/Chrnb2/Pax5/Slc10a4/Sdk1/Fkrp/Homer2/Shank2/Nlgn3
cluster3	GO:0008630	intrinsic apoptotic signaling pathway in response to DNA damage	10/909	10	0.003027923	0.046590905	0.036419665	Ackr3/Ddit4/Myc/Cdip1/Ier3/Bcl2l1/E2f1/Sfn/Trp73/Brca2
cluster3	GO:0001822	kidney development	21/909	21	0.003044046	0.046590905	0.036419665	Nf1/Rara/Dlg5/Wnt5a/Osr2/Angpt1/Myc/Apc/Pdgfrb/Ctnnd1/Fmn1/Fbn1/Asxl1/Pygo2/Epha7/Tek/Lin28a/Ctnnbip1/Wfs1/Pdgfra/Spp1
cluster3	GO:0062207	regulation of pattern recognition receptor signaling pathway	13/909	13	0.00304461	0.046590905	0.036419665	Lyplal1/Nploc4/Prkd1/Akt1/Pdpk1/Trim15/Zdhhc5/Src/Lbp/Cptp/Mark4/Trim30a/Mfhas1
cluster3	GO:1903532	positive regulation of secretion by cell	23/909	23	0.003073227	0.046664615	0.036477284	Gja1/Kiss1r/Prkd1/Rab15/Gpr68/Golph3/Dnm1l/Kif5b/Osbp/Ffar4/Frmd4a/Ptges/Bcl2l1/Chrnb2/Golph3l/Spp1/Itpr1/Nr1h2/Sphk2/Apbb1/Arhgef7/Hyal3/Acsl4
cluster3	GO:0048545	response to steroid hormone	17/909	17	0.003107606	0.046664615	0.036477284	Ddit4/Zmiz1/Fbxo32/Rbfox2/Tfap4/Src/Ncoa3/Mgarp/Arid1a/Fosl2/Clock/Spp1/Fkrp/Gsk3a/Trim68/Gpr83/Hdac8
cluster3	GO:0006900	vesicle budding from membrane	8/909	8	0.003121159	0.046664615	0.036477284	Klhl12/Sec16b/Sec24c/Golph3/Trappc9/Prkci/Golph3l/Ap1s2
cluster3	GO:0030239	myofibril assembly	8/909	8	0.003121159	0.046664615	0.036477284	Csrp1/Prkd1/Srf/Pdgfrb/Capn3/Myl9/Pdgfra/Myom2
cluster3	GO:0007612	learning	14/909	14	0.003147418	0.046664615	0.036477284	Cacna1e/Vdac1/Nf1/Hrh2/Pde8b/Pde1b/Syngap1/Srf/Synpo/Chrnb2/Ephb2/Shank2/Nlgn3/Ap1s2
cluster3	GO:0097091	synaptic vesicle clustering	4/909	4	0.003147896	0.046664615	0.036477284	Bcl2l1/Pclo/Bsn/Nlgn3
cluster3	GO:0001866	NK T cell proliferation	3/909	3	0.003152006	0.046664615	0.036477284	Myc/Zbtb7b/Elf4
cluster3	GO:0006482	protein demethylation	3/909	3	0.003152006	0.046664615	0.036477284	Phf2/Fbxl19/Phf8
cluster3	GO:0008214	protein dealkylation	3/909	3	0.003152006	0.046664615	0.036477284	Phf2/Fbxl19/Phf8
cluster3	GO:0071670	smooth muscle cell chemotaxis	3/909	3	0.003152006	0.046664615	0.036477284	Pdgfrb/Lpar1/Parva
cluster3	GO:2000143	negative regulation of DNA-templated transcription initiation	3/909	3	0.003152006	0.046664615	0.036477284	Thra/Myc/Ctnnbip1
cluster3	GO:0030072	peptide hormone secretion	20/909	20	0.00321041	0.047366692	0.03702609	Ptprn/Ptprv/Cacna1e/Gja1/Prkd1/Gpr68/Ptprn2/Pde8b/Adcy5/Kif5b/Tcirg1/Osbp/Ffar4/Fbn1/Pclo/Clock/Rab11fip5/Itpr1/Arhgef7/Acsl4
cluster3	GO:0002690	positive regulation of leukocyte chemotaxis	10/909	10	0.003227826	0.047366692	0.03702609	Prss56/Wnt5a/Ptk2b/Nckap1l/Dnm1l/Ptprj/Thbs1/Lbp/Wnk1/Mapk3
cluster3	GO:0042116	macrophage activation	10/909	10	0.003227826	0.047366692	0.03702609	Naglu/Tmem229b/Wnt5a/Adgrf5/Ttbk1/Thbs1/Lbp/Tyrobp/Crtc3/Mfhas1
cluster3	GO:0048524	positive regulation of viral process	7/909	7	0.003250911	0.047521296	0.037146943	Trim38/Ppara/Tmprss2/Adar/Pkn2/Axl/Trim30a
cluster3	GO:0032465	regulation of cytokinesis	9/909	9	0.003267493	0.047521296	0.037146943	Zfyve26/Cdc25b/Bcl2l1/Pkn2/Brca2/Wnk1/Nup62/Uvrag/Ccp110
cluster3	GO:0072332	intrinsic apoptotic signaling pathway by p53 class mediator	9/909	9	0.003267493	0.047521296	0.037146943	Ddit4/Pdk2/Tifab/Myc/Cdip1/E2f1/E2f2/Trp73/Brca2
cluster3	GO:0006644	phospholipid metabolic process	22/909	22	0.003276348	0.047521296	0.037146943	Smpdl3a/Inpp5k/Proca1/Pgs1/Mtmr9/Dgkg/Synj2/Pigq/Agpat1/Adgrf5/Lclat1/Pdgfrb/Osbp/Lpcat4/Pla2g4e/Gpcpd1/Fitm2/Hmgcs2/Cds1/Nr1h2/Sphk2/Uvrag
cluster3	GO:0009306	protein secretion	25/909	25	0.0033072	0.047830135	0.037388359	Ptprn/Ptprv/Cacna1e/Gja1/Gpr68/Ptprn2/Pde8b/Golph3/Dnm1l/Adcy5/Kif5b/Tcirg1/Osbp/Hps6/Frmd4a/Fbn1/Golph3l/Pclo/Clock/Rab11fip5/Itpr1/Nr1h2/Apbb1/Comp/Acsl4
cluster3	GO:0061180	mammary gland epithelium development	8/909	8	0.003379216	0.048730825	0.03809242	Ntn1/Wnt5a/Ddr1/Src/Ncoa3/Pygo2/Brca2/Zfp703
cluster3	GO:0042789	mRNA transcription by RNA polymerase II	6/909	6	0.003402645	0.048830302	0.03817018	Thra/Rara/Atf4/Taf11/Atf2/Taf12
cluster3	GO:0035592	establishment of protein localization to extracellular region	25/909	25	0.003405631	0.048830302	0.03817018	Ptprn/Ptprv/Cacna1e/Gja1/Gpr68/Ptprn2/Pde8b/Golph3/Dnm1l/Adcy5/Kif5b/Tcirg1/Osbp/Hps6/Frmd4a/Fbn1/Golph3l/Pclo/Clock/Rab11fip5/Itpr1/Nr1h2/Apbb1/Comp/Acsl4
cluster3	GO:0048011	neurotrophin TRK receptor signaling pathway	5/909	5	0.003474495	0.049218279	0.038473458	Ddit4/Ppp2r5b/Src/Sort1/Akt1s1
cluster3	GO:1902110	positive regulation of mitochondrial membrane permeability involved in apoptotic process	5/909	5	0.003474495	0.049218279	0.038473458	Rhot2/Ier3/Atf2/Bcl2l1/Gsk3a
cluster3	GO:0031334	positive regulation of protein-containing complex assembly	15/909	15	0.003474557	0.049218279	0.038473458	Trim65/Prkd1/Ptk2b/Rictor/Nckap1l/Ttbk1/Apc/Ppp2r5b/Fmn1/Src/Arhgef5/Mark4/Nr1h2/Fchsd2/Tppp3
cluster3	GO:1905475	regulation of protein localization to membrane	15/909	15	0.003474557	0.049218279	0.038473458	Cnst/Lyplal1/Inpp5k/Crk/Akt1/Gpc5/Kif5b/Zdhhc5/Bcl2l1/Prkci/Ldlrap1/Ephb2/Wnk1/Clip3/Necab2
cluster3	GO:1901990	regulation of mitotic cell cycle phase transition	21/909	21	0.003481869	0.049218279	0.038473458	Hecw2/Ptprv/Usp44/Nabp2/Klf11/Akt1/Arid2/Tfap4/Ier3/Apc/Cacnb4/Aven/Cdc25b/E2f1/Arid1a/Bcl7b/Mblac1/Ticrr/Anapc15/Brd7/Mbtps2
cluster3	GO:0051058	negative regulation of small GTPase mediated signal transduction	7/909	7	0.003560028	0.049792511	0.038922329	Nf1/Syngap1/Ephb2/Kctd10/Arhgap35/Nup62/Rasa3
cluster3	GO:1903078	positive regulation of protein localization to plasma membrane	7/909	7	0.003560028	0.049792511	0.038922329	Cnst/Akt1/Kif5b/Zdhhc5/Prkci/Ephb2/Clip3
cluster3	GO:0070482	response to oxygen levels	20/909	20	0.003562294	0.049792511	0.038922329	Lct/Ddit4/Nf1/Akt1/Myc/Ppara/Vldlr/Zeb2/Atf2/Mgarp/Chrnb2/Arnt/Tek/Fosl2/Ndnf/Itpr1/Ryr1/Adam8/Ireb2/Cybb
cluster3	GO:0090596	sensory organ morphogenesis	20/909	20	0.003562294	0.049792511	0.038922329	Ntn1/Abr/Nf1/Naglu/Dio3/Tifab/Wnt5a/Osr2/Myc/Atf4/Dscam/Man2a1/Tprn/Prkci/Kcnq4/Arid1a/Ephb2/Mapk3/Fat1/Shroom2
cluster4	GO:0044782	cilium organization	52/1066	52	4.33267162713841e-14	2.25428904760012e-10	1.85803202199599e-10	Pkhd1/Tmem237/Spag16/Stk36/Rab29/Nme7/Dusp23/Atg5/Pcnt/Poc1b/Fam161a/B9d1/Tmem107/Ift20/Ttll5/Ift43/Ttc8/Dcdc2a/Pibf1/Abcc4/Spag6l/Arl6/Arl13b/Ttc39c/Rttn/Tmem216/Tmem138/Arl3/Bbip1/Ablim1/Ssna1/Bbs5/Ehd4/Cfap61/Aurka/Sclt1/Cdc14a/Saxo1/Tekt2/Kif17/Wdr19/Tctn2/Noto/Ift122/Bbs2/Hydin/Bbs9/Cep164/Bbs4/Lca5/Poc1a/Ulk4
cluster4	GO:0060271	cilium assembly	46/1066	46	6.74602396497227e-12	1.75497813448754e-08	1.44648955964721e-08	Pkhd1/Tmem237/Spag16/Stk36/Rab29/Dusp23/Atg5/Pcnt/Poc1b/Fam161a/B9d1/Tmem107/Ift20/Ttll5/Ift43/Ttc8/Dcdc2a/Pibf1/Abcc4/Spag6l/Arl6/Arl13b/Ttc39c/Tmem216/Tmem138/Arl3/Bbip1/Ablim1/Bbs5/Ehd4/Cfap61/Sclt1/Cdc14a/Saxo1/Tekt2/Wdr19/Tctn2/Noto/Ift122/Bbs2/Hydin/Bbs9/Cep164/Bbs4/Poc1a/Ulk4
cluster4	GO:1990778	protein localization to cell periphery	45/1066	45	4.34841889804718e-11	7.54160784217982e-08	6.21595038268218e-08	Rab29/Epb41l2/Ift20/Itgb1bp1/Numb/Ttc8/Ttc7b/Lgals3/Emp2/Kalrn/Nectin3/Arl6/Arl13b/Epha3/Prepl/Ttc7/Myo5b/Arl3/Bbip1/Gorasp2/Rapsn/Ehd4/Pdzk1/Tmem59/Arhgef16/Wdr19/Mapk10/Tesc/Cnpy4/Rac1/Tmem150a/Arl6ip5/Myadm/Cacng7/Lin7b/Cib1/Dlg2/Cln3/Gas6/Rab3a/Bbs2/Sorl1/Anxa2/Atp1b3/Clasp2
cluster4	GO:0008380	RNA splicing	46/1066	46	7.84423934498645e-10	1.02033943279911e-06	8.40985028723021e-07	Snrpd3/Sf3a2/Nsrp1/Zfp830/Rnf113a2/Smn1/Srek1ip1/Thoc7/Ecd/Lgals3/Phf5a/Srpk1/Rbm22/Prpf19/Cwf19l1/Rbm17/Cir1/Dnajc17/Mfap1b/Snrpb2/Crnkl1/Ctnnbl1/Rbm38/Prpf6/Ccnl1/Plrg1/Esrp1/Smu1/Magoh/Syf2/Ccnl2/Prkrip1/Rbm28/Snrnp27/Isy1/Magohb/Scaf1/Lsm1/Cwf19l2/Cwc15/Ubl5/Rp9/Rpusd4/Akap17b/Fam50a/Gemin8
cluster4	GO:2000146	negative regulation of cell motility	33/1066	33	2.84044417021248e-07	0.000262634	0.000216469	Col3a1/Tmeff2/Epha4/Bcr/Dcn/Srgap1/Itgb1bp1/Arid4a/Rin3/Evl/Abhd6/Nrg3/Gnrh1/Lrch1/Cd200/Ppard/Csnk2b/Sap130/Dpysl3/Gata3/Plcb1/Ada/Rnf20/Shh/Rac1/Pparg/Spint2/Ing1/Sap30/Ndrg4/Hyal2/Clasp2/Timp1
cluster4	GO:0072659	protein localization to plasma membrane	32/1066	32	3.02864904805532e-07	0.000262634	0.000216469	Ift20/Itgb1bp1/Numb/Ttc8/Ttc7b/Lgals3/Emp2/Nectin3/Arl6/Epha3/Prepl/Ttc7/Myo5b/Gorasp2/Ehd4/Pdzk1/Tmem59/Arhgef16/Tesc/Cnpy4/Rac1/Tmem150a/Arl6ip5/Cib1/Cln3/Gas6/Rab3a/Bbs2/Sorl1/Anxa2/Atp1b3/Clasp2
cluster4	GO:0070897	transcription preinitiation complex assembly	13/1066	13	6.00614933570327e-07	0.00040003	0.000329713	Esr1/Med11/Med31/Med10/Med30/Tbp/Taf8/Taf7/Med22/Med27/Med28/Brf2/Gtf2a2
cluster4	GO:0065004	protein-DNA complex assembly	22/1066	22	6.15075468043893e-07	0.00040003	0.000329713	Smyd3/Esr1/Cenpv/Med11/Med31/Baz1a/Med10/Cenph/Sugt1/Med30/Cdc45/Gtf2h5/Tbp/Taf8/Taf7/Med22/Med27/Med28/Brf2/Asf1b/Cenpn/Gtf2a2
cluster4	GO:0040013	negative regulation of locomotion	34/1066	34	7.99947841115442e-07	0.000450597	0.000371391	Col3a1/Tmeff2/Epha4/Bcr/Dcn/Srgap1/Itgb1bp1/Arid4a/Rin3/Evl/Abhd6/Nrg3/Gnrh1/Lrch1/Cd200/Ppard/Csnk2b/Sap130/Dpysl3/Gata3/Plcb1/Ada/Rnf20/Shh/Rac1/Pparg/Spint2/Ing1/Sap30/Ndrg4/Ryk/Hyal2/Clasp2/Timp1
cluster4	GO:0060261	positive regulation of transcription initiation by RNA polymerase II	13/1066	13	8.66782760069815e-07	0.000450597	0.000371391	Med11/Med31/Nfkbia/Med10/Med30/Tbp/Taf8/Taf7/Med22/Med27/Xpa/Med28/Gtf2a2
cluster4	GO:0006644	phospholipid metabolic process	34/1066	34	1.02565557777855e-06	0.000450597	0.000371391	Pigm/Pemt/Ttc7b/Lpcat1/Abhd6/Fdft1/Enpp2/Pigx/Synj1/Ppard/Pigf/Ttc7/Abhd3/Bscl2/Plce1/Plcb1/Fabp5/Pld1/Acp6/Plppr5/Pla2g12a/Tmem38b/Plpp3/Pcsk9/Mfsd2a/Dhdds/Tmem150a/Cln3/Inpp5a/Plpp5/Lpcat2/Pigyl/Pigb/Abhd5
cluster4	GO:0030336	negative regulation of cell migration	31/1066	31	1.04905635602321e-06	0.000450597	0.000371391	Col3a1/Tmeff2/Epha4/Bcr/Dcn/Srgap1/Itgb1bp1/Arid4a/Rin3/Evl/Abhd6/Nrg3/Gnrh1/Lrch1/Cd200/Ppard/Csnk2b/Sap130/Dpysl3/Plcb1/Ada/Rnf20/Shh/Rac1/Pparg/Ing1/Sap30/Ndrg4/Hyal2/Clasp2/Timp1
cluster4	GO:0006367	transcription initiation at RNA polymerase II promoter	19/1066	19	1.12584247604112e-06	0.000450597	0.000371391	Esr1/Med11/Med31/Nfkbia/Med10/Med30/Gtf2h5/Tbp/Taf8/Dpy30/Gtf2a1l/Taf7/Trmt112/Med22/Med27/Vps72/Xpa/Med28/Gtf2a2
cluster4	GO:0051123	RNA polymerase II preinitiation complex assembly	12/1066	12	1.3439097846768e-06	0.000499454	0.000411661	Esr1/Med11/Med31/Med10/Med30/Tbp/Taf8/Taf7/Med22/Med27/Med28/Gtf2a2
cluster4	GO:2000144	positive regulation of DNA-templated transcription initiation	13/1066	13	2.81641172025129e-06	0.000918122	0.000756735	Med11/Med31/Nfkbia/Med10/Med30/Tbp/Taf8/Taf7/Med22/Med27/Xpa/Med28/Gtf2a2
cluster4	GO:0006352	DNA-templated transcription initiation	21/1066	21	2.82336061899522e-06	0.000918122	0.000756735	Esr1/Med11/Med31/Nfkbia/Med10/Med30/Tfb1m/Gtf2h5/Tbp/Taf8/Dpy30/Gtf2a1l/Taf7/Trmt112/Med22/Med27/Vps72/Xpa/Med28/Brf2/Gtf2a2
cluster4	GO:0060260	regulation of transcription initiation by RNA polymerase II	13/1066	13	4.46459992063722e-06	0.00136643	0.00112624	Med11/Med31/Nfkbia/Med10/Med30/Tbp/Taf8/Taf7/Med22/Med27/Xpa/Med28/Gtf2a2
cluster4	GO:0016485	protein processing	27/1066	27	5.51631399736814e-06	0.001594521	0.001314238	Casp8/Serpine2/Psen2/Cyfip2/P4hb/Lgmn/Timm23/Mipep/Ece2/Nlrc4/Yipf5/Ccbe1/Mbl2/H13/Ripk2/Mmp16/Stoml2/Pcsk9/Zmpste24/Shh/Adamts3/Sirt4/Psenen/Sec11a/Spcs2/Cln3/Lonp2
cluster4	GO:0072594	establishment of protein localization to organelle	37/1066	37	6.07598448937213e-06	0.00166386	0.001371388	Tram2/Srp9/Nup88/Cacng4/Nup85/Nfkbia/Rala/Timm23/Fgf9/Mipep/Srp19/Tmco6/Rbm22/Timm21/Srp14/Romo1/Tomm34/Snx16/Sec61b/Laptm5/Shh/Gckr/Cox18/Nup54/Sirt4/Sec61a1/Sec13/Ift122/Ipo8/Cacng7/Spcs2/Ing1/Lonp2/Sorl1/4930550C14Rik/Hyal2/Dkc1
cluster4	GO:0007051	spindle organization	21/1066	21	1.18640965311628e-05	0.003033393	0.002500185	Pcnt/Dicer1/Cenph/Haus4/Sugt1/Bora/Pibf1/Racgap1/Ppp2r1a/Ndc80/Tpx2/Aurka/Rae1/Cdc20/Cdca8/Aunip/Sbds/Haus5/Poc1a/Clasp2/Kif4
cluster4	GO:0000375	RNA splicing, via transesterification reactions	28/1066	28	1.36691325449052e-05	0.003033393	0.002500185	Snrpd3/Sf3a2/Nsrp1/Rnf113a2/Smn1/Phf5a/Srpk1/Rbm22/Prpf19/Cwf19l1/Rbm17/Dnajc17/Mfap1b/Snrpb2/Crnkl1/Ctnnbl1/Prpf6/Plrg1/Esrp1/Smu1/Magoh/Syf2/Isy1/Magohb/Cwf19l2/Cwc15/Ubl5/Gemin8
cluster4	GO:0000377	RNA splicing, via transesterification reactions with bulged adenosine as nucleophile	28/1066	28	1.36691325449052e-05	0.003033393	0.002500185	Snrpd3/Sf3a2/Nsrp1/Rnf113a2/Smn1/Phf5a/Srpk1/Rbm22/Prpf19/Cwf19l1/Rbm17/Dnajc17/Mfap1b/Snrpb2/Crnkl1/Ctnnbl1/Prpf6/Plrg1/Esrp1/Smu1/Magoh/Syf2/Isy1/Magohb/Cwf19l2/Cwc15/Ubl5/Gemin8
cluster4	GO:0000398	mRNA splicing, via spliceosome	28/1066	28	1.36691325449052e-05	0.003033393	0.002500185	Snrpd3/Sf3a2/Nsrp1/Rnf113a2/Smn1/Phf5a/Srpk1/Rbm22/Prpf19/Cwf19l1/Rbm17/Dnajc17/Mfap1b/Snrpb2/Crnkl1/Ctnnbl1/Prpf6/Plrg1/Esrp1/Smu1/Magoh/Syf2/Isy1/Magohb/Cwf19l2/Cwc15/Ubl5/Gemin8
cluster4	GO:0140053	mitochondrial gene expression	19/1066	19	1.39922013993163e-05	0.003033393	0.002500185	Mrps14/Supv3l1/Tsfm/Mrpl22/Mrps23/Mrpl10/Mrps27/Tfb1m/Mrpl18/Ppargc1b/Mrpl21/Mrpl47/Gfm1/Mrpl24/Mrpl9/Mtif3/Mrpl53/Rpusd4/Mthfs
cluster4	GO:2000142	regulation of DNA-templated transcription initiation	13/1066	13	1.5571631011012e-05	0.003240768	0.002671108	Med11/Med31/Nfkbia/Med10/Med30/Tbp/Taf8/Taf7/Med22/Med27/Xpa/Med28/Gtf2a2
cluster4	GO:0044242	cellular lipid catabolic process	23/1066	23	1.8115372336023e-05	0.003515087	0.002897208	Akr1cl/Cps1/Aig1/Auh/Abhd6/Enpp2/Slc25a17/Ppard/Abhd3/Bscl2/Acoxl/Plcb1/Pld1/Mfsd2a/Acot7/Srd5a3/Echs1/Lpl/Lonp2/Sorl1/Acat1/Etfa/Abhd5
cluster4	GO:0061512	protein localization to cilium	12/1066	12	1.82408913271038e-05	0.003515087	0.002897208	Rab29/Tmem107/Ift20/Arl6/Arl13b/Arl3/Bbip1/Wdr19/Tctn2/Ift122/Bbs9/Bbs4
cluster4	GO:0046486	glycerolipid metabolic process	32/1066	32	2.17823370475713e-05	0.003996754	0.003294208	Cps1/Pigm/Esr1/Pemt/Ttc7b/Lpcat1/Abhd6/Enpp2/Pigx/Synj1/Pigf/Ttc7/Abhd3/Bscl2/Plce1/Tcf7l2/Plcb1/Fabp5/Pld1/Acp6/Pcsk9/Mfsd2a/Ptpn11/Tmem150a/Cln3/Inpp5a/Lpl/Lpcat2/Pigyl/Sorl1/Pigb/Abhd5
cluster4	GO:0098727	maintenance of cell number	22/1066	22	2.22767382607839e-05	0.003996754	0.003294208	Arid4a/Dicer1/Fancc/Med10/Brd9/Fgf10/Mapk8/Med30/Sap130/Lrp5/Tcf7l2/Med27/Rtf1/Foxo1/Vps72/Prdm16/Med28/Ezh2/Paf1/Ing1/Lsm1/Sap30
cluster4	GO:0031023	microtubule organizing center organization	17/1066	17	3.44789538929302e-05	0.0059798	0.004928676	Pkhd1/Poc1b/Mapk8/Haus4/Ndc80/Rttn/Arl2/Aurka/Ccnl1/Ccnl2/Hepacam2/Haus5/Cep44/Bbs4/Poc1a/Clasp2/Ulk4
cluster4	GO:0042176	regulation of protein catabolic process	30/1066	30	3.74206383223486e-05	0.006280632	0.005176628	Serpine2/Tmem9/Psen2/Fyn/Sumo2/Lpcat1/Mapk8/Csnk1e/Snx9/Nedd4l/Rela/Psmf1/Fam83d/Aurka/Usp13/Foxo1/Ufl1/Pcsk9/Cdc20/Mad2l2/Shh/Rchy1/Rybp/Nkd1/Nqo1/Banp/Cbfa2t3/Sorl1/Anxa2/Timp1
cluster4	GO:1903441	protein localization to ciliary membrane	5/1066	5	4.31033011856232e-05	0.006510214	0.005365854	Rab29/Arl13b/Arl3/Bbip1/Wdr19
cluster4	GO:0099111	microtubule-based transport	22/1066	22	4.41512228648063e-05	0.006510214	0.005365854	Spag16/Stk36/Nme7/Cfap45/Nefh/Ift20/Ift43/Spag6l/Dpcd/Arl3/Ssna1/Kif17/Wdr19/Uchl1/Ift122/Borcs5/Dlg2/Cln3/Hsbp1/Lca5/Ulk4/Trak1
cluster4	GO:0006650	glycerophospholipid metabolic process	25/1066	25	4.42040675313187e-05	0.006510214	0.005365854	Pigm/Pemt/Ttc7b/Lpcat1/Abhd6/Enpp2/Pigx/Synj1/Pigf/Ttc7/Abhd3/Bscl2/Plce1/Plcb1/Fabp5/Pld1/Acp6/Mfsd2a/Tmem150a/Cln3/Inpp5a/Lpcat2/Pigyl/Pigb/Abhd5
cluster4	GO:0006614	SRP-dependent cotranslational protein targeting to membrane	6/1066	6	4.45313502646045e-05	0.006510214	0.005365854	Tram2/Srp9/Srp19/Srp14/Sec61b/Sec61a1
cluster4	GO:0007018	microtubule-based movement	35/1066	35	4.50447248461486e-05	0.006510214	0.005365854	Spag16/Stk36/Nme7/Cfap45/Dnah14/Nefh/Ift20/Ttll5/Ift43/Dnah12/Ktn1/Spag6l/Txndc2/Dpcd/Arl3/Ssna1/Cfap61/Anxa5/Slc9b1/Tekt2/Kif17/Wdr19/Uchl1/Ift122/Borcs5/Dlg2/Cln3/Bbs2/Hydin/Hsbp1/Bbs4/Lca5/Ulk4/Trak1/Kif4
cluster4	GO:0019827	stem cell population maintenance	21/1066	21	4.79034212794977e-05	0.006736257	0.005552163	Arid4a/Dicer1/Fancc/Med10/Brd9/Fgf10/Mapk8/Med30/Sap130/Lrp5/Tcf7l2/Med27/Rtf1/Foxo1/Vps72/Prdm16/Med28/Paf1/Ing1/Lsm1/Sap30
cluster4	GO:0006613	cotranslational protein targeting to membrane	6/1066	6	6.16336105006142e-05	0.008438939	0.006955549	Tram2/Srp9/Srp19/Srp14/Sec61b/Sec61a1
cluster4	GO:0045444	fat cell differentiation	24/1066	24	7.06804644855163e-05	0.009429499	0.00777199	Lama4/Nr1d1/Ttc8/Fgf10/Fermt2/Uchl3/Arl6/Ppard/Atat1/Taf8/Bscl2/Tcf7l2/Plcb1/Foxo1/Prdm16/Pparg/Pex11a/Ctbp2/Lpl/Bbs2/Bbs9/Bbs4/Rora/Fbxo9
cluster4	GO:0007052	mitotic spindle organization	15/1066	15	7.78055419326264e-05	0.010087815	0.008314588	Pcnt/Cenph/Bora/Pibf1/Racgap1/Ndc80/Tpx2/Aurka/Rae1/Cdc20/Cdca8/Sbds/Poc1a/Clasp2/Kif4
cluster4	GO:0007411	axon guidance	23/1066	23	7.94926833154313e-05	0.010087815	0.008314588	Klf7/Epha4/Lamc2/Lamc1/Lama2/Cyfip2/Ttc8/Evl/Ext1/Kalrn/Epha6/Epha3/Fgf8/Ablim1/Gata3/Chn1/Nexn/Megf9/Shh/Rac1/Ptpro/Isl2/Ryk
cluster4	GO:0097485	neuron projection guidance	23/1066	23	8.43569372404929e-05	0.010426216	0.008593505	Klf7/Epha4/Lamc2/Lamc1/Lama2/Cyfip2/Ttc8/Evl/Ext1/Kalrn/Epha6/Epha3/Fgf8/Ablim1/Gata3/Chn1/Nexn/Megf9/Shh/Rac1/Ptpro/Isl2/Ryk
cluster4	GO:0016042	lipid catabolic process	28/1066	28	8.71248211410289e-05	0.010426216	0.008593505	Akr1cl/Cps1/Aig1/Pld6/Auh/Abhd6/Enpp2/Slc25a17/Pla1a/Ppard/Abhd3/Bscl2/Plce1/Acoxl/Plcb1/Nceh1/Pld1/Pla2g12a/Mfsd2a/Acot7/Srd5a3/Echs1/Lpl/Lonp2/Sorl1/Acat1/Etfa/Abhd5
cluster4	GO:0019395	fatty acid oxidation	14/1066	14	8.81709593071065e-05	0.010426216	0.008593505	Fmo4/Alox12/Auh/Slc25a17/Ppard/Acoxl/Adh5/Mfsd2a/Sirt4/Pparg/Echs1/Lonp2/Acat1/Etfa
cluster4	GO:0000266	mitochondrial fission	9/1066	9	9.2000064944637e-05	0.010504359	0.008657911	Mtfr2/Dcn/Cox10/Rala/Ralbp1/Aurka/Pparg/Dhodh/4930550C14Rik
cluster4	GO:0032543	mitochondrial translation	15/1066	15	9.29596762884976e-05	0.010504359	0.008657911	Mrps14/Tsfm/Mrpl22/Mrps23/Mrpl10/Mrps27/Mrpl18/Mrpl21/Mrpl47/Gfm1/Mrpl24/Mrpl9/Mtif3/Mrpl53/Rpusd4
cluster4	GO:0043583	ear development	23/1066	23	9.48884988689302e-05	0.010504359	0.008657911	Rdh10/Epha4/Atg5/Bcr/Ift20/Ttc8/Dicer1/Fgf10/Fgf9/Atp8a2/Spag6l/H2-T10/Ttc39c/Fgf8/Gata3/Esrp1/Whrn/C1qb/Shh/Wdr19/Ptpn11/Rac1/Lrig1
cluster4	GO:0006368	transcription elongation by RNA polymerase II	13/1066	13	9.72561066239688e-05	0.010532278	0.008680923	Med11/Med31/Med10/Med30/Rnf8/Med22/Med27/Rtf1/Tcea3/Shh/Med28/Ezh2/Paf1
cluster4	GO:1902850	microtubule cytoskeleton organization involved in mitosis	17/1066	17	9.99687225296139e-05	0.010532278	0.008680923	Pkhd1/Pcnt/Cenph/Fgf10/Bora/Pibf1/Racgap1/Ndc80/Tpx2/Aurka/Rae1/Cdc20/Cdca8/Sbds/Poc1a/Clasp2/Kif4
cluster4	GO:0007015	actin filament organization	35/1066	35	0.000101214	0.010532278	0.008680923	Tmeff2/Cyfip2/Itgb1bp1/Scin/Actn1/Ttc8/Evl/Iqgap2/Fermt2/Lcp1/Rapgef3/Emp2/Spag6l/Snx9/Fhod3/Dpysl3/Ppargc1b/Myo5b/Pdlim1/Nrap/Nostrin/Hax1/Mad2l2/Add1/Wdr1/Arpc3/Rac1/Arpc1b/Myadm/Pstpip1/Bbs4/Coro2b/Myo1e/Cgnl1/Clasp2
cluster4	GO:0030099	myeloid cell differentiation	36/1066	36	0.000118219	0.012060659	0.009940647	Stat1/Casp8/Psen2/Batf3/Fstl3/Il23a/Scin/Nfkbia/Arid4a/Actn1/Racgap1/Ppargc1b/Gata3/Plcb1/Gnas/Hax1/Lyn/Ufl1/Rhd/Mfap2/Prdm16/Maea/Add1/Wdr1/Hscb/Tesc/Ptpn11/Rac1/Cnot4/Pparg/Paf1/Cib1/Gab2/Cbfa2t3/Alas1/Slc25a38
cluster4	GO:0006979	response to oxidative stress	30/1066	30	0.000124763	0.012316597	0.010151596	Trpa1/Stk25/Map3k5/Fyn/Gpx3/Map2k4/Zfp277/Fancc/Mapk8/Txndc2/Ppargc1b/Rela/Fgf8/Tor1a/Atrn/Romo1/Foxo1/Xpa/Mutyh/Mtf1/Stx2/Ezh2/Arl6ip5/Ogg1/Brf2/Rbpms/Mmp2/Nqo1/Hyal2/Slc25a14
cluster4	GO:0042073	intraciliary transport	9/1066	9	0.000125462	0.012316597	0.010151596	Nme7/Ift20/Ift43/Arl3/Ssna1/Kif17/Wdr19/Ift122/Lca5
cluster4	GO:1901989	positive regulation of cell cycle phase transition	14/1066	14	0.000127848	0.012318376	0.010153062	Fgf10/Mtbp/Nsmce2/Mad2l1bp/Mta3/Plcb1/Fam83d/Aurka/Plrg1/Ccne2/Cdc20/Mad1l1/Ezh2/Paf1
cluster4	GO:0006354	DNA-templated transcription elongation	14/1066	14	0.000139899	0.013033715	0.01074266	Med11/Med31/Med10/Med30/Gtf2h5/Rnf8/Med22/Med27/Rtf1/Tcea3/Shh/Med28/Ezh2/Paf1
cluster4	GO:0007098	centrosome cycle	15/1066	15	0.000142597	0.013033715	0.01074266	Pkhd1/Poc1b/Mapk8/Haus4/Ndc80/Rttn/Arl2/Aurka/Ccnl1/Ccnl2/Hepacam2/Haus5/Cep44/Bbs4/Poc1a
cluster4	GO:0061178	regulation of insulin secretion involved in cellular response to glucose stimulus	12/1066	12	0.000142787	0.013033715	0.01074266	Trpa1/Klf7/Nr1d1/Ndufaf2/Ppard/Lrp5/Tcf7l2/Myt1/Lepr/Rac1/Jagn1/Sidt2
cluster4	GO:0030497	fatty acid elongation	5/1066	5	0.000148988	0.013365257	0.011015923	Pecr/Hacd2/Hacd4/Elovl1/Elovl5
cluster4	GO:0007224	smoothened signaling pathway	17/1066	17	0.00015658	0.013808228	0.011381029	Stk36/Serpine2/Hhat/B9d1/Ift20/Dcdc2a/Fgf10/Fgf9/Ext1/Arl6/Arl13b/Arl3/Shh/Wdr19/Tctn2/Ift122/Rora
cluster4	GO:0090150	establishment of protein localization to membrane	23/1066	23	0.000167159	0.014495479	0.011947476	Tram2/Srp9/Fyn/Itgb1bp1/Nectin3/Arl6/Prepl/Srp19/Reep2/Myo5b/Gorasp2/Rapsn/Srp14/Romo1/Pdzk1/Sec61b/Cox18/Mapk10/Sec61a1/Cib1/Cln3/Bbs2/Sorl1
cluster4	GO:1901987	regulation of cell cycle phase transition	33/1066	33	0.00018019	0.015369298	0.012667696	Zfp830/Dpf3/Fgf10/Ecd/Pinx1/Mtbp/Nsmce2/Gnb1l/Mad2l1bp/Ndc80/Mta3/Cdk2ap2/Mus81/Prpf19/Eif2ak4/Wdr76/Plcb1/Fam83d/Aurka/Rbm38/Plrg1/Cdc14a/Ccne2/Ufl1/Cdc20/Cdca8/Syf2/Ptpn11/Mad1l1/Ezh2/Tpra1/Paf1/Babam1
cluster4	GO:0030705	cytoskeleton-dependent intracellular transport	19/1066	19	0.000187843	0.015763705	0.012992774	Nme7/Nefh/Ift20/Ift43/Myo5b/Arl3/Ssna1/Kif17/Wdr19/Uchl1/Ift122/Borcs5/Dlg2/Cln3/Hsbp1/Lca5/Myrip/Trak1/F8a
cluster4	GO:0034440	lipid oxidation	14/1066	14	0.000198463	0.016390555	0.013509437	Fmo4/Alox12/Auh/Slc25a17/Ppard/Acoxl/Adh5/Mfsd2a/Sirt4/Pparg/Echs1/Lonp2/Acat1/Etfa
cluster4	GO:0045017	glycerolipid biosynthetic process	20/1066	20	0.000216445	0.017596286	0.014503226	Pigm/Pemt/Ttc7b/Lpcat1/Pigx/Pigf/Ttc7/Bscl2/Plce1/Tcf7l2/Fabp5/Pld1/Mfsd2a/Tmem150a/Cln3/Lpl/Lpcat2/Pigyl/Pigb/Abhd5
cluster4	GO:0043087	regulation of GTPase activity	25/1066	25	0.000223165	0.017743246	0.014624353	Epha4/Bcr/Fgd6/Itgb1bp1/Sos2/Ttc8/Iqgap2/Fermt2/Lrch1/Rapgef3/Kalrn/Epha3/Snx9/Tbc1d22b/Ralbp1/Arl2/Rsu1/Arhgap15/Chn1/Gnas/Arhgef16/Rasa4/Ezh2/Rgs10/Bbs4
cluster4	GO:0002520	immune system development	22/1066	22	0.000225073	0.017743246	0.014624353	Psen2/Dicer1/Fgf10/Rnf8/H2-Q4/H2-T10/Lrp5/Gata3/Ctnnbl1/Ada/Pitx2/Lyn/Exosc3/Zmpste24/Mad2l2/Shh/Sbds/Mad1l1/Ezh2/Aplf/Hmces/Polb
cluster4	GO:0006605	protein targeting	24/1066	24	0.000246068	0.019108798	0.015749869	Tram2/Srp9/Fyn/Itgb1bp1/Timm23/Mipep/Srp19/Timm21/Srp14/Romo1/Tomm34/Snx16/Pdzk1/Sec61b/Laptm5/Nup54/Sirt4/Sec61a1/Cib1/Spcs2/Lonp2/Sorl1/4930550C14Rik/Trak1
cluster4	GO:0045685	regulation of glial cell differentiation	12/1066	12	0.000261277	0.019991561	0.016477461	Epha4/Serpine2/Nr1d1/Dicer1/Enpp2/Rela/Prpf19/Tcf7l2/Dab1/Shh/Wdr1/Pparg
cluster4	GO:0034614	cellular response to reactive oxygen species	15/1066	15	0.000269847	0.020348054	0.01677129	Trpa1/Stk25/Map3k5/Fyn/Map2k4/Zfp277/Fancc/Mapk8/Txndc2/Ppargc1b/Rela/Romo1/Ezh2/Mmp2/Nqo1
cluster4	GO:0048839	inner ear development	20/1066	20	0.000274331	0.020390604	0.01680636	Epha4/Atg5/Bcr/Ift20/Ttc8/Dicer1/Fgf10/Fgf9/Atp8a2/H2-T10/Ttc39c/Fgf8/Gata3/Esrp1/Whrn/C1qb/Shh/Ptpn11/Rac1/Lrig1
cluster4	GO:0031589	cell-substrate adhesion	28/1066	28	0.00028072	0.020571654	0.016955586	Col3a1/Lamc1/Col13a1/Bcr/P4hb/Itgb1bp1/Actn1/Dicer1/Fermt2/Enpp2/Emp2/Spag6l/Muc4/Abi3bp/Epha3/Ppard/Rsu1/Ptpn11/Rac1/Mkln1/Myadm/Cib1/Akip1/Otoa/Gas6/Coro2b/Anxa2/Clasp2
cluster4	GO:0006631	fatty acid metabolic process	33/1066	33	0.000289437	0.020584475	0.016966153	Akr1cl/Pecr/Fmo4/Mgst3/Aig1/Ltc4s/Alox12/Auh/Cryl1/Pibf1/Slc25a17/Hacd2/Ppard/Abhd3/Scd3/Echdc3/Acoxl/Ptgis/Fabp5/Adh5/Hacd4/Elovl1/Mfsd2a/Acot7/Sirt4/Pparg/Echs1/Lpl/Lonp2/Acat1/Etfa/Elovl5/Abhd5
cluster4	GO:0030258	lipid modification	19/1066	19	0.000290628	0.020584475	0.016966153	Fmo4/Alox12/Auh/Slc25a17/Synj1/Ppard/Acoxl/Plppr5/Adh5/Plpp3/Mfsd2a/Sirt4/Pparg/Inpp5a/Echs1/Plpp5/Lonp2/Acat1/Etfa
cluster4	GO:0051017	actin filament bundle assembly	17/1066	17	0.00029354	0.020584475	0.016966153	Tmeff2/Itgb1bp1/Actn1/Ttc8/Evl/Fermt2/Lcp1/Rapgef3/Spag6l/Dpysl3/Pdlim1/Add1/Rac1/Bbs4/Coro2b/Cgnl1/Clasp2
cluster4	GO:0048872	homeostasis of number of cells	30/1066	30	0.00029672	0.020584475	0.016966153	Stat4/Stat1/Bcr/Cd7/Sos2/Arid4a/Siva1/Fancc/Ext1/Racgap1/Ppp2r1a/Gata3/Zc3h8/Plcb1/Ada/Lyn/Ufl1/Rhd/Maea/Add1/Hscb/Ptpn11/Rac1/Ezh2/Emx1/Lmo1/Tnfsf13b/Polb/Alas1/Slc25a38
cluster4	GO:0051090	regulation of DNA-binding transcription factor activity	29/1066	29	0.000322083	0.022049951	0.01817403	Pkhd1/Rnf25/Stk36/Esr1/Ifrd1/Nfkbia/Siva1/Il1rap/Cd200/Nlrc4/Ppargc1b/Lrp5/Rela/Tcf7l2/Eif2ak4/Ptgis/E130311K13Rik/Cth/Ripk2/Ufl1/Plpp3/Mad2l2/Ezh2/Bhlhe40/Pparg/Slco3a1/Cib1/Fank1/Traip
cluster4	GO:0048736	appendage development	19/1066	19	0.000369062	0.022668215	0.018683615	Rdh10/Col3a1/Psen2/Pcnt/B9d1/Tmem107/Med31/Dicer1/Fgf10/Fermt2/Fgf9/Ext1/Lrp5/Fgf8/Gnas/Pitx2/Shh/Wdr19/Ift122
cluster4	GO:0060173	limb development	19/1066	19	0.000369062	0.022668215	0.018683615	Rdh10/Col3a1/Psen2/Pcnt/B9d1/Tmem107/Med31/Dicer1/Fgf10/Fermt2/Fgf9/Ext1/Lrp5/Fgf8/Gnas/Pitx2/Shh/Wdr19/Ift122
cluster4	GO:0045862	positive regulation of proteolysis	27/1066	27	0.000376457	0.022668215	0.018683615	Stat1/Casp8/Epha4/Psen2/Map3k5/Cyfip2/Sumo2/Lgmn/Pdcd6/Timm23/Mapk8/Csnk1e/Snx9/Nlrc4/Ccbe1/Mbl2/Aurka/Usp13/Lyn/Ripk2/Cdc20/Laptm5/Rchy1/Arl6ip5/Pparg/Psenen/Cbfa2t3
cluster4	GO:0042987	amyloid precursor protein catabolic process	9/1066	9	0.000377354	0.022668215	0.018683615	Epha4/Psen2/Ranbp9/Csnk1e/Rela/Lyn/Psenen/Cln3/Sorl1
cluster4	GO:0035773	insulin secretion involved in cellular response to glucose stimulus	12/1066	12	0.000379923	0.022668215	0.018683615	Trpa1/Klf7/Nr1d1/Ndufaf2/Ppard/Lrp5/Tcf7l2/Myt1/Lepr/Rac1/Jagn1/Sidt2
cluster4	GO:0035107	appendage morphogenesis	17/1066	17	0.00038201	0.022668215	0.018683615	Rdh10/Col3a1/Psen2/Pcnt/B9d1/Tmem107/Dicer1/Fgf10/Fgf9/Ext1/Lrp5/Fgf8/Gnas/Pitx2/Shh/Wdr19/Ift122
cluster4	GO:0035108	limb morphogenesis	17/1066	17	0.00038201	0.022668215	0.018683615	Rdh10/Col3a1/Psen2/Pcnt/B9d1/Tmem107/Dicer1/Fgf10/Fgf9/Ext1/Lrp5/Fgf8/Gnas/Pitx2/Shh/Wdr19/Ift122
cluster4	GO:0061572	actin filament bundle organization	17/1066	17	0.00038201	0.022668215	0.018683615	Tmeff2/Itgb1bp1/Actn1/Ttc8/Evl/Fermt2/Lcp1/Rapgef3/Spag6l/Dpysl3/Pdlim1/Add1/Rac1/Bbs4/Coro2b/Cgnl1/Clasp2
cluster4	GO:0032886	regulation of microtubule-based process	22/1066	22	0.00038347	0.022668215	0.018683615	Pkhd1/Nme7/Cfap45/Nefh/Mapk8/Bora/Spag6l/Epha3/Cdk2ap2/Arl2/Tpx2/Rae1/Anxa5/Ccnl1/Ccnl2/Rac1/Borcs5/Cib1/Bbs2/Bbs4/Poc1a/Clasp2
cluster4	GO:0016093	polyprenol metabolic process	5/1066	5	0.000387615	0.022668215	0.018683615	Akr1cl/Alg12/Alg14/Dhdds/Srd5a3
cluster4	GO:1901970	positive regulation of mitotic sister chromatid separation	5/1066	5	0.000387615	0.022668215	0.018683615	Nsmce2/Mad2l1bp/Cdc20/Cdca8/Mad1l1
cluster4	GO:0030038	contractile actin filament bundle assembly	13/1066	13	0.000387752	0.022668215	0.018683615	Tmeff2/Itgb1bp1/Ttc8/Evl/Fermt2/Rapgef3/Spag6l/Pdlim1/Rac1/Bbs4/Coro2b/Cgnl1/Clasp2
cluster4	GO:0043149	stress fiber assembly	13/1066	13	0.000387752	0.022668215	0.018683615	Tmeff2/Itgb1bp1/Ttc8/Evl/Fermt2/Rapgef3/Spag6l/Pdlim1/Rac1/Bbs4/Coro2b/Cgnl1/Clasp2
cluster4	GO:0034243	regulation of transcription elongation by RNA polymerase II	10/1066	10	0.000420484	0.02359482	0.019447342	Med11/Med31/Med10/Med30/Rnf8/Med22/Med27/Shh/Med28/Ezh2
cluster4	GO:1905477	positive regulation of protein localization to membrane	13/1066	13	0.00042131	0.02359482	0.019447342	Fyn/Itgb1bp1/Lgals3/Epha3/Myo5b/Pdzk1/Musk/Arhgef16/Cnpy4/Rac1/Cib1/Cln3/Clasp2
cluster4	GO:0043094	cellular metabolic compound salvage	7/1066	7	0.000421741	0.02359482	0.019447342	Gmpr/Pnp/Pnp2/Apip/Ada/Dguok/Dctd
cluster4	GO:0090140	regulation of mitochondrial fission	7/1066	7	0.000421741	0.02359482	0.019447342	Dcn/Rala/Ralbp1/Aurka/Pparg/Dhodh/4930550C14Rik
cluster4	GO:0045931	positive regulation of mitotic cell cycle	14/1066	14	0.000444238	0.024508973	0.020200807	Lgmn/Fgf10/Mtbp/Nsmce2/Mad2l1bp/Mta3/Plcb1/Plrg1/Ccne2/Shb/Cdc20/Ptpn11/Mad1l1/Usp2
cluster4	GO:0046474	glycerophospholipid biosynthetic process	16/1066	16	0.000447502	0.024508973	0.020200807	Pigm/Pemt/Ttc7b/Lpcat1/Pigx/Pigf/Ttc7/Bscl2/Fabp5/Pld1/Tmem150a/Cln3/Lpcat2/Pigyl/Pigb/Abhd5
cluster4	GO:0031669	cellular response to nutrient levels	20/1066	20	0.000481779	0.02597455	0.021408765	Becn2/Map3k5/Atg5/Mlx/Wipi1/Mapk8/Rnase4/Ppard/Tcf7l2/Eif2ak4/Pld1/Foxo1/Plin2/Pcsk9/Mfsd2a/Sec13/Usf2/Gas6/Lpl/Nprl2
cluster4	GO:0006488	dolichol-linked oligosaccharide biosynthetic process	4/1066	4	0.000493094	0.02597455	0.021408765	Alg12/Alg14/Dhdds/Srd5a3
cluster4	GO:0009215	purine deoxyribonucleoside triphosphate metabolic process	4/1066	4	0.000493094	0.02597455	0.021408765	Pnp/Ada/Ak2/Dguok
cluster4	GO:1901988	negative regulation of cell cycle phase transition	22/1066	22	0.00049423	0.02597455	0.021408765	Zfp830/Pinx1/Mtbp/Gnb1l/Mad2l1bp/Ndc80/Cdk2ap2/Mus81/Prpf19/Eif2ak4/Wdr76/Aurka/Rbm38/Ufl1/Cdc20/Cdca8/Syf2/Ptpn11/Mad1l1/Ezh2/Tpra1/Babam1
cluster4	GO:0072329	monocarboxylic acid catabolic process	14/1066	14	0.000516346	0.026566773	0.021896888	Aig1/Auh/Cryl1/Slc25a17/Ppard/Abhd3/Acoxl/Akr1a1/Mfsd2a/Acot7/Echs1/Lonp2/Acat1/Etfa
cluster4	GO:0050852	T cell receptor signaling pathway	15/1066	15	0.000520044	0.026566773	0.021896888	Rab29/Psen2/Fyn/Lcp2/Lgals3/Elf1/H2-Q4/Rela/Gata3/Ada/Ripk2/Stoml2/Shb/Laptm5/Eif2b1
cluster4	GO:1905515	non-motile cilium assembly	10/1066	10	0.000520817	0.026566773	0.021896888	Tmem107/Ttc8/Pibf1/Spag6l/Arl13b/Tmem216/Ift122/Bbs2/Bbs4/Poc1a
cluster4	GO:0022613	ribonucleoprotein complex biogenesis	31/1066	31	0.000530728	0.026809497	0.022096946	Ddx18/Snrpd3/Sf3a2/Nup88/Mrpl10/Dicer1/Riok1/Smn1/Ngdn/Usp16/Tfb1m/Gtf2h5/Srpk1/Trmt112/Prpf19/Npm3/Mettl15/Crnkl1/Eif2s2/Prpf6/Exosc3/Sbds/Isy1/Mphosph10/Isg20/Efl1/Nip7/Rpusd4/Exosc7/Dkc1/Gemin8
cluster4	GO:0016053	organic acid biosynthetic process	25/1066	25	0.000543939	0.02721265	0.022429233	Rdh10/Akr1cl/Pecr/Mgst3/Ltc4s/Alox12/Nr1d1/Pibf1/Csad/Hacd2/Abhd3/Scd3/Gad2/Apip/Ptgis/Fabp5/Cyp7b1/Cth/Hacd4/Akr1a1/Elovl1/Acot7/Cln3/Lpl/Elovl5
cluster4	GO:0008654	phospholipid biosynthetic process	19/1066	19	0.000551049	0.027305775	0.022505989	Pigm/Pemt/Ttc7b/Lpcat1/Pigx/Ppard/Pigf/Ttc7/Bscl2/Fabp5/Pld1/Tmem38b/Dhdds/Tmem150a/Cln3/Lpcat2/Pigyl/Pigb/Abhd5
cluster4	GO:0034599	cellular response to oxidative stress	20/1066	20	0.000566046	0.027784333	0.022900427	Trpa1/Stk25/Map3k5/Fyn/Map2k4/Zfp277/Fancc/Mapk8/Txndc2/Ppargc1b/Rela/Romo1/Foxo1/Stx2/Ezh2/Arl6ip5/Brf2/Mmp2/Nqo1/Slc25a14
cluster4	GO:0009062	fatty acid catabolic process	12/1066	12	0.000589475	0.028663907	0.02362539	Aig1/Auh/Slc25a17/Ppard/Abhd3/Acoxl/Mfsd2a/Acot7/Echs1/Lonp2/Acat1/Etfa
cluster4	GO:0090068	positive regulation of cell cycle process	22/1066	22	0.00060197	0.029000472	0.023902793	Cenpv/Fgf10/Mtbp/Nsmce2/Racgap1/Mad2l1bp/Ndc80/Mta3/Fgf8/Plcb1/Fam83d/Aurka/Plrg1/Cdc14a/Ccne2/Cdc20/Cdca8/Eif4g3/Mad1l1/Ezh2/Paf1/Poc1a
cluster4	GO:0000075	cell cycle checkpoint signaling	18/1066	18	0.000627259	0.029941528	0.024678431	Zfp830/Mtbp/Gnb1l/Mad2l1bp/Ndc80/Mus81/Prpf19/Eif2ak4/Wdr76/Aurka/Rbm38/Ufl1/Cdc20/Cdca8/Syf2/Ptpn11/Mad1l1/Babam1
cluster4	GO:0106106	cold-induced thermogenesis	15/1066	15	0.000638727	0.030211779	0.024901178	Plcl1/Esrrg/Lama4/Pemt/Nr1d1/Abhd6/Ppargc1b/Bscl2/Gnas/Fabp5/Lepr/Gpr3/Mfap2/Prdm16/Pparg
cluster4	GO:0031032	actomyosin structure organization	19/1066	19	0.000650148	0.030474965	0.025118101	Tmeff2/Epb41l2/Itgb1bp1/Ttc8/Evl/Iqgap2/Fermt2/Rapgef3/Racgap1/Spag6l/Fhod3/Pdlim1/Nrap/Wdr1/Rac1/Bbs4/Coro2b/Cgnl1/Clasp2
cluster4	GO:0010948	negative regulation of cell cycle process	24/1066	24	0.000668407	0.030850608	0.025427714	Esr1/Zfp830/Tom1l1/Pinx1/Mtbp/Gnb1l/Mad2l1bp/Ndc80/Cdk2ap2/Mus81/Prpf19/Eif2ak4/Wdr76/Aurka/Rbm38/Ufl1/Cdc20/Cdca8/Syf2/Ptpn11/Mad1l1/Ezh2/Tpra1/Babam1
cluster4	GO:0010639	negative regulation of organelle organization	28/1066	28	0.000674034	0.030850608	0.025427714	Tmem14a/Tmeff2/Esr1/Tom1l1/Scin/Evl/Ghitm/Pinx1/Mtbp/Tmem39a/Mad2l1bp/Ndc80/Fhod3/Patl2/Tpx2/Slc25a31/Cdc20/Cdca8/Add1/Mad1l1/Pparg/Myadm/Cib1/4930550C14Rik/Bbs4/Coro2b/Cgnl1/Clasp2
cluster4	GO:0006284	base-excision repair	7/1066	7	0.0006825	0.030850608	0.025427714	Mpg/Xpa/Mutyh/Rpa3/Ogg1/Polb/Apex2
cluster4	GO:0033209	tumor necrosis factor-mediated signaling pathway	11/1066	11	0.000687809	0.030850608	0.025427714	Stat1/Nfkbia/Dicer1/Nkiras1/Ext1/Rela/Laptm5/Eed/Tnfsf13b/Gas6/Traip
cluster4	GO:1990542	mitochondrial transmembrane transport	11/1066	11	0.000687809	0.030850608	0.025427714	Psen2/Mcur1/Timm23/Ghitm/Slc25a1/Mpc1/Mrpl18/Timm21/Romo1/Slc25a31/Slc25a38
cluster4	GO:0009200	deoxyribonucleoside triphosphate metabolic process	4/1066	4	0.00071809	0.031662899	0.026097222	Pnp/Ada/Ak2/Dguok
cluster4	GO:0051231	spindle elongation	4/1066	4	0.00071809	0.031662899	0.026097222	Racgap1/Ppp2r1a/Cdca8/Kif4
cluster4	GO:1990845	adaptive thermogenesis	16/1066	16	0.000749625	0.032775642	0.027014367	Plcl1/Esrrg/Lama4/Pemt/Nr1d1/Abhd6/Ppargc1b/Bscl2/Gnas/Fabp5/Lepr/Gpr3/Mfap2/Prdm16/Pparg/Sorl1
cluster4	GO:0015931	nucleobase-containing compound transport	18/1066	18	0.000786306	0.034092911	0.028100088	Nup37/Nup88/Slc35b1/Nup85/Thoc7/Abcc4/Slc25a17/Sidt1/Mrpl18/Nxt1/Rae1/Slc25a31/Slc35a1/Magoh/Nup54/Sec13/Magohb/Sidt2
cluster4	GO:0060541	respiratory system development	22/1066	22	0.000801707	0.034267665	0.028244124	Rdh10/Col3a1/Pou2f1/Psen2/Numb/Dicer1/Fgf10/Nkiras1/Fgf9/Ext1/Ccbe1/Fgf8/Ada/Myt1/Pitx2/Esrp1/Tmem38b/Shh/Phf14/Rab3a/Hydin/Anxa2
cluster4	GO:0034504	protein localization to nucleus	25/1066	25	0.000803509	0.034267665	0.028244124	Fyn/Nup88/Nup85/Nfkbia/Fermt2/Fgf9/Pinx1/Taf8/Tmco6/Rbm22/Arl2/Tcf7l2/Tor1a/Plrg1/Xpa/Shh/Gckr/Nup54/Sec13/Ipo8/Paf1/Ing1/Banp/Bbs4/Hyal2
cluster4	GO:0031503	protein-containing complex localization	20/1066	20	0.000813772	0.034423198	0.028372318	Nme7/Nup88/Ift20/Cacng4/Numb/Ift43/Rala/Kalrn/Synj1/Myo5b/Arl3/Ssna1/Rapsn/Kif17/Wdr19/Mapk10/Ift122/Cacng7/Dlg2/Lca5
cluster4	GO:0031098	stress-activated protein kinase signaling cascade	9/1066	9	0.000852399	0.035766399	0.029479411	Stk25/Map3k5/Mapk8/Igfbp6/Foxo1/Lyn/Ripk2/Zmpste24/Arl6ip5
cluster4	GO:0006858	extracellular transport	8/1066	8	0.000871244	0.036151522	0.029796838	Spag16/Stk36/Nme7/Cfap45/Spag6l/Dpcd/Arrdc1/Ulk4
cluster4	GO:0021537	telencephalon development	22/1066	22	0.000879943	0.036151522	0.029796838	Col3a1/Pcnt/Numb/Ttc8/Dicer1/Secisbp2/Nrg3/Ext1/Arl13b/Atat1/Dpcd/Fgf8/Plcb1/Dab1/Mfsd2a/Shh/Rac1/Emx1/Bbs2/Bbs4/Ryk/Ulk4
cluster4	GO:0022411	cellular component disassembly	33/1066	33	0.000886544	0.036151522	0.029796838	Rnf25/Epha4/Lamc1/Becn2/Atg5/Pym1/Wipi1/Scin/Calm1/Dicer1/Evl/Smn1/Lcp1/Tmem39a/Synj1/Noxo1/Dnajc17/Tpx2/Aurka/Ufl1/Plin2/Zmpste24/C1qb/Add1/Wdr1/Rchy1/Rac1/Mtif3/Cib1/Ern2/Cln3/Mcoln1/Clasp2
cluster4	GO:0090276	regulation of peptide hormone secretion	21/1066	21	0.000894055	0.036151522	0.029796838	Trpa1/Klf7/Nr1d1/Ndufaf2/Kalrn/Ppard/Lrp5/Tcf7l2/Plcb1/Gnas/Myt1/Anxa5/Foxo1/Lepr/Sirt4/Ptpn11/Rac1/Jagn1/Pparg/Sidt2/Myrip
cluster4	GO:0050851	antigen receptor-mediated signaling pathway	17/1066	17	0.000896319	0.036151522	0.029796838	Rab29/Psen2/Fyn/Lcp2/Nfkbia/Lgals3/Elf1/H2-Q4/Rela/Gata3/Ada/Lyn/Ripk2/Stoml2/Shb/Laptm5/Eif2b1
cluster4	GO:0045787	positive regulation of cell cycle	26/1066	26	0.000907618	0.036171592	0.02981338	Cenpv/Lgmn/Fgf10/Mtbp/Nsmce2/Racgap1/Mad2l1bp/Ndc80/Mta3/Fgf8/Plcb1/Fam83d/Aurka/Plrg1/Cdc14a/Ccne2/Shb/Cdc20/Cdca8/Eif4g3/Ptpn11/Mad1l1/Ezh2/Paf1/Usp2/Poc1a
cluster4	GO:0051051	negative regulation of transport	33/1066	33	0.000916976	0.036171592	0.02981338	Klf7/Serpine2/Esr1/Atg5/Bcr/Calm1/Rin3/Wnk2/Ndufaf2/Lgals3/Ndfip2/Kalrn/Cd200/Epha3/Nedd4l/Sestd1/Ada/Fabp5/Anxa5/Foxo1/Syt11/1810037I17Rik/Pcsk9/Shh/Iscu/Sirt4/Ptpn11/Arl6ip5/Jagn1/Pparg/Siglece/Usp2/Maob
cluster4	GO:0032527	protein exit from endoplasmic reticulum	7/1066	7	0.000917673	0.036171592	0.02981338	Syvn1/H13/Tm9sf4/Edem2/Sec61b/Sec13/Sorl1
cluster4	GO:0071806	protein transmembrane transport	9/1066	9	0.000948693	0.037099958	0.030578559	Tram2/Bcr/Ift20/Timm23/Myo5b/Timm21/Romo1/Sec61b/Sec61a1
cluster4	GO:0006986	response to unfolded protein	12/1066	12	0.000961318	0.037099958	0.030578559	Ubxn4/Pdia6/Jkamp/Thbs4/Dnajc3/Bfar/Syvn1/Eif2ak4/Edem2/Creb3l4/Ufl1/Ern2
cluster4	GO:0007044	cell-substrate junction assembly	11/1066	11	0.000977136	0.037099958	0.030578559	Lamc1/Bcr/Itgb1bp1/Actn1/Fermt2/Enpp2/Epha3/Ptpn11/Rac1/Coro2b/Clasp2
cluster4	GO:0051098	regulation of binding	26/1066	26	0.000983493	0.037099958	0.030578559	Mitd1/Plcl1/Epha4/Psen2/Pcbd1/Itgb1bp1/Calm1/Mapk8/Pinx1/Mfng/Efhb/Tcf7l2/Gata3/Aurka/1810037I17Rik/Pitx2/Ripk2/Ufl1/Pcsk9/Zmpste24/Mad2l2/Shh/Add1/Pparg/Ctbp2/Anxa2
cluster4	GO:0035966	response to topologically incorrect protein	13/1066	13	0.000984546	0.037099958	0.030578559	Ubxn4/Pdia6/Jkamp/Thbs4/Dnajc3/Bfar/Sdf2l1/Syvn1/Eif2ak4/Edem2/Creb3l4/Ufl1/Ern2
cluster4	GO:0003093	regulation of glomerular filtration	4/1066	4	0.001007057	0.037099958	0.030578559	Emp2/Ptpro/Gas6/Coro2b
cluster4	GO:0019348	dolichol metabolic process	4/1066	4	0.001007057	0.037099958	0.030578559	Alg12/Alg14/Dhdds/Srd5a3
cluster4	GO:0042761	very long-chain fatty acid biosynthetic process	4/1066	4	0.001007057	0.037099958	0.030578559	Hacd2/Hacd4/Elovl1/Elovl5
cluster4	GO:0010970	transport along microtubule	16/1066	16	0.001015551	0.037099958	0.030578559	Nme7/Nefh/Ift20/Ift43/Arl3/Ssna1/Kif17/Wdr19/Uchl1/Ift122/Borcs5/Dlg2/Cln3/Hsbp1/Lca5/Trak1
cluster4	GO:0032784	regulation of DNA-templated transcription elongation	10/1066	10	0.001040165	0.037099958	0.030578559	Med11/Med31/Med10/Med30/Rnf8/Med22/Med27/Shh/Med28/Ezh2
cluster4	GO:0010632	regulation of epithelial cell migration	20/1066	20	0.001043377	0.037099958	0.030578559	Dcn/Alox12/Itgb1bp1/Lgmn/Dicer1/Evl/Pdcd6/Fgf10/Enpp2/Emp2/Csnk2b/Ccbe1/Gata3/Plpp3/Shh/Rac1/Pparg/Cib1/Gab2/Clasp2
cluster4	GO:0009151	purine deoxyribonucleotide metabolic process	5/1066	5	0.001053867	0.037099958	0.030578559	Pnp/Nudt18/Ada/Ak2/Dguok
cluster4	GO:0030220	platelet formation	5/1066	5	0.001053867	0.037099958	0.030578559	Actn1/Mfap2/Wdr1/Ptpn11/Cib1
cluster4	GO:0043101	purine-containing compound salvage	5/1066	5	0.001053867	0.037099958	0.030578559	Gmpr/Pnp/Pnp2/Ada/Dguok
cluster4	GO:2001044	regulation of integrin-mediated signaling pathway	5/1066	5	0.001053867	0.037099958	0.030578559	Lamc1/Lama2/Itgb1bp1/Emp2/Timp1
cluster4	GO:0021532	neural tube patterning	7/1066	7	0.00105699	0.037099958	0.030578559	Psen2/Tmem107/Arl13b/Fgf8/Shh/Wdr19/Ift122
cluster4	GO:0051492	regulation of stress fiber assembly	11/1066	11	0.001063341	0.037099958	0.030578559	Tmeff2/Itgb1bp1/Ttc8/Evl/Fermt2/Rapgef3/Rac1/Bbs4/Coro2b/Cgnl1/Clasp2
cluster4	GO:0010634	positive regulation of epithelial cell migration	15/1066	15	0.001073221	0.037099958	0.030578559	Alox12/Itgb1bp1/Lgmn/Dicer1/Pdcd6/Fgf10/Enpp2/Ccbe1/Gata3/Plpp3/Shh/Rac1/Cib1/Gab2/Clasp2
cluster4	GO:0046394	carboxylic acid biosynthetic process	24/1066	24	0.001076705	0.037099958	0.030578559	Rdh10/Akr1cl/Pecr/Mgst3/Ltc4s/Alox12/Nr1d1/Pibf1/Hacd2/Abhd3/Scd3/Gad2/Apip/Ptgis/Fabp5/Cyp7b1/Cth/Hacd4/Akr1a1/Elovl1/Acot7/Cln3/Lpl/Elovl5
cluster4	GO:1904951	positive regulation of establishment of protein localization	26/1066	26	0.001107612	0.037913845	0.031249382	Trpa1/Rab29/Fyn/Pcnt/Itgb1bp1/Rapgef3/Ppard/Rbm22/Tcf7l2/Plcb1/Tm9sf4/Edem2/Gnas/Pdzk1/Lepr/Shh/Rac1/Pparg/Cib1/Cln3/Gas6/Sorl1/Coro2b/Hyal2/Myrip/Dkc1
cluster4	GO:0048608	reproductive structure development	25/1066	25	0.001118654	0.038041548	0.031354637	Rdh10/Serpine2/Esr1/Nefh/Zfp830/Arid4a/Dicer1/Fgf10/Fgf9/Gnrh1/Bik/Umodl1/Fgf8/Tcf7l2/Gata3/Eif2s2/Cyp7b1/Msh4/Lhx8/Shh/Wdr19/Tesc/Ptpn11/Rac1/Mmp2
cluster4	GO:0002791	regulation of peptide secretion	21/1066	21	0.001131819	0.038239309	0.031517636	Trpa1/Klf7/Nr1d1/Ndufaf2/Kalrn/Ppard/Lrp5/Tcf7l2/Plcb1/Gnas/Myt1/Anxa5/Foxo1/Lepr/Sirt4/Ptpn11/Rac1/Jagn1/Pparg/Sidt2/Myrip
cluster4	GO:0031667	response to nutrient levels	29/1066	29	0.001163269	0.038755112	0.031942771	Serpinc1/Becn2/Map3k5/Atg5/Suox/Pemt/Mlx/Wipi1/Mapk8/Rnase4/Ppard/Tcf7l2/Eif2ak4/Ada/Pld1/Foxo1/Plin2/Pcsk9/Mfsd2a/Eif2b1/Sec13/Pparg/Usf2/Gas6/Lpl/Bbs2/Sorl1/Bbs4/Nprl2
cluster4	GO:0098754	detoxification	9/1066	9	0.00116775	0.038755112	0.031942771	Gpx3/Rdh11/Fancc/Ralbp1/Adh5/Akr1a1/Abcb1a/Abcb1b/Nqo1
cluster4	GO:0048566	embryonic digestive tract development	6/1066	6	0.001169432	0.038755112	0.031942771	Fgf10/Fgf9/Tcf7l2/Ada/Pitx2/Shh
cluster4	GO:0060560	developmental growth involved in morphogenesis	22/1066	22	0.001207928	0.039180373	0.03229328	Rdh10/Esr1/Cyfip2/Ifrd1/Fgf10/Bin3/Ext1/Spag6l/Nedd4l/Myo5b/Ssna1/Olfm1/Eif2ak4/Aurka/Shh/Emx1/Cpne9/Cacng7/Nkd1/Cadm1/Ryk/Clasp2
cluster4	GO:0050731	positive regulation of peptidyl-tyrosine phosphorylation	16/1066	16	0.001210567	0.039180373	0.03229328	Epha4/Fyn/Il23a/Thbs4/Fgf10/Pibf1/Enpp2/Fgf8/Ehd4/Hax1/Bank1/Lyn/Ripk2/Musk/Plpp3/Ptpn11
cluster4	GO:0045047	protein targeting to ER	7/1066	7	0.001212385	0.039180373	0.03229328	Tram2/Srp9/Srp19/Srp14/Sec61b/Sec61a1/Spcs2
cluster4	GO:0070302	regulation of stress-activated protein kinase signaling cascade	7/1066	7	0.001212385	0.039180373	0.03229328	Stk25/Igfbp6/Foxo1/Lyn/Ripk2/Zmpste24/Arl6ip5
cluster4	GO:0090087	regulation of peptide transport	21/1066	21	0.001241091	0.03986047	0.03285383	Trpa1/Klf7/Nr1d1/Ndufaf2/Kalrn/Ppard/Lrp5/Tcf7l2/Plcb1/Gnas/Myt1/Anxa5/Foxo1/Lepr/Sirt4/Ptpn11/Rac1/Jagn1/Pparg/Sidt2/Myrip
cluster4	GO:0090278	negative regulation of peptide hormone secretion	9/1066	9	0.001291653	0.041229896	0.03398254	Klf7/Ndufaf2/Kalrn/Anxa5/Foxo1/Sirt4/Ptpn11/Jagn1/Pparg
cluster4	GO:0061458	reproductive system development	25/1066	25	0.001312851	0.041409429	0.034130514	Rdh10/Serpine2/Esr1/Nefh/Zfp830/Arid4a/Dicer1/Fgf10/Fgf9/Gnrh1/Bik/Umodl1/Fgf8/Tcf7l2/Gata3/Eif2s2/Cyp7b1/Msh4/Lhx8/Shh/Wdr19/Tesc/Ptpn11/Rac1/Mmp2
cluster4	GO:0051345	positive regulation of hydrolase activity	32/1066	32	0.001330427	0.041409429	0.034130514	Stat1/Casp8/Epha4/Map3k5/Bcr/Cyfip2/Sos2/Calm1/Lgmn/Pdcd6/Fermt2/Rapgef3/Kalrn/Cd200/Snx9/Tbc1d22b/Ralbp1/Nlrc4/Ppargc1b/Rsu1/Chn1/Gnas/Lyn/Ripk2/Laptm5/Arhgef16/Ezh2/Arl6ip5/Pparg/Psenen/Vrk3/Rgs10
cluster4	GO:0051648	vesicle localization	18/1066	18	0.00134201	0.041409429	0.034130514	Wipi1/Stard3nl/Pdcd6/Mapk8/Synj1/Myo5b/Tcf7l2/Tor1a/Syt11/Trappc3/Uso1/Borcs5/Cln3/Rab3a/Clasp2/Myrip/Trak1/F8a
cluster4	GO:0048041	focal adhesion assembly	10/1066	10	0.001365237	0.041409429	0.034130514	Bcr/Itgb1bp1/Actn1/Fermt2/Enpp2/Epha3/Ptpn11/Rac1/Coro2b/Clasp2
cluster4	GO:0006490	oligosaccharide-lipid intermediate biosynthetic process	4/1066	4	0.001368907	0.041409429	0.034130514	Alg12/Alg14/Dhdds/Srd5a3
cluster4	GO:0043031	negative regulation of macrophage activation	4/1066	4	0.001368907	0.041409429	0.034130514	Nr1d1/Cd200/Syt11/Pparg
cluster4	GO:0045842	positive regulation of mitotic metaphase/anaphase transition	4/1066	4	0.001368907	0.041409429	0.034130514	Nsmce2/Mad2l1bp/Cdc20/Mad1l1
cluster4	GO:0097499	protein localization to non-motile cilium	4/1066	4	0.001368907	0.041409429	0.034130514	Arl6/Arl13b/Bbip1/Bbs4
cluster4	GO:0098917	retrograde trans-synaptic signaling	4/1066	4	0.001368907	0.041409429	0.034130514	Abhd6/Plcb1/Fabp5/Cadm1
cluster4	GO:0090132	epithelium migration	24/1066	24	0.001379266	0.041417922	0.034137514	Dcn/Alox12/Itgb1bp1/Lgmn/Dicer1/Evl/Pdcd6/Fgf10/Enpp2/Emp2/Ppard/Csnk2b/Ccbe1/Fgf8/Gata3/Plpp3/Shh/Ptpn11/Rac1/Pparg/Cib1/Gab2/Cln3/Clasp2
cluster4	GO:0048854	brain morphogenesis	7/1066	7	0.001385108	0.041417922	0.034137514	Psen2/Pcnt/Fancc/Fgf8/Emx1/Bbs2/Bbs4
cluster4	GO:0007160	cell-matrix adhesion	19/1066	19	0.001409092	0.041894311	0.034530165	Col3a1/Col13a1/Bcr/Itgb1bp1/Actn1/Dicer1/Fermt2/Enpp2/Emp2/Muc4/Epha3/Ptpn11/Rac1/Mkln1/Cib1/Otoa/Coro2b/Anxa2/Clasp2
cluster4	GO:0001667	ameboidal-type cell migration	31/1066	31	0.001431986	0.042333088	0.034891813	Dcn/Cenpv/Alox12/Itgb1bp1/Lgmn/Dicer1/Evl/Pdcd6/Fgf10/Enpp2/Emp2/Spag6l/Ppard/Csnk2b/Ccbe1/Lrp5/Pdlim1/Fgf8/Gata3/Pitx2/Plpp3/Shh/Ptpn11/Rac1/Pparg/Cib1/Gab2/Cln3/Hyal2/Clasp2/Timp1
cluster4	GO:0120161	regulation of cold-induced thermogenesis	14/1066	14	0.001444886	0.042473132	0.035007241	Plcl1/Esrrg/Lama4/Pemt/Nr1d1/Abhd6/Ppargc1b/Bscl2/Gnas/Fabp5/Lepr/Gpr3/Mfap2/Prdm16
cluster4	GO:0090130	tissue migration	24/1066	24	0.001495161	0.043704071	0.036021806	Dcn/Alox12/Itgb1bp1/Lgmn/Dicer1/Evl/Pdcd6/Fgf10/Enpp2/Emp2/Ppard/Csnk2b/Ccbe1/Fgf8/Gata3/Plpp3/Shh/Ptpn11/Rac1/Pparg/Cib1/Gab2/Cln3/Clasp2
cluster4	GO:0050796	regulation of insulin secretion	18/1066	18	0.001562899	0.044917769	0.037022162	Trpa1/Klf7/Nr1d1/Ndufaf2/Ppard/Lrp5/Tcf7l2/Plcb1/Gnas/Myt1/Foxo1/Lepr/Sirt4/Ptpn11/Rac1/Jagn1/Sidt2/Myrip
cluster4	GO:0042060	wound healing	26/1066	26	0.001564716	0.044917769	0.037022162	Col3a1/Tmeff2/Serpine2/Serpinc1/Alox12/Evl/Fgf10/Fermt2/Ext1/Abi3bp/Ppard/Tor1a/Gnas/Anxa5/Syt11/Lyn/Plpp3/Shh/Pparg/Vkorc1/Gas6/Rab3a/Wfdc1/Anxa2/Clasp2/Timp1
cluster4	GO:0002792	negative regulation of peptide secretion	9/1066	9	0.001571215	0.044917769	0.037022162	Klf7/Ndufaf2/Kalrn/Anxa5/Foxo1/Sirt4/Ptpn11/Jagn1/Pparg
cluster4	GO:0060612	adipose tissue development	9/1066	9	0.001571215	0.044917769	0.037022162	Klf7/Ppard/Umodl1/Lrp5/Bscl2/Pparg/Lpl/Sorl1/Bbs4
cluster4	GO:0036344	platelet morphogenesis	5/1066	5	0.001600118	0.045494071	0.037497162	Actn1/Mfap2/Wdr1/Ptpn11/Cib1
cluster4	GO:0051896	regulation of phosphatidylinositol 3-kinase/protein kinase B signal transduction	21/1066	21	0.001624703	0.045942004	0.037866358	Pkhd1/Akr1cl/Serpine2/Fyn/Dcn/Itgb1bp1/Pdcd6/Fermt2/Rapgef3/Ppp2r1a/Ppard/Tcf7l2/Gata3/Hax1/Bank1/Rac1/Stambp/Cib1/Gas6/Grm2/Hyal2
cluster4	GO:0051783	regulation of nuclear division	14/1066	14	0.001637557	0.046055179	0.037959639	Esr1/Tom1l1/Bora/Mtbp/Nsmce2/Mad2l1bp/Ndc80/Fgf8/Plcb1/Cdc20/Cdca8/Gpr3/Eif4g3/Mad1l1
cluster4	GO:0140694	non-membrane-bounded organelle assembly	28/1066	28	0.001651674	0.046202462	0.038081033	Poc1b/Grb7/Dicer1/Cenph/Mapk8/Haus4/Lcp1/Sugt1/Pibf1/Racgap1/Bin2/Ndc80/Fhod3/Rttn/Bscl2/Nrap/Patl2/Tpx2/Aurka/Cdc20/Cdca8/Wdr1/Sbds/Haus5/Efl1/Cep44/Nip7/Clasp2
cluster4	GO:0018205	peptidyl-lysine modification	13/1066	13	0.001708598	0.047539231	0.039182825	Hmg20b/Sumo2/Nsmce2/Senp7/Setd4/Ube2i/Atat1/Rela/Cth/Shh/Sirt4/Stx1a/Loxl1
cluster4	GO:0150115	cell-substrate junction organization	11/1066	11	0.001722183	0.047662331	0.039284287	Lamc1/Bcr/Itgb1bp1/Actn1/Fermt2/Enpp2/Epha3/Ptpn11/Rac1/Coro2b/Clasp2
cluster4	GO:0045839	negative regulation of mitotic nuclear division	8/1066	8	0.0017356	0.04777952	0.039380876	Esr1/Tom1l1/Mtbp/Mad2l1bp/Ndc80/Cdc20/Cdca8/Mad1l1
cluster4	GO:0045197	establishment or maintenance of epithelial cell apical/basal polarity	7/1066	7	0.001787746	0.048361579	0.039860621	Ift20/Ttc8/Spag6l/Wdr1/Prickle2/Lin7b/Dlg2
cluster4	GO:0000910	cytokinesis	16/1066	16	0.001791498	0.048361579	0.039860621	Mitd1/Shcbp1l/Cenpv/Calm1/Iqgap2/Bin3/Racgap1/Snx9/Arl3/Aurka/Cdc14a/Cdca8/Stx2/Stambp/Pstpip1/Bbs4
cluster4	GO:0010889	regulation of sequestering of triglyceride	4/1066	4	0.001812514	0.048361579	0.039860621	Plin2/Pparg/Lpl/Abhd5
cluster4	GO:0036498	IRE1-mediated unfolded protein response	4/1066	4	0.001812514	0.048361579	0.039860621	Pdia6/Bfar/Ufl1/Ern2
cluster4	GO:0150079	negative regulation of neuroinflammatory response	4/1066	4	0.001812514	0.048361579	0.039860621	Nr1d1/Cd200/Syt11/Pparg
cluster4	GO:1902101	positive regulation of metaphase/anaphase transition of cell cycle	4/1066	4	0.001812514	0.048361579	0.039860621	Nsmce2/Mad2l1bp/Cdc20/Mad1l1
cluster4	GO:0051656	establishment of organelle localization	32/1066	32	0.001835098	0.048507974	0.039981283	Pkhd1/Stk25/Nefh/Nup88/Wipi1/Stard3nl/Pdcd6/Fgf10/Mapk8/Pinx1/Pibf1/Racgap1/Synj1/Ndc80/Myo5b/Tor1a/Fam83d/Syt11/Lyn/Cdca8/Trappc3/Uchl1/Mad1l1/Borcs5/Gab2/Cln3/Rab3a/Hsbp1/Clasp2/Myrip/Trak1/F8a
cluster4	GO:0006457	protein folding	15/1066	15	0.001836646	0.048507974	0.039981283	Sdf2/P4hb/Ahsa1/Dnajc3/Sdf2l1/Pdia5/Arl2/Hspa14/Dnajc1/Tor1a/Tor2a/Pdrg1/Pfdn4/Ppih/Calr3
cluster4	GO:0048193	Golgi vesicle transport	21/1066	21	0.00185165	0.048603031	0.040059631	Rabif/Copz2/Wipi1/P4hb/Lman2/Pdcd6/Prepl/Yipf5/Snx2/Rab1b/Arl3/Vti1a/Plpp3/Trappc3/Laptm5/Uso1/Sec13/Ergic2/Cln3/Bbs2/Sorl1
cluster4	GO:0006720	isoprenoid metabolic process	11/1066	11	0.001858928	0.048603031	0.040059631	Rdh10/Akr1cl/Pecr/Pdss2/Rdh11/Fdft1/Alg12/Alg14/Adh5/Dhdds/Srd5a3
cluster4	GO:0030100	regulation of endocytosis	24/1066	24	0.001894297	0.049113933	0.040480728	Atg5/Bcr/Numb/Rin3/Rala/Lman2/Lgals3/Epha3/Synj1/Snx9/C2/Nedd4l/Mbl2/Tor1a/Ehd4/Syt11/Pcsk9/Add1/Mkln1/Pparg/Siglece/Cln3/Gas6/Anxa2
cluster4	GO:0032623	interleukin-2 production	9/1066	9	0.001897348	0.049113933	0.040480728	Il17f/Pnp/Pnp2/Il1rap/Gata3/Cd1d1/Ripk2/Stoml2/Laptm5
cluster4	GO:0034976	response to endoplasmic reticulum stress	20/1066	20	0.001914799	0.049185762	0.04053993	Ubxn4/Map3k5/Nrbf2/P4hb/Pdia6/Jkamp/Thbs4/Dnajc3/Bfar/Sdf2l1/Syvn1/Gorasp2/Eif2ak4/H13/Edem2/Usp13/Ufl1/Sec61b/Ern2/Calr3
cluster4	GO:0070301	cellular response to hydrogen peroxide	8/1066	8	0.001929441	0.049185762	0.04053993	Trpa1/Map3k5/Fyn/Zfp277/Mapk8/Rela/Ezh2/Nqo1
cluster4	GO:0090231	regulation of spindle checkpoint	5/1066	5	0.001940032	0.049185762	0.04053993	Mad2l1bp/Ndc80/Aurka/Cdca8/Mad1l1
cluster4	GO:0097202	activation of cysteine-type endopeptidase activity	5/1066	5	0.001940032	0.049185762	0.04053993	Casp8/Cyfip2/Lgmn/Nlrc4/Ripk2
cluster4	GO:0007059	chromosome segregation	28/1066	28	0.001965323	0.049185762	0.04053993	Nup37/Dpf3/Dicer1/Cenph/Haus4/Pinx1/Pibf1/Nsmce2/Racgap1/Ppp2r1a/Ube2i/Srpk1/Mad2l1bp/Ndc80/Tpx2/Fam83d/Top1/Aurka/Msh4/Ccne2/Cdc20/Cdca8/Mad1l1/Haus5/Cenpu/Cenpn/Clasp2/Kif4
cluster4	GO:0032259	methylation	19/1066	19	0.001965422	0.049185762	0.04053993	Smyd3/Trmt11/Snrpd3/Pemt/Dnmt3a/Arid4a/Setd4/Tfb1m/Prdm6/Rnmt/Trmt112/Mettl15/Fam98b/Gnas/Henmt1/Trmt13/Prdm16/Ezh2/Cmtr2
cluster4	GO:0170033	L-amino acid metabolic process	14/1066	14	0.001966296	0.049185762	0.04053993	Cps1/P4ha1/Pcbd1/Pemt/P4hb/Csad/Nit2/Gad2/Apip/Cth/Sirt4/Cln3/Mthfsl/Mthfs
cluster4	GO:0043491	phosphatidylinositol 3-kinase/protein kinase B signal transduction	23/1066	23	0.001998215	0.049745047	0.041000905	Pkhd1/Akr1cl/Serpine2/Nyap2/Fyn/Dcn/Itgb1bp1/Pdcd6/Fermt2/Rapgef3/Ppp2r1a/Ppard/Tcf7l2/Gata3/Hax1/Bank1/Rac1/Stambp/Cib1/Gab2/Gas6/Grm2/Hyal2
cluster5	GO:0008380	RNA splicing	54/996	54	2.8026985254892e-15	1.00351598327074e-11	8.67487301427642e-12	Sf3b5/Cdc40/Lsm7/Snrpf/Taf15/Cwc25/Dhx8/Armc7/Jmjd6/Rbm25/Snw1/Snrnp48/Thoc3/Ddx46/Hnrnpc/Sap18/Wbp4/Ddx23/Ncbp2/Son/Thoc6/Rnps1/U2af1/Rrp1b/Snrpd1/Ik/Zmat2/Trpt1/Taf6l/Fra10ac1/Prpf40a/Cwc22/Mfap1a/Raly/Scnm1/Sf3b4/Larp7/Prpf38a/Sf3a3/Snrnp40/Srsf4/Tardbp/Ythdc1/Sart3/Gcfc2/Snrpg/Rbm42/Snrnp70/Snrpa1/Tssc4/Wdr83/Dcps/Bud13/Upf3b
cluster5	GO:0000375	RNA splicing, via transesterification reactions	43/996	43	8.45244037288472e-15	1.00351598327074e-11	8.67487301427642e-12	Sf3b5/Cdc40/Lsm7/Snrpf/Cwc25/Dhx8/Jmjd6/Rbm25/Snw1/Ddx46/Hnrnpc/Sap18/Wbp4/Ddx23/Ncbp2/Son/Rnps1/U2af1/Snrpd1/Ik/Zmat2/Fra10ac1/Prpf40a/Cwc22/Mfap1a/Scnm1/Sf3b4/Larp7/Prpf38a/Sf3a3/Srsf4/Ythdc1/Sart3/Gcfc2/Snrpg/Rbm42/Snrnp70/Snrpa1/Tssc4/Wdr83/Dcps/Bud13/Upf3b
cluster5	GO:0000377	RNA splicing, via transesterification reactions with bulged adenosine as nucleophile	43/996	43	8.45244037288472e-15	1.00351598327074e-11	8.67487301427642e-12	Sf3b5/Cdc40/Lsm7/Snrpf/Cwc25/Dhx8/Jmjd6/Rbm25/Snw1/Ddx46/Hnrnpc/Sap18/Wbp4/Ddx23/Ncbp2/Son/Rnps1/U2af1/Snrpd1/Ik/Zmat2/Fra10ac1/Prpf40a/Cwc22/Mfap1a/Scnm1/Sf3b4/Larp7/Prpf38a/Sf3a3/Srsf4/Ythdc1/Sart3/Gcfc2/Snrpg/Rbm42/Snrnp70/Snrpa1/Tssc4/Wdr83/Dcps/Bud13/Upf3b
cluster5	GO:0000398	mRNA splicing, via spliceosome	43/996	43	8.45244037288472e-15	1.00351598327074e-11	8.67487301427642e-12	Sf3b5/Cdc40/Lsm7/Snrpf/Cwc25/Dhx8/Jmjd6/Rbm25/Snw1/Ddx46/Hnrnpc/Sap18/Wbp4/Ddx23/Ncbp2/Son/Rnps1/U2af1/Snrpd1/Ik/Zmat2/Fra10ac1/Prpf40a/Cwc22/Mfap1a/Scnm1/Sf3b4/Larp7/Prpf38a/Sf3a3/Srsf4/Ythdc1/Sart3/Gcfc2/Snrpg/Rbm42/Snrnp70/Snrpa1/Tssc4/Wdr83/Dcps/Bud13/Upf3b
cluster5	GO:0034470	ncRNA processing	48/996	48	1.83399186285186e-13	1.74192547133669e-10	1.50580384528889e-10	Imp4/Tyw5/Mrpl44/Mterf4/Pwp2/Krr1/Mettl1/Pes1/Thg1l/Sirt7/Dus4l/Alkbh1/Cdkal1/Nsa2/Mettl6/Drosha/Pop1/Exosc4/Ncbp2/Riok2/Rrp1b/Rpp21/Thada/Riok3/Elp2/Srfbp1/Trpt1/Exosc1/Rpp38/Trdmt1/Nsun6/Elp4/Dtwd1/Cdk5rap1/Eif6/Exosc8/Larp7/Rpf1/Tyw3/Trmt10b/Lyar/Utp3/Tyw1/Pop7/Tdrd12/Eri1/Mtfmt/Ftsj1
cluster5	GO:0008033	tRNA processing	24/996	24	5.86591779720956e-12	4.64287393649137e-09	4.01352270335391e-09	Tyw5/Mettl1/Thg1l/Dus4l/Alkbh1/Cdkal1/Mettl6/Pop1/Rpp21/Thada/Elp2/Trpt1/Rpp38/Trdmt1/Nsun6/Elp4/Dtwd1/Cdk5rap1/Tyw3/Trmt10b/Tyw1/Pop7/Mtfmt/Ftsj1
cluster5	GO:0006399	tRNA metabolic process	28/996	28	7.45389482877141e-11	4.99156555921546e-08	4.31494845029763e-08	Tyw5/Mettl1/Thg1l/Dus4l/Alkbh1/Cdkal1/Mettl6/Pop1/Rpp21/Thada/Elp2/Trpt1/Rpp38/Trdmt1/Nsun6/Elp4/Dtwd1/Cdk5rap1/Exosc8/Tyw3/Zcchc7/Trmt10b/Lrrc47/Gatc/Tyw1/Pop7/Mtfmt/Ftsj1
cluster5	GO:0006400	tRNA modification	19/996	19	8.4086174928877e-11	4.99156555921546e-08	4.31494845029763e-08	Tyw5/Mettl1/Thg1l/Dus4l/Alkbh1/Cdkal1/Mettl6/Thada/Elp2/Trdmt1/Nsun6/Elp4/Dtwd1/Cdk5rap1/Tyw3/Trmt10b/Tyw1/Mtfmt/Ftsj1
cluster5	GO:0022613	ribonucleoprotein complex biogenesis	44/996	44	3.68613634795552e-10	1.94505127960453e-07	1.68139552713761e-07	Imp4/Eif5b/Fastkd2/Mrpl44/Mterf4/Pwp2/Snrpf/Krr1/Pes1/Sirt7/Hsp90aa1/Pak1ip1/Ddx46/Mterf3/Nsa2/Dhx29/Drosha/Exosc4/Rps19bp1/Riok2/Rrp1b/Snrpd1/Riok3/Srfbp1/Exosc1/Rpp38/Nop56/Eif6/Exosc8/Nmd3/Rpf1/Sf3a3/Lyar/Ythdc1/Utp3/Noc4l/Sart3/Pop7/Gcfc2/Snrpg/Ruvbl2/Tssc4/Eri1/Tma16
cluster5	GO:0009451	RNA modification	24/996	24	9.73414227893319e-10	4.62274416826537e-07	3.99612156714099e-07	Tyw5/Mettl1/Thg1l/Jmjd6/Dus4l/Alkbh1/Cdkal1/Mettl6/Hnrnpc/Cmtr1/Thada/Elp2/Trdmt1/Nsun6/Elp4/Dtwd1/Cdk5rap1/Pcif1/Larp7/Tyw3/Trmt10b/Tyw1/Mtfmt/Ftsj1
cluster5	GO:0006310	DNA recombination	36/996	36	1.38956729386201e-09	5.99914098050061e-07	5.18594492446108e-07	Ercc5/Mcm9/Sirt6/Rad50/Zswim7/Brip1/Tex19.1/Gen1/Smc6/Xrcc4/Msh3/Ankrd31/Actr8/Ccnb1ip1/Tep1/Mcrs1/Eme2/Msh5/Ubr2/Kat5/Swi5/Rad51/Samhd1/Actr5/Mnd1/Lef1/Nbn/Inip/Kdm1a/Paxip1/Ino80b/Rad18/Ruvbl2/Slx1b/Ppp4c/Wdr48
cluster5	GO:0048193	Golgi vesicle transport	31/996	31	1.36747186786073e-08	5.41176991705883e-06	4.67819323215512e-06	Ccdc93/Blzf1/Arl1/Trappc1/Rabep1/Nbas/Cog5/Scfd1/Tmed10/Nkd2/Arfgap3/Lmf1/Ergic1/Exoc6/Optn/Ergic3/Sys1/Sec22b/Sec24b/Stx18/Sec31a/Gak/Erp29/Bet1/Exoc4/Bet1l/Cope/Rab8a/Cog8/Cog4/Zw10
cluster5	GO:0007059	chromosome segregation	39/996	39	2.35360320721296e-08	8.40448515495414e-06	7.26523968576678e-06	Dis3l2/Hjurp/Cenpf/Nup43/Brip1/Ska2/Sirt7/Tex19.1/Gen1/Smc6/Ankrd31/Dlgap5/Ccnb1ip1/Diaph3/Spice1/Riok2/Msh5/Cenpq/Ik/Seh1l/Kat5/Smc3/Kif18a/Nusap1/Mnd1/Tacc3/Anapc7/Rad18/Bub3/Bccip/Haus8/Csnk2a2/Ctcf/Cdt1/Ncapd3/Zw10/Ccnb2/Senp6/Smc1a
cluster5	GO:0042254	ribosome biogenesis	33/996	33	2.47763302104354e-08	8.40448515495414e-06	7.26523968576678e-06	Imp4/Eif5b/Fastkd2/Mrpl44/Mterf4/Pwp2/Krr1/Pes1/Sirt7/Pak1ip1/Mterf3/Nsa2/Dhx29/Drosha/Exosc4/Rps19bp1/Riok2/Rrp1b/Riok3/Srfbp1/Exosc1/Rpp38/Nop56/Eif6/Exosc8/Nmd3/Rpf1/Lyar/Utp3/Noc4l/Pop7/Eri1/Tma16
cluster5	GO:0000280	nuclear division	40/996	40	6.99324159221432e-08	2.21406028809505e-05	1.91393980418497e-05	Dis3l2/Brip1/Ska2/Sirt7/Tex19.1/Gen1/Ankrd31/Ccnb1ip1/Rgcc/Spice1/Eme2/Msh5/Ubr2/Ik/Seh1l/Banf1/Kat5/Smc3/Suv39h2/Kif18a/Rad51/Nusap1/Nsfl1c/Mnd1/Cdk11b/Anapc7/Zscan21/Asz1/Tdrd12/Bub3/Bccip/Ins2/Insr/Ing2/Smpd3/Cdt1/Ncapd3/Zw10/Ccnb2/Smc1a
cluster5	GO:0016072	rRNA metabolic process	28/996	28	8.16536387365143e-08	2.42358206474816e-05	2.09506046758162e-05	Imp4/Mrpl44/Mterf4/Pwp2/Krr1/Pes1/Sirt7/Taf1b/Nsa2/Pelo/Drosha/Exosc4/Riok2/Rrp1b/Riok3/Srfbp1/Exosc1/Rpp38/Eif6/Exosc8/Rpf1/Zcchc7/Lyar/Utp3/Pop7/Gtf3c1/Eri1/Dis3l
cluster5	GO:0032543	mitochondrial translation	19/996	19	1.11245381975964e-07	3.10767246472854e-05	2.68642098889324e-05	Mrps9/Fastkd2/Mrpl44/Mrpl45/Alkbh1/Mtrf1/Mrps18b/Mrpl2/Cdk5rap1/Dap3/Mrps21/Mrps15/Gatc/Mrps33/Mrpl48/Mtg1/Mrps31/Mrpl34/Mrpl3
cluster5	GO:0022616	DNA strand elongation	10/996	10	2.5367953929222e-07	6.69291184499308e-05	5.7856737031559e-05	Pold2/Rad50/Actr8/Mcrs1/Pcna/Actr5/Nbn/Ino80b/Ruvbl2/Ino80e
cluster5	GO:0051656	establishment of organelle localization	41/996	41	2.99103333850973e-07	7.47600911820142e-05	6.46262050979941e-05	Cdc42bpa/Spata17/Cenpf/Adora2b/Trappc1/Ska2/Hgs/Actr10/Tmed10/Chga/Dtnbp1/Ap3b1/Ptk2/Arfgap3/Snx4/Spice1/Riok2/Cenpq/Seh1l/Cfl1/Kat5/Exoc6/Borcs7/Stam/Kif18a/Nusap1/Nsfl1c/Eif6/Nmd3/Sdcbp/Cdk5/Tacc3/Bloc1s4/Exoc4/D6Wsu163e/Bub3/Bccip/Tacc1/Smpd3/Cdt1/Zw10
cluster5	GO:0140053	mitochondrial gene expression	21/996	21	3.33539432248619e-07	7.91989381874347e-05	6.84633571457692e-05	Mrps9/Fastkd2/Mrpl44/Mterf4/Mrpl45/Alkbh1/Mterf3/Mtrf1/Mrps18b/Mrpl2/Cdk5rap1/Dap3/Mrps21/Mrps15/Gatc/Mrps33/Mrpl48/Mtg1/Mrps31/Mrpl34/Mrpl3
cluster5	GO:0032259	methylation	26/996	26	4.24024554451404e-07	9.27921588495848e-05	8.0213988432663e-05	Pcmt1/Prdm1/Prdm4/Mettl25/Mettl1/Smyd4/Mettl6/Mettl22/Cmtr1/Ndufaf7/Thada/As3mt/Suv39h2/Trdmt1/Nsun6/Ehmt1/Pcif1/Setdb1/Larp7/Tyw3/Trmt10b/Kmt2e/Coq5/Setd6/Ctcf/Ftsj1
cluster5	GO:0034661	ncRNA catabolic process	11/996	11	4.29864707241707e-07	9.27921588495848e-05	8.0213988432663e-05	Dis3l2/Mettl1/Pelo/Pop1/Exosc4/Trdmt1/Exosc8/Zcchc7/Snd1/Dis3l/Nudt16
cluster5	GO:0022411	cellular component disassembly	40/996	40	7.05647008769767e-07	0.000145701	0.000125951	Arpc2/Bok/Atg4b/Dhx8/Nemf/Vrk1/Klc1/Pelo/Mtrf1/Diaph3/Sharpin/Snai2/Atg3/Flot1/Pik3c3/Cfl1/Kat5/Optn/Mrrf/Dpp4/Kif18a/Map1lc3a/Pik3ca/Snx7/Cisd2/Atg4c/Capzb/Cdk5/Gak/Tecpr1/Klhdc10/Capg/Insr/Tom1/Tcf25/Trip4/Tmod3/Tmod2/Twf2/Tex264
cluster5	GO:0007030	Golgi organization	18/996	18	1.19223907471922e-06	0.000235914	0.000203936	Blzf1/Map2k2/Arl1/Cog5/Tmed10/Vrk1/Optn/Nsfl1c/Sec22b/Plekhm2/Akap9/Stx18/Gak/Bet1/Rab8a/Cog8/Cog4/Zw10
cluster5	GO:0006364	rRNA processing	23/996	23	1.82750666563815e-06	0.000347153	0.000300096	Imp4/Mrpl44/Mterf4/Pwp2/Krr1/Pes1/Sirt7/Nsa2/Drosha/Exosc4/Riok2/Rrp1b/Riok3/Srfbp1/Exosc1/Rpp38/Eif6/Exosc8/Rpf1/Lyar/Utp3/Pop7/Eri1
cluster5	GO:0098813	nuclear chromosome segregation	29/996	29	2.04778524028356e-06	0.000374036	0.000323335	Dis3l2/Cenpf/Brip1/Ska2/Sirt7/Tex19.1/Gen1/Ankrd31/Ccnb1ip1/Spice1/Riok2/Msh5/Cenpq/Ik/Seh1l/Kat5/Smc3/Kif18a/Nusap1/Mnd1/Tacc3/Anapc7/Bub3/Bccip/Cdt1/Ncapd3/Zw10/Ccnb2/Smc1a
cluster5	GO:1904505	regulation of telomere maintenance in response to DNA damage	7/996	7	2.9538981408496e-06	0.000519558	0.000449131	Xrcc4/Actr8/Mcrs1/Actr5/Ino80b/Ruvbl2/Ino80e
cluster5	GO:0033044	regulation of chromosome organization	24/996	24	5.48543123164493e-06	0.000930368	0.000804255	Sirt6/Rad50/Gen1/Mnat1/Xrcc4/Actr8/Hnrnpc/Pphln1/Mcrs1/Riok2/Ik/Kat5/Actr5/Setdb1/Nbn/Tacc3/Anapc7/Ino80b/Ruvbl2/Slx1b/Ino80e/Bub3/Zw10/Senp6
cluster5	GO:0006401	RNA catabolic process	27/996	27	6.17214410935348e-06	0.00100017	0.000864595	Fastkd2/Dis3l2/Lsm7/Mettl1/Taf15/Nbas/Zfp36l1/Pelo/Hnrnpc/Pop1/Exosc4/Ncbp2/Rnaset2a/Rnps1/Polr2g/Exosc1/Trdmt1/Exosc8/Zcchc7/Tnfrsf1b/Tardbp/Plekhn1/Snd1/Dcps/Dis3l/Nudt16/Upf3b
cluster5	GO:1904507	positive regulation of telomere maintenance in response to DNA damage	6/996	6	6.31819490289655e-06	0.00100017	0.000864595	Actr8/Mcrs1/Actr5/Ino80b/Ruvbl2/Ino80e
cluster5	GO:0043414	macromolecule methylation	19/996	19	9.01807412407225e-06	0.001381511	0.001194244	Pcmt1/Prdm1/Mettl1/Mettl6/Mettl22/Cmtr1/Ndufaf7/Thada/Trdmt1/Nsun6/Ehmt1/Pcif1/Larp7/Tyw3/Trmt10b/Kmt2e/Setd6/Ctcf/Ftsj1
cluster5	GO:0035825	homologous recombination	11/996	11	1.07539466876143e-05	0.001595953	0.001379618	Rad50/Brip1/Tex19.1/Ankrd31/Ccnb1ip1/Eme2/Msh5/Ubr2/Rad51/Mnd1/Nbn
cluster5	GO:0006497	protein lipidation	14/996	14	1.35334043683864e-05	0.001946166	0.001682359	Atg4b/Pign/Dbi/Pigs/Nmt1/Slc30a5/Zdhhc20/Atg101/Pik3c3/Dpm2/Pigu/Pigo/Atg4c/Zdhhc3
cluster5	GO:0000723	telomere maintenance	17/996	17	1.46112552644231e-05	0.001946166	0.001682359	Sirt6/Rad50/Smc6/Hsp90aa1/Xrcc4/Actr8/Tep1/Hnrnpc/Mcrs1/Rad51/Pcna/Actr5/Nbn/Ino80b/Ruvbl2/Slx1b/Ino80e
cluster5	GO:0051220	cytoplasmic sequestering of protein	6/996	6	1.47243554604104e-05	0.001946166	0.001682359	Dzip1/Rbck1/Creb3/Sri/Tacc3/Psmd10
cluster5	GO:0051321	meiotic cell cycle	29/996	29	1.47529954934173e-05	0.001946166	0.001682359	Spata17/Rad50/Brip1/Sirt7/Tex19.1/Ankrd31/Ccnb1ip1/Eme2/Msh5/Ubr2/Smc3/Suv39h2/Grb14/Kif18a/Rad51/Mnd1/Nbn/Zscan21/Asz1/Tdrd12/Bub3/Insr/Ing2/Ncapd3/Ccnb2/Cdc25a/Xlr4a/Xlr5a/Smc1a
cluster5	GO:0006312	mitotic recombination	7/996	7	1.57513219669092e-05	0.001975619	0.00170782	Rad50/Gen1/Smc6/Xrcc4/Msh3/Tep1/Rad51
cluster5	GO:0006890	retrograde vesicle-mediated transport, Golgi to endoplasmic reticulum	9/996	9	1.58082796243173e-05	0.001975619	0.00170782	Nbas/Scfd1/Ergic1/Ergic3/Sec22b/Stx18/Bet1l/Cope/Cog4
cluster5	GO:0006302	double-strand break repair	26/996	26	1.76870439042261e-05	0.002153738	0.001861794	Ercc5/Mcm9/Sirt6/Rad50/Zswim7/Brip1/Gen1/Smc6/Dek/Xrcc4/Actr8/Eme2/Kat5/Otub1/Swi5/Rad51/Samhd1/Actr5/Nbn/Inip/Kdm1a/Ruvbl2/Slx1b/Ppp4c/Csnk2a2/Wdr48
cluster5	GO:0060382	regulation of DNA strand elongation	6/996	6	2.14424106050387e-05	0.00254575	0.002200668	Actr8/Mcrs1/Actr5/Ino80b/Ruvbl2/Ino80e
cluster5	GO:0032200	telomere organization	17/996	17	2.26129945216947e-05	0.002606548	0.002253225	Sirt6/Rad50/Smc6/Hsp90aa1/Xrcc4/Actr8/Tep1/Hnrnpc/Mcrs1/Rad51/Pcna/Actr5/Nbn/Ino80b/Ruvbl2/Slx1b/Ino80e
cluster5	GO:0042158	lipoprotein biosynthetic process	14/996	14	2.32757209084694e-05	0.002606548	0.002253225	Atg4b/Pign/Dbi/Pigs/Nmt1/Slc30a5/Zdhhc20/Atg101/Pik3c3/Dpm2/Pigu/Pigo/Atg4c/Zdhhc3
cluster5	GO:0051851	modulation by host of symbiont process	12/996	12	2.36010829780473e-05	0.002606548	0.002253225	Sap30bp/Smc6/Snw1/Zdhhc20/Rrp1b/Pik3c3/Cfl1/Zfp639/Lef1/Tardbp/Pou2f3/Ppib
cluster5	GO:0140014	mitotic nuclear division	24/996	24	2.43456743104077e-05	0.002627673	0.002271486	Dis3l2/Ska2/Gen1/Rgcc/Spice1/Ik/Seh1l/Banf1/Kat5/Smc3/Kif18a/Nusap1/Nsfl1c/Cdk11b/Anapc7/Bub3/Bccip/Ins2/Insr/Smpd3/Cdt1/Ncapd3/Zw10/Smc1a
cluster5	GO:0006260	DNA replication	24/996	24	2.58573234908779e-05	0.00272881	0.002358914	Mcm9/Pold2/Rad50/Gen1/Actr8/Mcrs1/Atf1/Eme2/Ddx11/Pola2/Smc3/Mcm10/Rad51/Pcna/Samhd1/Actr5/Nbn/Rfc5/Ino80b/Ruvbl2/Ino80e/Gins3/Cdt1/Tipin
cluster5	GO:0050684	regulation of mRNA processing	16/996	16	3.283774125756e-05	0.00339014	0.002930599	Jmjd6/Zfp36l1/Rbm25/Snw1/Pabpn1/Sap18/Son/Rnps1/Safb2/Sf3b4/Larp7/Srsf4/Ythdc1/Rbm42/Snrnp70/Upf3b
cluster5	GO:1903046	meiotic cell cycle process	22/996	22	3.72561289748111e-05	0.003764454	0.003254175	Spata17/Rad50/Brip1/Sirt7/Tex19.1/Ankrd31/Ccnb1ip1/Eme2/Msh5/Ubr2/Suv39h2/Grb14/Kif18a/Rad51/Mnd1/Zscan21/Asz1/Tdrd12/Ing2/Ncapd3/Ccnb2/Cdc25a
cluster5	GO:0010639	negative regulation of organelle organization	30/996	30	4.08789758627662e-05	0.004044464	0.003496228	Arpc2/Bok/Rad50/Gen1/Scfd1/Mnat1/Prelid1/Xrcc4/Hnrnpc/Diaph3/Mcrs1/Mpv17l/Ik/Cfl1/Pik3ca/Mfn1/Sec22b/Odf2l/Nbn/Oma1/Capzb/Ssh1/Tchp/Capg/Bub3/Zw10/Tmod3/Tmod2/Twf2/Psmd10
cluster5	GO:0030488	tRNA methylation	8/996	8	4.59637259681431e-05	0.004454729	0.003850881	Mettl1/Mettl6/Thada/Trdmt1/Nsun6/Tyw3/Trmt10b/Ftsj1
cluster5	GO:0006368	transcription elongation by RNA polymerase II	13/996	13	4.90363336709192e-05	0.004657471	0.004026141	Tcea1/Sirt6/Eapp/Med6/Med4/Cbx7/Ncbp2/Tcea2/Med8/Med18/Sart3/Polr2i/Leo1
cluster5	GO:0043247	telomere maintenance in response to DNA damage	7/996	7	5.73863919606075e-05	0.005343686	0.004619338	Xrcc4/Actr8/Mcrs1/Actr5/Ino80b/Ruvbl2/Ino80e
cluster5	GO:0045995	regulation of embryonic development	12/996	12	6.06548775899618e-05	0.005539423	0.004788543	Sox17/Actr8/Mcrs1/Lama3/Cfl1/Ehmt1/Nfe2l2/Actr5/Ino80b/Ruvbl2/Ino80e/Insr
cluster5	GO:0001510	RNA methylation	11/996	11	6.43123941843613e-05	0.005762633	0.004981496	Mettl1/Mettl6/Cmtr1/Thada/Trdmt1/Nsun6/Pcif1/Larp7/Tyw3/Trmt10b/Ftsj1
cluster5	GO:0010591	regulation of lamellipodium assembly	8/996	8	6.71622368843538e-05	0.005875262	0.005078858	Arpc2/Hsp90aa1/Fer/Cfl1/Capzb/Brk1/Cyfip1/Twf2
cluster5	GO:0000724	double-strand break repair via homologous recombination	17/996	17	6.92808375755193e-05	0.005875262	0.005078858	Ercc5/Mcm9/Sirt6/Zswim7/Gen1/Smc6/Kat5/Swi5/Rad51/Samhd1/Nbn/Inip/Kdm1a/Ruvbl2/Slx1b/Ppp4c/Wdr48
cluster5	GO:1903008	organelle disassembly	17/996	17	6.92808375755193e-05	0.005875262	0.005078858	Atg4b/Nemf/Vrk1/Klc1/Pelo/Atg3/Kat5/Optn/Mrrf/Map1lc3a/Snx7/Cisd2/Atg4c/Klhdc10/Tcf25/Trip4/Tex264
cluster5	GO:0045005	DNA-templated DNA replication maintenance of fidelity	9/996	9	7.48774403567429e-05	0.006238473	0.005392835	Mcm9/Rad50/Gen1/Eme2/Rad51/Pcna/Samhd1/Nbn/Tipin
cluster5	GO:1903311	regulation of mRNA metabolic process	25/996	25	8.26028537381854e-05	0.006763465	0.005846663	Fastkd2/Taf15/Jmjd6/Nbas/Zfp36l1/Rbm25/Snw1/Hnrnpc/Pabpn1/Sap18/Son/Rnps1/Safb2/Polr2g/Exosc8/Sf3b4/Larp7/Srsf4/Tardbp/Plekhn1/Ythdc1/Rbm42/Snrnp70/Dcps/Upf3b
cluster5	GO:0006605	protein targeting	24/996	24	8.93659525143851e-05	0.007193202	0.006218148	Arpc2/Mlph/Mterf4/Pex7/Stxbp4/Hgs/Srp54a/Hsp90aa1/Ap3b1/Sgtb/Zdhhc20/Clu/Pam16/Vps8/Pik3c3/Aip/Sec62/Trmt10b/Cdk5/Exoc4/Agk/Zfand6/Srprb/Zdhhc3
cluster5	GO:0048872	homeostasis of number of cells	30/996	30	9.26133919356137e-05	0.00733035	0.006336706	Tcea1/Smap1/Inpp5d/Map7/Kif3a/Jmjd6/Zfp36l1/Caml/Ap3b1/F2r/Diaph3/Brd1/Slc11a2/Hmga1/Ptpn2/Prdx5/Exoc6/Gpam/Bcl10/Kdm1a/Slc25a40/Kmt2e/Nos3/Lyar/Sart3/Pkn1/Slc37a4/Ccnb2/Tmod3/Wdr48
cluster5	GO:0006888	endoplasmic reticulum to Golgi vesicle-mediated transport	14/996	14	9.80854640259554e-05	0.00752673	0.006506466	Trappc1/Scfd1/Tmed10/Lmf1/Ergic1/Ergic3/Sec22b/Sec24b/Stx18/Sec31a/Erp29/Bet1/Cope/Zw10
cluster5	GO:2001252	positive regulation of chromosome organization	13/996	13	9.82643221752704e-05	0.00752673	0.006506466	Sirt6/Rad50/Actr8/Pphln1/Mcrs1/Kat5/Actr5/Setdb1/Nbn/Ino80b/Ruvbl2/Slx1b/Ino80e
cluster5	GO:0000725	recombinational repair	17/996	17	9.99739778489901e-05	0.007536134	0.006514595	Ercc5/Mcm9/Sirt6/Zswim7/Gen1/Smc6/Kat5/Swi5/Rad51/Samhd1/Nbn/Inip/Kdm1a/Ruvbl2/Slx1b/Ppp4c/Wdr48
cluster5	GO:0000722	telomere maintenance via recombination	5/996	5	0.000108227	0.008030765	0.006942178	Rad50/Smc6/Xrcc4/Tep1/Rad51
cluster5	GO:0032508	DNA duplex unwinding	8/996	8	0.000113706	0.00830757	0.007181461	Mcm9/Rad50/Mnat1/Ddx11/Ighmbp2/Rad51/Nbn/Gins3
cluster5	GO:0007131	reciprocal meiotic recombination	9/996	9	0.000134412	0.009527205	0.008235773	Brip1/Tex19.1/Ankrd31/Ccnb1ip1/Eme2/Msh5/Ubr2/Rad51/Mnd1
cluster5	GO:0140527	reciprocal homologous recombination	9/996	9	0.000134412	0.009527205	0.008235773	Brip1/Tex19.1/Ankrd31/Ccnb1ip1/Eme2/Msh5/Ubr2/Rad51/Mnd1
cluster5	GO:0006282	regulation of DNA repair	19/996	19	0.000148438	0.010329556	0.008929363	Sf3b5/Sirt6/Sirt7/Dek/Actr8/Mcrs1/Kat5/Otub1/Taf6l/Taf5/Rad51/Pcna/Actr5/Kdm1a/Ino80b/Ruvbl2/Ppp4c/Ino80e/Wdr48
cluster5	GO:0016078	tRNA catabolic process	5/996	5	0.00015296	0.010329556	0.008929363	Mettl1/Pop1/Trdmt1/Exosc8/Zcchc7
cluster5	GO:0032204	regulation of telomere maintenance	12/996	12	0.00015429	0.010329556	0.008929363	Sirt6/Rad50/Xrcc4/Actr8/Hnrnpc/Mcrs1/Actr5/Nbn/Ino80b/Ruvbl2/Slx1b/Ino80e
cluster5	GO:0051702	biological process involved in interaction with symbiont	13/996	13	0.000155541	0.010329556	0.008929363	Sap30bp/Smc6/Snw1/Zdhhc20/Rrp1b/Pik3c3/Cfl1/F2/Zfp639/Lef1/Tardbp/Pou2f3/Ppib
cluster5	GO:0030835	negative regulation of actin filament depolymerization	8/996	8	0.000157529	0.010329556	0.008929363	Arpc2/Cfl1/Pik3ca/Capzb/Capg/Tmod3/Tmod2/Twf2
cluster5	GO:0030218	erythrocyte differentiation	16/996	16	0.000159684	0.010329556	0.008929363	Tcea1/Smap1/Inpp5d/Jmjd6/Zfp36l1/Diaph3/Brd1/Slc11a2/Hmga1/Ptpn2/Exoc6/Kdm1a/Slc25a40/Kmt2e/Lyar/Tmod3
cluster5	GO:0021915	neural tube development	18/996	18	0.000161815	0.010329556	0.008929363	Sox17/Gpr161/Kif3a/Zfp36l1/Cluap1/Ift57/Cfl1/Kat5/Tsc1/Lhx2/Phgdh/Sec24b/Lmo4/Bcl10/Ssbp3/Glmn/Tctn1/Dzip1l
cluster5	GO:0000460	maturation of 5.8S rRNA	7/996	7	0.000163133	0.010329556	0.008929363	Pes1/Nsa2/Exosc4/Eif6/Exosc8/Rpf1/Eri1
cluster5	GO:0032206	positive regulation of telomere maintenance	10/996	10	0.000174402	0.010756287	0.00929825	Sirt6/Rad50/Actr8/Mcrs1/Actr5/Nbn/Ino80b/Ruvbl2/Slx1b/Ino80e
cluster5	GO:0070192	chromosome organization involved in meiotic cell cycle	10/996	10	0.000174402	0.010756287	0.00929825	Rad50/Brip1/Sirt7/Tex19.1/Ankrd31/Ccnb1ip1/Msh5/Rad51/Mnd1/Ncapd3
cluster5	GO:0072523	purine-containing compound catabolic process	16/996	16	0.000184087	0.011044492	0.009547388	Ncf2/Sirt6/Sarm1/Jmjd8/Pde9a/Eno4/Eif6/Samhd1/Nudt1/Tpi1/Gapdhs/Ucp2/Ins2/Insr/Nudt16/Pfkfb1
cluster5	GO:0016050	vesicle organization	27/996	27	0.000184551	0.011044492	0.009547388	Trappc1/Plekhm1/Atp6v1d/Tmed10/Dtnbp1/Nkd2/Ap3b1/Zdhhc20/Diaph3/Rims2/Arfgap3/Vps8/Pik3c3/Stam/Sec22b/Sec24b/Sdcbp/Bloc1s4/Sec31a/Bet1/Tmcc1/Atp6v1e1/Vps33b/Rab8a/Ap1m1/Tom1/Snx19
cluster5	GO:0000070	mitotic sister chromatid segregation	17/996	17	0.000186052	0.011044492	0.009547388	Dis3l2/Ska2/Gen1/Spice1/Ik/Seh1l/Kat5/Smc3/Kif18a/Nusap1/Anapc7/Bub3/Bccip/Cdt1/Ncapd3/Zw10/Smc1a
cluster5	GO:0006261	DNA-templated DNA replication	15/996	15	0.000190523	0.011170305	0.009656147	Mcm9/Pold2/Rad50/Gen1/Eme2/Pola2/Mcm10/Rad51/Pcna/Samhd1/Nbn/Rfc5/Gins3/Cdt1/Tipin
cluster5	GO:0048024	regulation of mRNA splicing, via spliceosome	13/996	13	0.000202137	0.011706716	0.010119846	Jmjd6/Rbm25/Snw1/Sap18/Son/Rnps1/Sf3b4/Larp7/Srsf4/Ythdc1/Rbm42/Snrnp70/Upf3b
cluster5	GO:0046474	glycerophospholipid biosynthetic process	16/996	16	0.000211668	0.011977614	0.010354023	Pign/Pigs/Ptdss1/Slc30a5/Pik3c3/Gpam/Agpat2/Dpm2/Cds2/Pigu/Pik3ca/Pigo/Tamm41/Cdipt/Vac14/Ip6k2
cluster5	GO:0046486	glycerolipid metabolic process	28/996	28	0.000213139	0.011977614	0.010354023	Inpp5d/Pign/Dbi/Pigs/Ptdss1/Slc30a5/Lmf1/Pik3c3/Kat5/Gpam/Agpat2/Dpm2/Cds2/Pigu/Pik3ca/Ccnc/Pigo/Inpp5b/Hadha/Tamm41/Cdipt/Agpat5/Mtmr7/Cnep1r1/Vac14/Slc37a4/Gk5/Ip6k2
cluster5	GO:0031297	replication fork processing	8/996	8	0.000214381	0.011977614	0.010354023	Rad50/Gen1/Eme2/Rad51/Pcna/Samhd1/Nbn/Tipin
cluster5	GO:0008654	phospholipid biosynthetic process	19/996	19	0.000239398	0.013219759	0.011427793	Idh1/Pign/Pigs/Ptdss1/Slc30a5/Pik3c3/Gpam/Agpat2/Dpm2/Cds2/Pigu/Pik3ca/Sgms2/Pigo/Tamm41/Cdipt/Agpat5/Vac14/Ip6k2
cluster5	GO:0061512	protein localization to cilium	10/996	10	0.0002457	0.01341182	0.01159382	Rabep1/Atp6v1d/Dzip1/Nphp4/Tctn1/Tulp2/Rab8a/Gas8/Dzip1l/Zdhhc3
cluster5	GO:1901987	regulation of cell cycle phase transition	31/996	31	0.000257003	0.0137308	0.011869562	Tiprl/Cenpf/Rad50/Stxbp4/Gen1/Mnat1/Zfp36l1/Rgcc/Diaph3/Riok2/Eme2/Ik/Hacd1/Rad51/Zfyve19/Mlf1/Larp7/Nbn/Inip/Clspn/Kmt2e/Paxip1/Anapc7/Bub3/Cdt1/Zw10/Tipin/Tmod3/Cdc25a/Ctdspl/Ppp2r3d
cluster5	GO:0006354	DNA-templated transcription elongation	13/996	13	0.000260217	0.0137308	0.011869562	Tcea1/Sirt6/Eapp/Med6/Med4/Cbx7/Ncbp2/Tcea2/Med8/Med18/Sart3/Polr2i/Leo1
cluster5	GO:0034502	protein localization to chromosome	13/996	13	0.000260217	0.0137308	0.011869562	Mcm9/Sirt6/Vrk1/Xrcc4/Pphln1/Cenpq/Ik/Lef1/Ruvbl2/Tpp1/Bub3/Ctcf/Zw10
cluster5	GO:0000819	sister chromatid segregation	19/996	19	0.00026862	0.014018426	0.012118199	Dis3l2/Ska2/Gen1/Spice1/Riok2/Ik/Seh1l/Kat5/Smc3/Kif18a/Nusap1/Tacc3/Anapc7/Bub3/Bccip/Cdt1/Ncapd3/Zw10/Smc1a
cluster5	GO:0046488	phosphatidylinositol metabolic process	15/996	15	0.000274288	0.014158651	0.012239416	Inpp5d/Pign/Pigs/Slc30a5/Pik3c3/Dpm2/Pigu/Pik3ca/Pigo/Inpp5b/Cdipt/Agpat5/Mtmr7/Vac14/Ip6k2
cluster5	GO:0006749	glutathione metabolic process	9/996	9	0.000294132	0.014885511	0.012867749	Idh1/Gstt3/Gstt2/Gstp1/Gstp2/Nfe2l2/Gstm6/Gstm4/Gsta4
cluster5	GO:0006650	glycerophospholipid metabolic process	22/996	22	0.000294638	0.014885511	0.012867749	Inpp5d/Pign/Dbi/Pigs/Ptdss1/Slc30a5/Pik3c3/Gpam/Agpat2/Dpm2/Cds2/Pigu/Pik3ca/Pigo/Inpp5b/Hadha/Tamm41/Cdipt/Agpat5/Mtmr7/Vac14/Ip6k2
cluster5	GO:0071826	protein-RNA complex organization	17/996	17	0.000310923	0.015542879	0.013436009	Fastkd2/Pwp2/Snrpf/Dhx8/Hsp90aa1/Klc1/Ddx46/Dhx29/Snrpd1/Eif6/Sf3a3/Ythdc1/Sart3/Gcfc2/Snrpg/Ruvbl2/Tssc4
cluster5	GO:0070085	glycosylation	19/996	19	0.000318286	0.015543727	0.013436743	Galnt4/B3gnt2/Cog5/Rft1/Dad1/Tmtc4/Alg1/Lmf1/B4gat1/Ext2/Cds2/Extl1/Pomk/Cog8/Cog4/Dpagt1/Alg9/Stt3b/Pomgnt2
cluster5	GO:0032392	DNA geometric change	8/996	8	0.000330284	0.015543727	0.013436743	Mcm9/Rad50/Mnat1/Ddx11/Ighmbp2/Rad51/Nbn/Gins3
cluster5	GO:1902743	regulation of lamellipodium organization	8/996	8	0.000330284	0.015543727	0.013436743	Arpc2/Hsp90aa1/Fer/Cfl1/Capzb/Brk1/Cyfip1/Twf2
cluster5	GO:0071364	cellular response to epidermal growth factor stimulus	7/996	7	0.000331006	0.015543727	0.013436743	Arpc2/Snx6/Zfp36l1/Dusp22/Snai2/Cfl1/Pde8a
cluster5	GO:0006913	nucleocytoplasmic transport	26/996	26	0.000333851	0.015543727	0.013436743	Ptpn14/Nup43/Sirt6/Sarnp/Sirt7/Nemf/Hsp90aa1/Thoc3/Pabpn1/Ncbp2/Riok2/Thoc6/Seh1l/Cfl1/Pola2/Eif6/Pkig/Nmd3/Tardbp/Cdk5/Ythdc1/Htatip2/Xpo6/Snupn/Anp32a/Emd
cluster5	GO:0045787	positive regulation of cell cycle	26/996	26	0.000333851	0.015543727	0.013436743	Rps6kb1/Stxbp4/Gen1/Smc6/Mnat1/Ankrd31/Rgcc/BC004004/Kat5/Nusap1/Nsfl1c/Larp7/Lef1/Kmt2e/Anapc7/Ppp1r35/Rad18/Ins2/Insr/Fnta/Smpd3/Ncapd3/Tmod3/Nudt16/Cdc25a/Psmd10
cluster5	GO:0051169	nuclear transport	26/996	26	0.000333851	0.015543727	0.013436743	Ptpn14/Nup43/Sirt6/Sarnp/Sirt7/Nemf/Hsp90aa1/Thoc3/Pabpn1/Ncbp2/Riok2/Thoc6/Seh1l/Cfl1/Pola2/Eif6/Pkig/Nmd3/Tardbp/Cdk5/Ythdc1/Htatip2/Xpo6/Snupn/Anp32a/Emd
cluster5	GO:0006790	sulfur compound metabolic process	24/996	24	0.000351708	0.016216129	0.014017999	Idh1/Chpf/Pcmt1/Gstt3/Gstt2/Pdhb/Gstp1/Gstp2/Gpam/Nfe2l2/Ext2/Acot8/Phgdh/Gstm6/Gstm4/Extl1/Enoph1/Suclg2/Acadsb/Galns/Gsta4/Hs6st2/Pdzd11/Acot9
cluster5	GO:0007249	canonical NF-kappaB signal transduction	21/996	21	0.000356296	0.016269716	0.014064322	Lims1/Tnip1/Flot2/Tmem106a/Mtdh/Sharpin/Rbx1/Jmjd8/Flot1/Riok3/Gstp1/Optn/Rbck1/S100a13/Nfkb1/Bcl10/Relb/Zfand6/Wdr83/Tradd/Faim
cluster5	GO:0034101	erythrocyte homeostasis	16/996	16	0.000360962	0.016325801	0.014112805	Tcea1/Smap1/Inpp5d/Jmjd6/Zfp36l1/Diaph3/Brd1/Slc11a2/Hmga1/Ptpn2/Exoc6/Kdm1a/Slc25a40/Kmt2e/Lyar/Tmod3
cluster5	GO:0016311	dephosphorylation	24/996	24	0.000367936	0.016484227	0.014249755	Inpp5d/Tiprl/Ptpn14/Dusp22/Ptprg/Ptpn2/Hdhd2/Fra10ac1/Tsc1/Dusp2/Lrriq4/Inpp5b/Camta1/Ssh1/Psph/Ppp1r35/Ppp4c/Lhpp/Mtmr7/Cnep1r1/Phlpp2/Cdc25a/Ppp2r3d/Igbp1
cluster5	GO:0051168	nuclear export	16/996	16	0.000384844	0.016811375	0.014532558	Ptpn14/Sirt6/Sarnp/Sirt7/Nemf/Thoc3/Pabpn1/Ncbp2/Riok2/Thoc6/Eif6/Nmd3/Cdk5/Ythdc1/Xpo6/Emd
cluster5	GO:0006195	purine nucleotide catabolic process	15/996	15	0.000388032	0.016811375	0.014532558	Ncf2/Sirt6/Sarm1/Jmjd8/Pde9a/Eno4/Eif6/Samhd1/Tpi1/Gapdhs/Ucp2/Ins2/Insr/Nudt16/Pfkfb1
cluster5	GO:0000956	nuclear-transcribed mRNA catabolic process	13/996	13	0.000388683	0.016811375	0.014532558	Dis3l2/Lsm7/Nbas/Zfp36l1/Pelo/Exosc4/Ncbp2/Rnps1/Polr2g/Exosc8/Zcchc7/Dcps/Upf3b
cluster5	GO:0051693	actin filament capping	7/996	7	0.000389398	0.016811375	0.014532558	Arpc2/Cfl1/Capzb/Capg/Tmod3/Tmod2/Twf2
cluster5	GO:0061982	meiosis I cell cycle process	14/996	14	0.000409019	0.017387861	0.015030901	Brip1/Sirt7/Tex19.1/Ankrd31/Ccnb1ip1/Eme2/Msh5/Ubr2/Rad51/Mnd1/Zscan21/Ing2/Ccnb2/Cdc25a
cluster5	GO:0009166	nucleotide catabolic process	16/996	16	0.000410074	0.017387861	0.015030901	Ncf2/Sirt6/Sarm1/Jmjd8/Pde9a/Eno4/Dut/Eif6/Samhd1/Tpi1/Gapdhs/Ucp2/Ins2/Insr/Nudt16/Pfkfb1
cluster5	GO:1901652	response to peptide	31/996	31	0.000432057	0.017808152	0.01539422	Atp2b1/Adora2b/Rps6kb1/Stxbp4/Snx6/Zfp36l1/Eif2b2/Ptk2/Hmga1/Fer/Ptpn2/Cfl1/Gpam/Tsc1/Grb14/Nfe2l2/Eif6/Pik3ca/Nfkb1/Eif2b3/Slc2a1/Cacna2d1/Cdk5/Hadha/Eif2b4/Ankrd26/Cyfip1/Ins2/Insr/Rab8a/Smpd3
cluster5	GO:0032968	positive regulation of transcription elongation by RNA polymerase II	8/996	8	0.000432689	0.017808152	0.01539422	Eapp/Med6/Med4/Cbx7/Ncbp2/Med8/Med18/Leo1
cluster5	GO:1904263	positive regulation of TORC1 signaling	8/996	8	0.000432689	0.017808152	0.01539422	Rps6kb1/Rbx1/Wdr24/Seh1l/Otub1/Lamtor2/Rragd/Rheb
cluster5	GO:0090150	establishment of protein localization to membrane	21/996	21	0.000434985	0.017808152	0.01539422	Arpc2/Blzf1/Srp54a/Hsp90aa1/Caml/Ap3b1/Sgtb/Zdhhc20/Optn/Sys1/Sec62/Trmt10b/Clstn1/Cdk5/Rilpl2/Exoc4/Agk/Emc3/Rab8a/Srprb/Zdhhc3
cluster5	GO:0042157	lipoprotein metabolic process	14/996	14	0.000439313	0.01783162	0.015414507	Atg4b/Pign/Dbi/Pigs/Nmt1/Slc30a5/Zdhhc20/Atg101/Pik3c3/Dpm2/Pigu/Pigo/Atg4c/Zdhhc3
cluster5	GO:0010592	positive regulation of lamellipodium assembly	6/996	6	0.000481557	0.019227192	0.016620906	Arpc2/Hsp90aa1/Cfl1/Brk1/Cyfip1/Twf2
cluster5	GO:0016075	rRNA catabolic process	5/996	5	0.000484074	0.019227192	0.016620906	Pelo/Exosc4/Exosc8/Zcchc7/Dis3l
cluster5	GO:0006644	phospholipid metabolic process	26/996	26	0.000485842	0.019227192	0.016620906	Idh1/Inpp5d/Pign/Dbi/Pigs/Ptdss1/Slc30a5/Pik3c3/Gpam/Agpat2/Dpm2/Cds2/Pigu/Pik3ca/Sgms2/Pigo/Inpp5b/Hadha/Tamm41/Gde1/Cdipt/Agpat5/Mtmr7/Smpd3/Vac14/Ip6k2
cluster5	GO:0140013	meiotic nuclear division	18/996	18	0.000501104	0.019507321	0.016863063	Brip1/Sirt7/Tex19.1/Ankrd31/Ccnb1ip1/Eme2/Msh5/Ubr2/Suv39h2/Kif18a/Rad51/Mnd1/Zscan21/Asz1/Tdrd12/Ing2/Ncapd3/Ccnb2
cluster5	GO:0006402	mRNA catabolic process	20/996	20	0.000501136	0.019507321	0.016863063	Fastkd2/Dis3l2/Lsm7/Taf15/Nbas/Zfp36l1/Pelo/Hnrnpc/Exosc4/Ncbp2/Rnps1/Polr2g/Exosc8/Zcchc7/Tardbp/Plekhn1/Snd1/Dcps/Nudt16/Upf3b
cluster5	GO:0006839	mitochondrial transport	16/996	16	0.000525741	0.02005221	0.017334091	Bok/Hsp90aa1/Slc25a37/Pam16/Mpv17l/Alkbh7/Slc25a23/Afg3l2/Sfxn3/Sfxn4/Trmt10b/Slc25a40/Slc25a13/Agk/Ucp2/Slc25a20
cluster5	GO:0070849	response to epidermal growth factor	7/996	7	0.000530794	0.02005221	0.017334091	Arpc2/Snx6/Zfp36l1/Dusp22/Snai2/Cfl1/Pde8a
cluster5	GO:0000045	autophagosome assembly	12/996	12	0.000532023	0.02005221	0.017334091	Atg4b/Scfd1/Atg101/Snx4/Atg3/Pik3c3/Nsfl1c/Map1lc3a/Sec22b/Snx7/Atg4c/Tom1
cluster5	GO:0019364	pyridine nucleotide catabolic process	12/996	12	0.000532023	0.02005221	0.017334091	Ncf2/Sirt6/Sarm1/Jmjd8/Eno4/Eif6/Tpi1/Gapdhs/Ucp2/Ins2/Insr/Pfkfb1
cluster5	GO:0043122	regulation of canonical NF-kappaB signal transduction	19/996	19	0.000546087	0.020420208	0.017652206	Lims1/Tnip1/Flot2/Tmem106a/Mtdh/Sharpin/Rbx1/Jmjd8/Flot1/Riok3/Gstp1/Optn/Rbck1/S100a13/Bcl10/Zfand6/Wdr83/Tradd/Faim
cluster5	GO:1905907	negative regulation of amyloid fibril formation	4/996	4	0.000555754	0.020596297	0.017804426	Pfdn2/Clu/Pfdn5/Pfdn1
cluster5	GO:0030834	regulation of actin filament depolymerization	8/996	8	0.00055947	0.020596297	0.017804426	Arpc2/Cfl1/Pik3ca/Capzb/Capg/Tmod3/Tmod2/Twf2
cluster5	GO:0010526	retrotransposon silencing	6/996	6	0.000579868	0.021183015	0.018311613	Sirt6/Sirt7/Tex19.1/Ubr2/Asz1/Tdrd12
cluster5	GO:0046496	nicotinamide nucleotide metabolic process	16/996	16	0.000593371	0.021510837	0.018594998	Idh1/Rpe/Ncf2/Sirt6/Sarm1/Jmjd8/Prdx5/Eno4/Eif6/Tpi1/Gapdhs/Ucp2/Taldo1/Ins2/Insr/Pfkfb1
cluster5	GO:0090068	positive regulation of cell cycle process	21/996	21	0.000609476	0.021810069	0.018853669	Stxbp4/Gen1/Smc6/Ankrd31/Rgcc/Kat5/Nusap1/Nsfl1c/Larp7/Lef1/Kmt2e/Anapc7/Ppp1r35/Rad18/Ins2/Insr/Smpd3/Ncapd3/Tmod3/Nudt16/Cdc25a
cluster5	GO:0043161	proteasome-mediated ubiquitin-dependent protein catabolic process	27/996	27	0.000610811	0.021810069	0.018853669	Dnajb2/Psmd1/Sirt6/Spop/Nemf/Caml/Nkd2/Clu/Fbxl3/Sharpin/Kctd17/Rbx1/Pcbp2/Ubr2/Pja2/Kat5/Nfe2l2/Nsfl1c/Rbck1/Psmd4/Glmn/Klhdc10/Fbxo17/Psmb10/Psmd7/Trip4/Psmd10
cluster5	GO:0008154	actin polymerization or depolymerization	17/996	17	0.000631978	0.022397505	0.019361476	Arpc2/Diaph3/Cdc42ep1/Msrb1/Fer/Diaph1/Cfl1/Pik3ca/Capzb/Ssh1/Capg/Brk1/Cyfip1/Cotl1/Tmod3/Tmod2/Twf2
cluster5	GO:0019362	pyridine nucleotide metabolic process	16/996	16	0.000668308	0.023336715	0.020173374	Idh1/Rpe/Ncf2/Sirt6/Sarm1/Jmjd8/Prdx5/Eno4/Eif6/Tpi1/Gapdhs/Ucp2/Taldo1/Ins2/Insr/Pfkfb1
cluster5	GO:1901292	nucleoside phosphate catabolic process	16/996	16	0.000668308	0.023336715	0.020173374	Ncf2/Sirt6/Sarm1/Jmjd8/Pde9a/Eno4/Dut/Eif6/Samhd1/Tpi1/Gapdhs/Ucp2/Ins2/Insr/Nudt16/Pfkfb1
cluster5	GO:0045017	glycerolipid biosynthetic process	18/996	18	0.000692954	0.024020711	0.020764654	Pign/Pigs/Ptdss1/Slc30a5/Pik3c3/Kat5/Gpam/Agpat2/Dpm2/Cds2/Pigu/Pik3ca/Pigo/Tamm41/Cdipt/Cnep1r1/Vac14/Ip6k2
cluster5	GO:0006661	phosphatidylinositol biosynthetic process	11/996	11	0.000724283	0.024627616	0.021289292	Pign/Pigs/Slc30a5/Pik3c3/Dpm2/Pigu/Pik3ca/Pigo/Cdipt/Vac14/Ip6k2
cluster5	GO:0072526	pyridine-containing compound catabolic process	12/996	12	0.00072818	0.024627616	0.021289292	Ncf2/Sirt6/Sarm1/Jmjd8/Eno4/Eif6/Tpi1/Gapdhs/Ucp2/Ins2/Insr/Pfkfb1
cluster5	GO:0043434	response to peptide hormone	27/996	27	0.000738651	0.024627616	0.021289292	Atp2b1/Adora2b/Rps6kb1/Stxbp4/Zfp36l1/Eif2b2/Ptk2/Hmga1/Fer/Ptpn2/Cfl1/Gpam/Tsc1/Grb14/Nfe2l2/Eif6/Pik3ca/Nfkb1/Eif2b3/Slc2a1/Hadha/Eif2b4/Ankrd26/Cyfip1/Ins2/Insr/Rab8a
cluster5	GO:0031929	TOR signaling	15/996	15	0.000740207	0.024627616	0.021289292	Tiprl/Nprl3/Rps6kb1/Rbx1/Rhebl1/Wdr24/Ubr2/Seh1l/Otub1/Tsc1/Pik3ca/Lamtor2/Rragd/Rps6ka1/Rheb
cluster5	GO:0016054	organic acid catabolic process	19/996	19	0.000741577	0.024627616	0.021289292	Dbi/Pex7/Echdc1/Tysnd1/Afmid/Abcd4/Idnk/Abat/Got1/Phyh/Ivd/Acot8/Acadm/Nos3/Hadha/Acadsb/Oat/Bckdhb/Acad11
cluster5	GO:0046395	carboxylic acid catabolic process	19/996	19	0.000741577	0.024627616	0.021289292	Dbi/Pex7/Echdc1/Tysnd1/Afmid/Abcd4/Idnk/Abat/Got1/Phyh/Ivd/Acot8/Acadm/Nos3/Hadha/Acadsb/Oat/Bckdhb/Acad11
cluster5	GO:0001682	tRNA 5'-leader removal	4/996	4	0.00078092	0.0257541	0.022263078	Pop1/Rpp21/Rpp38/Pop7
cluster5	GO:0009141	nucleoside triphosphate metabolic process	21/996	21	0.000804437	0.026346693	0.022775344	Sdhc/Sirt6/Sdha/Adk/Nme3/Jmjd8/Eno4/Dut/Eif6/Samhd1/Mfn1/Nudt2/Slc25a13/Tpi1/Gapdhs/Ucp2/Ndufab1/Ins2/Insr/Nudt16/Pfkfb1
cluster5	GO:0009743	response to carbohydrate	18/996	18	0.000810508	0.026363732	0.022790073	Ncf2/Rasal2/Sarm1/Stxbp4/Zfp36l1/Eif2b2/Slc12a7/Oxct1/Hmga1/Kat5/Gpam/Pik3ca/Nfkb1/Eif2b3/Sri/Eif2b4/Ucp2/Cdt1
cluster5	GO:0006506	GPI anchor biosynthetic process	6/996	6	0.000822625	0.026396267	0.022818198	Pign/Pigs/Slc30a5/Dpm2/Pigu/Pigo
cluster5	GO:0032197	retrotransposition	6/996	6	0.000822625	0.026396267	0.022818198	Sirt6/Sirt7/Tex19.1/Ubr2/Asz1/Tdrd12
[truncated: 2,948 more rows]
