# Supplementary material for: In Vitro Fertilization Accelerates Female Reproductive Aging Through Early Ovarian Failure
Source: bioRxiv. 2025 Oct 14:2025.10.13.682153. Preprint. [Version 1] doi: 10.1101/2025.10.13.682153 (PMC12632968; doi:10.1101/2025.10.13.682153)
Supplement: Supplement 10 [file media-10.xlsx]

## Sheet: Sheet1
Supplementary Table 10: Primers sets for targeted bisulfite sequencing using MiSeq
Gene	Forward	Reverse
Hfm1	ACACTCTTTCCCTACACGACGCTCTTCCGATCTCCTATCTCAAACAAACTAAT	GTGACTGGAGTTCAGACGTGTGCTCTTCCGATCTGTTTTTTATATATTTTYGTTAGGG
Esr1	ACACTCTTTCCCTACACGACGCTCTTCCGATCTGGGGGTTTTTTTTTAGTTTA	GTGACTGGAGTTCAGACGTGTGCTCTTCCGATCTAAAAAATCCTTTCTAACTTCCC
Fmr1	ACACTCTTTCCCTACACGACGCTCTTCCGATCTGAGAAGATGGAGGAGTTGGT	GTGACTGGAGTTCAGACGTGTGCTCTTCCGATCTAACACRAAAAAAAAAAAAAAACC
Brca1	ACACTCTTTCCCTACACGACGCTCTTCCGATCTGGGGTATTTTTTTTGTTTTTT	GTGACTGGAGTTCAGACGTGTGCTCTTCCGATCTAAAACAATTTCAACACCCCC
Brca2	ACACTCTTTCCCTACACGACGCTCTTCCGATCTGGAGGAGTTAGTYGATTTTTTTTA	GTGACTGGAGTTCAGACGTGTGCTCTTCCGATCTCAATTTATAACTATACTTCC
Foxo3	ACACTCTTTCCCTACACGACGCTCTTCCGATCTAAGTAAGTAGGTTTTGGAGT	GTGACTGGAGTTCAGACGTGTGCTCTTCCGATCTAAATCTAAATAATAAACTAACC
Line1	CTCTTTCCCTACACGACGCTCTTCCGATCTTAG GAA ATT AGT TTG AAT AGG TGA GAG GT	TGGAGTTCAGACGTGTGCTCTTCCGATCTTCA AAC ACT ATA TTA CTT TAA CAA TTC CCA
IAP	CTCTTTCCCTACACGACGCTCTTCCGATCTTTGTGTTTTAAGTGGTAAATAAATAATTTG	GACTGGAGTTCAGACGTGTGCTCTTCCGATCTCAAAAAAAACACACAAACCAAAAT
