# Supplementary material for: In Vitro Fertilization Accelerates Female Reproductive Aging Through Early Ovarian Failure
Source: bioRxiv. 2025 Oct 14:2025.10.13.682153. Preprint. [Version 1] doi: 10.1101/2025.10.13.682153 (PMC12632968; doi:10.1101/2025.10.13.682153)
Supplement: Supplement 11 [file media-11.xlsx]

## Sheet: Sheet1
Supplementary Table 11: Primers sets for mitochondrial to nuclear ratio
Gene	Forward	Reverse
ND1	5’-CTAGCAGAAACAAACCGGGC-3’	5’-CCGGCTGCGTATTCTACGTT-3’	mitochondrial	Quiros et al. 2018
16s	5’-CCGCAAGGGAAAGATGAAAGAC-3’	5’-TCGTTTGGTTTCGGGGTTTC-3’	mitochondrial
HK2	5’-GCCAGCCTCTCCTGATTTTAGTGT-3’	5’-GGGAACACAAAAGACCTCTTCTGG-3’	nuclear
